# Supplementary material for: Effective classification for neonatal brain injury using EEG feature selection based on elastic net regression and improved crow search algorithm
Source: PeerJ Comput Sci. 2025 Jul 10;11:e3000. doi: 10.7717/peerj-cs.3000 (PMC12453842; doi:10.7717/peerj-cs.3000)
Supplement: Supplemental Information 1 [file peerj-cs-11-3000-s001.csv]

5	1	1	1	2	1	3	1	1	2
5	4	4	5	7	10	3	2	1	2
3	1	1	1	2	2	3	1	1	2
6	8	8	1	3	4	3	7	1	2
4	1	1	3	2	1	3	1	1	2
8	10	10	8	7	10	9	7	1	4
1	1	1	1	2	10	3	1	1	2
2	1	2	1	2	1	3	1	1	2
2	1	1	1	2	1	1	1	5	2
4	2	1	1	2	1	2	1	1	2
1	1	1	1	1	1	3	1	1	2
2	1	1	1	2	1	2	1	1	2
5	3	3	3	2	3	4	4	1	4
1	1	1	1	2	3	3	1	1	2
8	7	5	10	7	9	5	5	4	4
7	4	6	4	6	1	4	3	1	4
4	1	1	1	2	1	2	1	1	2
4	1	1	1	2	1	3	1	1	2
10	7	7	6	4	10	4	1	2	4
6	1	1	1	2	1	3	1	1	2
7	3	2	10	5	10	5	4	4	4
10	5	5	3	6	7	7	10	1	4
3	1	1	1	2	1	2	1	1	2
8	4	5	1	2	?	7	3	1	4
1	1	1	1	2	1	3	1	1	2
5	2	3	4	2	7	3	6	1	4
3	2	1	1	1	1	2	1	1	2
5	1	1	1	2	1	2	1	1	2
2	1	1	1	2	1	2	1	1	2
1	1	3	1	2	1	1	1	1	2
3	1	1	1	1	1	2	1	1	2
2	1	1	1	2	1	3	1	1	2
10	7	7	3	8	5	7	4	3	4
2	1	1	2	2	1	3	1	1	2
3	1	2	1	2	1	2	1	1	2
2	1	1	1	2	1	2	1	1	2
10	10	10	8	6	1	8	9	1	4
6	2	1	1	1	1	7	1	1	2
5	4	4	9	2	10	5	6	1	4
2	5	3	3	6	7	7	5	1	4
6	6	6	9	6	?	7	8	1	2
10	4	3	1	3	3	6	5	2	4
6	10	10	2	8	10	7	3	3	4
5	6	5	6	10	1	3	1	1	4
10	10	10	4	8	1	8	10	1	4
1	1	1	1	2	1	2	1	2	2
3	7	7	4	4	9	4	8	1	4
1	1	1	1	2	1	2	1	1	2
4	1	1	3	2	1	3	1	1	2
7	8	7	2	4	8	3	8	2	4
9	5	8	1	2	3	2	1	5	4
5	3	3	4	2	4	3	4	1	4
10	3	6	2	3	5	4	10	2	4
5	5	5	8	10	8	7	3	7	4
10	5	5	6	8	8	7	1	1	4
10	6	6	3	4	5	3	6	1	4
8	10	10	1	3	6	3	9	1	4
8	2	4	1	5	1	5	4	4	4
5	2	3	1	6	10	5	1	1	4
9	5	5	2	2	2	5	1	1	4
5	3	5	5	3	3	4	10	1	4
1	1	1	1	2	2	2	1	1	2
9	10	10	1	10	8	3	3	1	4
6	3	4	1	5	2	3	9	1	4
1	1	1	1	2	1	2	1	1	2
10	4	2	1	3	2	4	3	10	4
4	1	1	1	2	1	3	1	1	2
5	3	4	1	8	10	4	9	1	4
8	3	8	3	4	9	8	9	8	4
1	1	1	1	2	1	3	2	1	2
5	1	3	1	2	1	2	1	1	2
6	10	2	8	10	2	7	8	10	4
1	3	3	2	2	1	7	2	1	2
9	4	5	10	6	10	4	8	1	4
10	6	4	1	3	4	3	2	3	4
1	1	2	1	2	2	4	2	1	2
1	1	4	1	2	1	2	1	1	2
5	3	1	2	2	1	2	1	1	2
3	1	1	1	2	3	3	1	1	2
2	1	1	1	3	1	2	1	1	2
2	2	2	1	1	1	7	1	1	2
4	1	1	2	2	1	2	1	1	2
5	2	1	1	2	1	3	1	1	2
3	1	1	1	2	2	7	1	1	2
3	5	7	8	8	9	7	10	7	4
5	10	6	1	10	4	4	10	10	4
3	3	6	4	5	8	4	4	1	4
3	6	6	6	5	10	6	8	3	4
4	1	1	1	2	1	3	1	1	2
2	1	1	2	3	1	2	1	1	2
1	1	1	1	2	1	3	1	1	2
3	1	1	2	2	1	1	1	1	2
4	1	1	1	2	1	3	1	1	2
1	1	1	1	2	1	2	1	1	2
2	1	1	1	2	1	3	1	1	2
1	1	1	1	2	1	3	1	1	2
2	1	1	2	2	1	1	1	1	2
5	1	1	1	2	1	3	1	1	2
9	6	9	2	10	6	2	9	10	4
7	5	6	10	5	10	7	9	4	4
10	3	5	1	10	5	3	10	2	4
2	3	4	4	2	5	2	5	1	4
4	1	2	1	2	1	3	1	1	2
8	2	3	1	6	3	7	1	1	4
10	10	10	10	10	1	8	8	8	4
7	3	4	4	3	3	3	2	7	4
10	10	10	8	2	10	4	1	1	4
1	6	8	10	8	10	5	7	1	4
1	1	1	1	2	1	2	3	1	2
6	5	4	4	3	9	7	8	3	4
1	3	1	2	2	2	5	3	2	2
8	6	4	3	5	9	3	1	1	4
10	3	3	10	2	10	7	3	3	4
10	10	10	3	10	8	8	1	1	4
3	3	2	1	2	3	3	1	1	2
1	1	1	1	2	5	1	1	1	2
8	3	3	1	2	2	3	2	1	2
4	5	5	10	4	10	7	5	8	4
1	1	1	1	4	3	1	1	1	2
3	2	1	1	2	2	3	1	1	2
1	1	2	2	2	1	3	1	1	2
4	2	1	1	2	2	3	1	1	2
10	10	10	2	10	10	5	3	3	4
5	3	5	1	8	10	5	3	1	4
5	4	6	7	9	7	8	10	1	4
1	1	1	1	2	1	2	1	1	2
7	5	3	7	4	10	7	5	5	4
3	1	1	1	2	1	3	1	1	2
8	3	5	4	5	10	1	6	2	4
1	1	1	1	10	1	1	1	1	2
5	1	3	1	2	1	2	1	1	2
2	1	1	1	2	1	3	1	1	2
5	10	8	10	8	10	3	6	3	4
3	1	1	1	2	1	2	2	1	2
3	1	1	1	3	1	2	1	1	2
5	1	1	1	2	2	3	3	1	2
4	1	1	1	2	1	2	1	1	2
3	1	1	1	2	1	1	1	1	2
4	1	2	1	2	1	2	1	1	2
1	1	1	1	1	?	2	1	1	2
3	1	1	1	2	1	1	1	1	2
2	1	1	1	2	1	1	1	1	2
9	5	5	4	4	5	4	3	3	4
1	1	1	1	2	5	1	1	1	2
2	1	1	1	2	1	2	1	1	2
1	1	3	1	2	?	2	1	1	2
3	4	5	2	6	8	4	1	1	4
1	1	1	1	3	2	2	1	1	2
3	1	1	3	8	1	5	8	1	2
8	8	7	4	10	10	7	8	7	4
1	1	1	1	1	1	3	1	1	2
7	2	4	1	6	10	5	4	3	4
10	10	8	6	4	5	8	10	1	4
4	1	1	1	2	3	1	1	1	2
1	1	1	1	2	1	1	1	1	2
5	5	5	6	3	10	3	1	1	4
1	2	2	1	2	1	2	1	1	2
2	1	1	1	2	1	3	1	1	2
1	1	2	1	3	?	1	1	1	2
9	9	10	3	6	10	7	10	6	4
10	7	7	4	5	10	5	7	2	4
4	1	1	1	2	1	3	2	1	2
3	1	1	1	2	1	3	1	1	2
1	1	1	2	1	3	1	1	7	2
5	1	1	1	2	?	3	1	1	2
4	1	1	1	2	2	3	2	1	2
5	6	7	8	8	10	3	10	3	4
10	8	10	10	6	1	3	1	10	4
3	1	1	1	2	1	3	1	1	2
1	1	1	2	1	1	1	1	1	2
3	1	1	1	2	1	1	1	1	2
1	1	1	1	2	1	3	1	1	2
1	1	1	1	2	1	2	1	1	2
6	10	10	10	8	10	10	10	7	4
8	6	5	4	3	10	6	1	1	4
5	8	7	7	10	10	5	7	1	4
2	1	1	1	2	1	3	1	1	2
5	10	10	3	8	1	5	10	3	4
4	1	1	1	2	1	3	1	1	2
5	3	3	3	6	10	3	1	1	4
1	1	1	1	1	1	3	1	1	2
1	1	1	1	2	1	1	1	1	2
6	1	1	1	2	1	3	1	1	2
5	8	8	8	5	10	7	8	1	4
8	7	6	4	4	10	5	1	1	4
2	1	1	1	1	1	3	1	1	2
1	5	8	6	5	8	7	10	1	4
10	5	6	10	6	10	7	7	10	4
5	8	4	10	5	8	9	10	1	4
1	2	3	1	2	1	3	1	1	2
10	10	10	8	6	8	7	10	1	4
7	5	10	10	10	10	4	10	3	4
5	1	1	1	2	1	2	1	1	2
1	1	1	1	2	1	3	1	1	2
3	1	1	1	2	1	3	1	1	2
4	1	1	1	2	1	3	1	1	2
8	4	4	5	4	7	7	8	2	2
5	1	1	4	2	1	3	1	1	2
1	1	1	1	2	1	1	1	1	2
3	1	1	1	2	1	2	1	1	2
9	7	7	5	5	10	7	8	3	4
10	8	8	4	10	10	8	1	1	4
1	1	1	1	2	1	3	1	1	2
5	1	1	1	2	1	3	1	1	2
1	1	1	1	2	1	3	1	1	2
5	10	10	9	6	10	7	10	5	4
10	10	9	3	7	5	3	5	1	4
1	1	1	1	1	1	3	1	1	2
1	1	1	1	1	1	3	1	1	2
5	1	1	1	1	1	3	1	1	2
8	10	10	10	5	10	8	10	6	4
8	10	8	8	4	8	7	7	1	4
1	1	1	1	2	1	3	1	1	2
10	10	10	10	7	10	7	10	4	4
10	10	10	10	3	10	10	6	1	4
8	7	8	7	5	5	5	10	2	4
1	1	1	1	2	1	2	1	1	2
1	1	1	1	2	1	3	1	1	2
6	10	7	7	6	4	8	10	2	4
6	1	3	1	2	1	3	1	1	2
1	1	1	2	2	1	3	1	1	2
10	6	4	3	10	10	9	10	1	4
4	1	1	3	1	5	2	1	1	4
7	5	6	3	3	8	7	4	1	4
10	5	5	6	3	10	7	9	2	4
1	1	1	1	2	1	2	1	1	2
10	5	7	4	4	10	8	9	1	4
8	9	9	5	3	5	7	7	1	4
1	1	1	1	1	1	3	1	1	2
10	10	10	3	10	10	9	10	1	4
7	4	7	4	3	7	7	6	1	4
6	8	7	5	6	8	8	9	2	4
8	4	6	3	3	1	4	3	1	2
10	4	5	5	5	10	4	1	1	4
3	3	2	1	3	1	3	6	1	2
3	1	4	1	2	?	3	1	1	2
10	8	8	2	8	10	4	8	10	4
9	8	8	5	6	2	4	10	4	4
8	10	10	8	6	9	3	10	10	4
10	4	3	2	3	10	5	3	2	4
5	1	3	3	2	2	2	3	1	2
3	1	1	3	1	1	3	1	1	2
2	1	1	1	2	1	3	1	1	2
1	1	1	1	2	5	5	1	1	2
1	1	1	1	2	1	3	1	1	2
5	1	1	2	2	2	3	1	1	2
8	10	10	8	5	10	7	8	1	4
8	4	4	1	2	9	3	3	1	4
4	1	1	1	2	1	3	6	1	2
3	1	1	1	2	?	3	1	1	2
1	2	2	1	2	1	1	1	1	2
10	4	4	10	2	10	5	3	3	4
6	3	3	5	3	10	3	5	3	2
6	10	10	2	8	10	7	3	3	4
9	10	10	1	10	8	3	3	1	4
5	6	6	2	4	10	3	6	1	4
3	1	1	1	2	1	1	1	1	2
3	1	1	1	2	1	2	1	1	2
3	1	1	1	2	1	3	1	1	2
5	7	7	1	5	8	3	4	1	2
10	5	8	10	3	10	5	1	3	4
5	10	10	6	10	10	10	6	5	4
8	8	9	4	5	10	7	8	1	4
10	4	4	10	6	10	5	5	1	4
7	9	4	10	10	3	5	3	3	4
5	1	4	1	2	1	3	2	1	2
10	10	6	3	3	10	4	3	2	4
3	3	5	2	3	10	7	1	1	4
10	8	8	2	3	4	8	7	8	4
1	1	1	1	2	1	3	1	1	2
8	4	7	1	3	10	3	9	2	4
5	1	1	1	2	1	3	1	1	2
3	3	5	2	3	10	7	1	1	4
7	2	4	1	3	4	3	3	1	4
3	1	1	1	2	1	3	2	1	2
3	1	3	1	2	?	2	1	1	2
3	1	1	1	2	1	2	1	1	2
1	1	1	1	2	1	2	1	1	2
1	1	1	1	2	1	3	1	1	2
10	5	7	3	3	7	3	3	8	4
3	1	1	1	2	1	3	1	1	2
2	1	1	2	2	1	3	1	1	2
1	4	3	10	4	10	5	6	1	4
10	4	6	1	2	10	5	3	1	4
7	4	5	10	2	10	3	8	2	4
8	10	10	10	8	10	10	7	3	4
10	10	10	10	10	10	4	10	10	4
3	1	1	1	3	1	2	1	1	2
6	1	3	1	4	5	5	10	1	4
5	6	6	8	6	10	4	10	4	4
1	1	1	1	2	1	1	1	1	2
1	1	1	1	2	1	3	1	1	2
8	8	8	1	2	?	6	10	1	4
10	4	4	6	2	10	2	3	1	4
1	1	1	1	2	?	2	1	1	2
5	5	7	8	6	10	7	4	1	4
5	3	4	3	4	5	4	7	1	2
5	4	3	1	2	?	2	3	1	2
8	2	1	1	5	1	1	1	1	2
9	1	2	6	4	10	7	7	2	4
8	4	10	5	4	4	7	10	1	4
1	1	1	1	2	1	3	1	1	2
10	10	10	7	9	10	7	10	10	4
1	1	1	1	2	1	3	1	1	2
8	3	4	9	3	10	3	3	1	4
10	8	4	4	4	10	3	10	4	4
1	1	1	1	2	1	3	1	1	2
1	1	1	1	2	1	3	1	1	2
7	8	7	6	4	3	8	8	4	4
3	1	1	1	2	5	5	1	1	2
2	1	1	1	3	1	2	1	1	2
1	1	1	1	2	1	1	1	1	2
8	6	4	10	10	1	3	5	1	4
1	1	1	1	2	1	1	1	1	2
1	1	1	1	1	1	2	1	1	2
4	6	5	6	7	?	4	9	1	2
5	5	5	2	5	10	4	3	1	4
6	8	7	8	6	8	8	9	1	4
1	1	1	1	5	1	3	1	1	2
4	4	4	4	6	5	7	3	1	2
7	6	3	2	5	10	7	4	6	4
3	1	1	1	2	?	3	1	1	2
3	1	1	1	2	1	3	1	1	2
5	4	6	10	2	10	4	1	1	4
1	1	1	1	2	1	3	1	1	2
3	2	2	1	2	1	2	3	1	2
10	1	1	1	2	10	5	4	1	4
1	1	1	1	2	1	2	1	1	2
8	10	3	2	6	4	3	10	1	4
10	4	6	4	5	10	7	1	1	4
10	4	7	2	2	8	6	1	1	4
5	1	1	1	2	1	3	1	2	2
5	2	2	2	2	1	2	2	1	2
5	4	6	6	4	10	4	3	1	4
8	6	7	3	3	10	3	4	2	4
1	1	1	1	2	1	1	1	1	2
6	5	5	8	4	10	3	4	1	4
1	1	1	1	2	1	3	1	1	2
1	1	1	1	1	1	2	1	1	2
8	5	5	5	2	10	4	3	1	4
10	3	3	1	2	10	7	6	1	4
1	1	1	1	2	1	3	1	1	2
2	1	1	1	2	1	1	1	1	2
1	1	1	1	2	1	1	1	1	2
7	6	4	8	10	10	9	5	3	4
1	1	1	1	2	1	1	1	1	2
5	2	2	2	3	1	1	3	1	2
1	1	1	1	1	1	1	3	1	2
3	4	4	10	5	1	3	3	1	4
4	2	3	5	3	8	7	6	1	4
5	1	1	3	2	1	1	1	1	2
2	1	1	1	2	1	3	1	1	2
3	4	5	3	7	3	4	6	1	2
2	7	10	10	7	10	4	9	4	4
1	1	1	1	2	1	2	1	1	2
4	1	1	1	3	1	2	2	1	2
5	3	3	1	3	3	3	3	3	4
8	10	10	7	10	10	7	3	8	4
8	10	5	3	8	4	4	10	3	4
10	3	5	4	3	7	3	5	3	4
6	10	10	10	10	10	8	10	10	4
3	10	3	10	6	10	5	1	4	4
3	2	2	1	4	3	2	1	1	2
4	4	4	2	2	3	2	1	1	2
2	1	1	1	2	1	3	1	1	2
2	1	1	1	2	1	2	1	1	2
6	10	10	10	8	10	7	10	7	4
5	8	8	10	5	10	8	10	3	4
1	1	3	1	2	1	1	1	1	2
1	1	3	1	1	1	2	1	1	2
4	3	2	1	3	1	2	1	1	2
1	1	3	1	2	1	1	1	1	2
4	1	2	1	2	1	2	1	1	2
5	1	1	2	2	1	2	1	1	2
3	1	2	1	2	1	2	1	1	2
1	1	1	1	2	1	1	1	1	2
1	1	1	1	2	1	2	1	1	2
1	1	1	1	1	1	2	1	1	2
3	1	1	4	3	1	2	2	1	2
5	3	4	1	4	1	3	1	1	2
1	1	1	1	2	1	1	1	1	2
10	6	3	6	4	10	7	8	4	4
3	2	2	2	2	1	3	2	1	2
2	1	1	1	2	1	1	1	1	2
2	1	1	1	2	1	1	1	1	2
3	3	2	2	3	1	1	2	3	2
7	6	6	3	2	10	7	1	1	4
5	3	3	2	3	1	3	1	1	2
2	1	1	1	2	1	2	2	1	2
5	1	1	1	3	2	2	2	1	2
1	1	1	2	2	1	2	1	1	2
10	8	7	4	3	10	7	9	1	4
3	1	1	1	2	1	2	1	1	2
1	1	1	1	1	1	1	1	1	2
1	2	3	1	2	1	2	1	1	2
3	1	1	1	2	1	2	1	1	2
3	1	1	1	2	1	3	1	1	2
4	1	1	1	2	1	1	1	1	2
3	2	1	1	2	1	2	2	1	2
1	2	3	1	2	1	1	1	1	2
3	10	8	7	6	9	9	3	8	4
3	1	1	1	2	1	1	1	1	2
5	3	3	1	2	1	2	1	1	2
3	1	1	1	2	4	1	1	1	2
1	2	1	3	2	1	1	2	1	2
1	1	1	1	2	1	2	1	1	2
4	2	2	1	2	1	2	1	1	2
1	1	1	1	2	1	2	1	1	2
2	3	2	2	2	2	3	1	1	2
3	1	2	1	2	1	2	1	1	2
1	1	1	1	2	1	2	1	1	2
1	1	1	1	1	?	2	1	1	2
10	10	10	6	8	4	8	5	1	4
5	1	2	1	2	1	3	1	1	2
8	5	6	2	3	10	6	6	1	4
3	3	2	6	3	3	3	5	1	2
8	7	8	5	10	10	7	2	1	4
1	1	1	1	2	1	2	1	1	2
5	2	2	2	2	2	3	2	2	2
2	3	1	1	5	1	1	1	1	2
3	2	2	3	2	3	3	1	1	2
10	10	10	7	10	10	8	2	1	4
4	3	3	1	2	1	3	3	1	2
5	1	3	1	2	1	2	1	1	2
3	1	1	1	2	1	1	1	1	2
9	10	10	10	10	10	10	10	1	4
5	3	6	1	2	1	1	1	1	2
8	7	8	2	4	2	5	10	1	4
1	1	1	1	2	1	2	1	1	2
2	1	1	1	2	1	2	1	1	2
1	3	1	1	2	1	2	2	1	2
5	1	1	3	4	1	3	2	1	2
5	1	1	1	2	1	2	2	1	2
3	2	2	3	2	1	1	1	1	2
6	9	7	5	5	8	4	2	1	2
10	8	10	1	3	10	5	1	1	4
10	10	10	1	6	1	2	8	1	4
4	1	1	1	2	1	1	1	1	2
4	1	3	3	2	1	1	1	1	2
5	1	1	1	2	1	1	1	1	2
10	4	3	10	4	10	10	1	1	4
5	2	2	4	2	4	1	1	1	2
1	1	1	3	2	3	1	1	1	2
1	1	1	1	2	2	1	1	1	2
5	1	1	6	3	1	2	1	1	2
2	1	1	1	2	1	1	1	1	2
1	1	1	1	2	1	1	1	1	2
5	1	1	1	2	1	1	1	1	2
1	1	1	1	1	1	1	1	1	2
5	7	9	8	6	10	8	10	1	4
4	1	1	3	1	1	2	1	1	2
5	1	1	1	2	1	1	1	1	2
3	1	1	3	2	1	1	1	1	2
4	5	5	8	6	10	10	7	1	4
2	3	1	1	3	1	1	1	1	2
10	2	2	1	2	6	1	1	2	4
10	6	5	8	5	10	8	6	1	4
8	8	9	6	6	3	10	10	1	4
5	1	2	1	2	1	1	1	1	2
5	1	3	1	2	1	1	1	1	2
5	1	1	3	2	1	1	1	1	2
3	1	1	1	2	5	1	1	1	2
6	1	1	3	2	1	1	1	1	2
4	1	1	1	2	1	1	2	1	2
4	1	1	1	2	1	1	1	1	2
10	9	8	7	6	4	7	10	3	4
10	6	6	2	4	10	9	7	1	4
6	6	6	5	4	10	7	6	2	4
4	1	1	1	2	1	1	1	1	2
1	1	2	1	2	1	2	1	1	2
3	1	1	1	1	1	2	1	1	2
6	1	1	3	2	1	1	1	1	2
6	1	1	1	1	1	1	1	1	2
4	1	1	1	2	1	1	1	1	2
5	1	1	1	2	1	1	1	1	2
3	1	1	1	2	1	1	1	1	2
4	1	2	1	2	1	1	1	1	2
4	1	1	1	2	1	1	1	1	2
5	2	1	1	2	1	1	1	1	2
4	8	7	10	4	10	7	5	1	4
5	1	1	1	1	1	1	1	1	2
5	3	2	4	2	1	1	1	1	2
9	10	10	10	10	5	10	10	10	4
8	7	8	5	5	10	9	10	1	4
5	1	2	1	2	1	1	1	1	2
1	1	1	3	1	3	1	1	1	2
3	1	1	1	1	1	2	1	1	2
10	10	10	10	6	10	8	1	5	4
3	6	4	10	3	3	3	4	1	4
6	3	2	1	3	4	4	1	1	4
1	1	1	1	2	1	1	1	1	2
5	8	9	4	3	10	7	1	1	4
4	1	1	1	1	1	2	1	1	2
5	10	10	10	6	10	6	5	2	4
5	1	2	10	4	5	2	1	1	2
3	1	1	1	1	1	2	1	1	2
1	1	1	1	1	1	1	1	1	2
4	2	1	1	2	1	1	1	1	2
4	1	1	1	2	1	2	1	1	2
4	1	1	1	2	1	2	1	1	2
6	1	1	1	2	1	3	1	1	2
4	1	1	1	2	1	2	1	1	2
4	1	1	2	2	1	2	1	1	2
4	1	1	1	2	1	3	1	1	2
1	1	1	1	2	1	1	1	1	2
3	3	1	1	2	1	1	1	1	2
8	10	10	10	7	5	4	8	7	4
1	1	1	1	2	4	1	1	1	2
5	1	1	1	2	1	1	1	1	2
2	1	1	1	2	1	1	1	1	2
1	1	1	1	2	1	1	1	1	2
5	1	1	1	2	1	2	1	1	2
5	1	1	1	2	1	1	1	1	2
3	1	1	1	1	1	2	1	1	2
6	6	7	10	3	10	8	10	2	4
4	10	4	7	3	10	9	10	1	4
1	1	1	1	1	1	1	1	1	2
1	1	1	1	1	1	2	1	1	2
3	1	2	2	2	1	1	1	1	2
4	7	8	3	4	10	9	1	1	4
1	1	1	1	3	1	1	1	1	2
4	1	1	1	3	1	1	1	1	2
10	4	5	4	3	5	7	3	1	4
7	5	6	10	4	10	5	3	1	4
3	1	1	1	2	1	2	1	1	2
3	1	1	2	2	1	1	1	1	2
4	1	1	1	2	1	1	1	1	2
4	1	1	1	2	1	3	1	1	2
6	1	3	2	2	1	1	1	1	2
4	1	1	1	1	1	2	1	1	2
7	4	4	3	4	10	6	9	1	4
4	2	2	1	2	1	2	1	1	2
1	1	1	1	1	1	3	1	1	2
3	1	1	1	2	1	2	1	1	2
2	1	1	1	2	1	2	1	1	2
1	1	3	2	2	1	3	1	1	2
5	1	1	1	2	1	3	1	1	2
5	1	2	1	2	1	3	1	1	2
4	1	1	1	2	1	2	1	1	2
6	1	1	1	2	1	2	1	1	2
5	1	1	1	2	2	2	1	1	2
3	1	1	1	2	1	1	1	1	2
5	3	1	1	2	1	1	1	1	2
4	1	1	1	2	1	2	1	1	2
2	1	3	2	2	1	2	1	1	2
5	1	1	1	2	1	2	1	1	2
6	10	10	10	4	10	7	10	1	4
2	1	1	1	1	1	1	1	1	2
3	1	1	1	1	1	1	1	1	2
7	8	3	7	4	5	7	8	2	4
3	1	1	1	2	1	2	1	1	2
1	1	1	1	2	1	3	1	1	2
3	2	2	2	2	1	4	2	1	2
4	4	2	1	2	5	2	1	2	2
3	1	1	1	2	1	1	1	1	2
4	3	1	1	2	1	4	8	1	2
5	2	2	2	1	1	2	1	1	2
5	1	1	3	2	1	1	1	1	2
2	1	1	1	2	1	2	1	1	2
5	1	1	1	2	1	2	1	1	2
5	1	1	1	2	1	3	1	1	2
5	1	1	1	2	1	3	1	1	2
1	1	1	1	2	1	3	1	1	2
3	1	1	1	2	1	2	1	1	2
4	1	1	1	2	1	3	2	1	2
5	7	10	10	5	10	10	10	1	4
3	1	2	1	2	1	3	1	1	2
4	1	1	1	2	3	2	1	1	2
8	4	4	1	6	10	2	5	2	4
10	10	8	10	6	5	10	3	1	4
8	10	4	4	8	10	8	2	1	4
7	6	10	5	3	10	9	10	2	4
3	1	1	1	2	1	2	1	1	2
1	1	1	1	2	1	2	1	1	2
10	9	7	3	4	2	7	7	1	4
5	1	2	1	2	1	3	1	1	2
5	1	1	1	2	1	2	1	1	2
1	1	1	1	2	1	2	1	1	2
1	1	1	1	2	1	2	1	1	2
1	1	1	1	2	1	3	1	1	2
5	1	2	1	2	1	2	1	1	2
5	7	10	6	5	10	7	5	1	4
6	10	5	5	4	10	6	10	1	4
3	1	1	1	2	1	1	1	1	2
5	1	1	6	3	1	1	1	1	2
1	1	1	1	2	1	1	1	1	2
8	10	10	10	6	10	10	10	1	4
5	1	1	1	2	1	2	2	1	2
9	8	8	9	6	3	4	1	1	4
5	1	1	1	2	1	1	1	1	2
4	10	8	5	4	1	10	1	1	4
2	5	7	6	4	10	7	6	1	4
10	3	4	5	3	10	4	1	1	4
5	1	2	1	2	1	1	1	1	2
4	8	6	3	4	10	7	1	1	4
5	1	1	1	2	1	2	1	1	2
4	1	2	1	2	1	2	1	1	2
5	1	3	1	2	1	3	1	1	2
3	1	1	1	2	1	2	1	1	2
5	2	4	1	1	1	1	1	1	2
3	1	1	1	2	1	2	1	1	2
1	1	1	1	1	1	2	1	1	2
4	1	1	1	2	1	2	1	1	2
5	4	6	8	4	1	8	10	1	4
5	3	2	8	5	10	8	1	2	4
10	5	10	3	5	8	7	8	3	4
4	1	1	2	2	1	1	1	1	2
1	1	1	1	2	1	1	1	1	2
5	10	10	10	10	10	10	1	1	4
5	1	1	1	2	1	1	1	1	2
10	4	3	10	3	10	7	1	2	4
5	10	10	10	5	2	8	5	1	4
8	10	10	10	6	10	10	10	10	4
2	3	1	1	2	1	2	1	1	2
2	1	1	1	1	1	2	1	1	2
4	1	3	1	2	1	2	1	1	2
3	1	1	1	2	1	2	1	1	2
1	1	1	1	1	?	1	1	1	2
4	1	1	1	2	1	2	1	1	2
5	1	1	1	2	1	2	1	1	2
3	1	1	1	2	1	2	1	1	2
6	3	3	3	3	2	6	1	1	2
7	1	2	3	2	1	2	1	1	2
1	1	1	1	2	1	1	1	1	2
5	1	1	2	1	1	2	1	1	2
3	1	3	1	3	4	1	1	1	2
4	6	6	5	7	6	7	7	3	4
2	1	1	1	2	5	1	1	1	2
2	1	1	1	2	1	1	1	1	2
4	1	1	1	2	1	1	1	1	2
6	2	3	1	2	1	1	1	1	2
5	1	1	1	2	1	2	1	1	2
1	1	1	1	2	1	1	1	1	2
8	7	4	4	5	3	5	10	1	4
3	1	1	1	2	1	1	1	1	2
3	1	4	1	2	1	1	1	1	2
10	10	7	8	7	1	10	10	3	4
4	2	4	3	2	2	2	1	1	2
4	1	1	1	2	1	1	1	1	2
5	1	1	3	2	1	1	1	1	2
4	1	1	3	2	1	1	1	1	2
3	1	1	1	2	1	2	1	1	2
3	1	1	1	2	1	2	1	1	2
1	1	1	1	2	1	1	1	1	2
2	1	1	1	2	1	1	1	1	2
3	1	1	1	2	1	2	1	1	2
1	2	2	1	2	1	1	1	1	2
1	1	1	3	2	1	1	1	1	2
5	10	10	10	10	2	10	10	10	4
3	1	1	1	2	1	2	1	1	2
3	1	1	2	3	4	1	1	1	2
1	2	1	3	2	1	2	1	1	2
5	1	1	1	2	1	2	2	1	2
4	1	1	1	2	1	2	1	1	2
3	1	1	1	2	1	3	1	1	2
3	1	1	1	2	1	2	1	1	2
5	1	1	1	2	1	2	1	1	2
5	4	5	1	8	1	3	6	1	2
7	8	8	7	3	10	7	2	3	4
1	1	1	1	2	1	1	1	1	2
1	1	1	1	2	1	2	1	1	2
4	1	1	1	2	1	3	1	1	2
1	1	3	1	2	1	2	1	1	2
1	1	3	1	2	1	2	1	1	2
3	1	1	3	2	1	2	1	1	2
1	1	1	1	2	1	1	1	1	2
5	2	2	2	2	1	1	1	2	2
3	1	1	1	2	1	3	1	1	2
5	7	4	1	6	1	7	10	3	4
5	10	10	8	5	5	7	10	1	4
3	10	7	8	5	8	7	4	1	4
3	2	1	2	2	1	3	1	1	2
2	1	1	1	2	1	3	1	1	2
5	3	2	1	3	1	1	1	1	2
1	1	1	1	2	1	2	1	1	2
4	1	4	1	2	1	1	1	1	2
1	1	2	1	2	1	2	1	1	2
5	1	1	1	2	1	1	1	1	2
1	1	1	1	2	1	1	1	1	2
2	1	1	1	2	1	1	1	1	2
10	10	10	10	5	10	10	10	7	4
5	10	10	10	4	10	5	6	3	4
5	1	1	1	2	1	3	2	1	2
1	1	1	1	2	1	1	1	1	2
1	1	1	1	2	1	1	1	1	2
1	1	1	1	2	1	1	1	1	2
1	1	1	1	2	1	1	1	1	2
3	1	1	1	2	1	2	3	1	2
4	1	1	1	2	1	1	1	1	2
1	1	1	1	2	1	1	1	8	2
1	1	1	3	2	1	1	1	1	2
5	10	10	5	4	5	4	4	1	4
3	1	1	1	2	1	1	1	1	2
3	1	1	1	2	1	2	1	2	2
3	1	1	1	3	2	1	1	1	2
2	1	1	1	2	1	1	1	1	2
5	10	10	3	7	3	8	10	2	4
4	8	6	4	3	4	10	6	1	4
4	8	8	5	4	5	10	4	1	4
