# Supplementary material for: Effective classification for neonatal brain injury using EEG feature selection based on elastic net regression and improved crow search algorithm
Source: PeerJ Comput Sci. 2025 Jul 10;11:e3000. doi: 10.7717/peerj-cs.3000 (PMC12453842; doi:10.7717/peerj-cs.3000)
Supplement: Supplemental Information 5 [file peerj-cs-11-3000-s005.csv]

1	0	0	0	1	0	0	0	0	1	0	0	1	0	0	0	0	0	0	1	0	0	2
1	0	0	0	1	0	0	0	0	0	0	0	0	0	0	0	0	0	0	0	0	0	1
0	0	1	0	0	0	0	1	0	0	0	0	1	0	0	0	0	0	0	0	0	1	2
1	0	0	0	1	0	0	0	0	1	0	0	1	0	0	0	0	0	0	0	1	1	2
0	0	0	0	0	0	0	0	0	0	0	0	0	0	0	0	0	0	0	0	0	0	1
0	0	0	0	0	0	0	0	0	0	0	0	1	0	0	0	0	0	0	0	0	0	1
1	0	1	0	1	0	1	1	0	1	0	1	1	0	0	0	1	0	0	1	1	0	2
0	0	0	0	0	0	0	0	0	0	0	0	0	0	0	0	0	0	0	0	0	1	2
0	0	0	0	0	1	0	0	0	0	1	0	0	0	0	0	1	0	1	0	0	0	2
0	0	1	1	0	0	1	0	0	0	0	1	1	1	0	0	0	0	0	0	1	1	1
0	0	1	1	0	0	0	1	1	0	0	0	1	1	0	1	0	0	0	0	1	0	2
0	0	0	1	0	0	1	0	1	0	0	1	0	1	0	0	0	0	0	0	1	0	2
0	0	0	0	0	0	1	0	0	0	0	0	0	0	0	0	0	0	0	0	0	1	2
0	0	0	0	0	0	0	0	0	0	0	0	0	0	0	0	0	0	0	1	0	0	2
1	0	1	1	1	0	0	0	0	1	0	0	1	1	0	1	0	0	0	1	1	1	2
0	0	0	0	0	0	0	0	0	0	0	0	0	0	0	0	0	0	0	0	0	0	1
1	0	0	0	1	0	0	0	0	0	1	0	0	0	0	0	0	0	0	0	0	0	1
0	0	0	0	0	0	0	0	0	0	0	1	1	0	0	0	0	0	0	1	0	0	1
0	0	0	0	0	0	0	0	0	0	0	0	0	0	0	0	0	0	0	0	0	0	2
0	0	0	0	0	0	0	0	0	0	0	0	0	0	0	0	0	0	0	1	0	0	1
1	0	1	1	0	0	0	1	1	1	0	0	1	1	1	1	0	0	1	1	0	0	2
0	0	0	1	0	0	0	1	1	0	0	0	1	1	0	0	0	0	0	0	0	0	2
0	0	0	0	0	0	0	0	0	0	0	0	0	0	0	0	0	0	0	0	0	0	2
0	0	0	0	0	0	0	0	0	0	0	0	0	0	0	0	0	0	0	0	0	1	1
1	0	1	1	1	0	0	1	1	1	0	0	1	1	1	0	0	0	0	0	1	0	2
1	1	1	1	1	1	0	0	0	0	1	1	1	1	0	1	1	1	1	1	0	1	2
0	0	0	1	0	0	0	0	1	0	0	0	0	0	1	0	0	0	0	1	0	1	1
0	0	1	1	0	0	0	1	1	0	0	0	1	1	0	0	0	0	0	0	0	1	2
1	0	1	1	0	0	0	1	0	1	0	1	1	0	0	0	0	0	0	0	1	1	2
0	0	0	0	0	0	0	0	0	0	0	0	0	0	0	0	0	0	0	0	0	0	1
0	0	1	0	0	0	0	1	0	0	0	0	0	0	0	0	0	0	0	0	0	0	1
1	0	0	0	1	0	0	0	0	1	0	0	0	0	0	0	0	0	0	0	0	1	1
0	1	0	0	0	0	1	0	0	0	0	1	0	0	0	1	0	1	0	0	1	1	2
0	1	1	1	0	0	1	1	1	0	1	1	1	0	0	1	1	1	0	0	1	1	2
1	1	0	0	1	1	1	0	0	1	1	1	0	0	0	0	1	0	1	0	0	1	2
0	0	0	0	0	0	0	0	0	0	0	0	0	0	0	0	0	0	0	0	0	0	1
0	0	0	0	0	0	0	0	0	0	0	0	0	0	0	0	0	0	0	0	0	0	1
1	0	1	0	0	0	0	1	0	1	0	0	1	0	0	0	0	0	0	0	1	0	1
0	0	0	0	0	0	0	0	0	0	0	0	0	0	0	0	0	0	0	0	0	0	1
0	0	0	1	0	0	0	0	1	0	0	0	1	1	0	1	0	0	0	1	0	1	2
0	0	0	0	0	0	0	0	0	0	0	0	0	0	0	0	0	0	0	0	0	0	1
0	0	0	0	0	0	0	0	0	0	0	0	0	0	0	0	0	0	1	1	0	0	1
1	0	0	0	1	0	1	0	0	1	0	1	0	0	0	0	0	0	0	0	0	1	1
1	0	0	0	1	0	1	0	0	1	0	1	0	0	0	0	0	0	1	0	0	0	1
0	0	0	0	0	0	1	0	0	0	1	1	1	0	0	0	0	0	0	0	1	1	2
1	0	0	0	1	1	0	0	1	1	0	0	0	1	0	0	0	0	1	1	0	0	1
1	0	0	0	1	0	0	0	0	1	0	0	0	0	0	0	0	0	1	0	0	0	1
0	1	0	0	0	0	1	1	0	0	1	0	0	0	0	0	0	0	0	0	0	0	2
1	1	0	0	1	0	1	0	0	1	1	1	1	0	0	1	1	1	1	1	0	1	2
0	0	0	0	0	1	0	0	0	0	1	0	0	0	0	0	0	0	0	0	0	0	1
0	0	0	0	0	0	0	0	0	0	1	0	0	0	0	0	0	0	0	1	1	1	2
0	0	0	0	0	0	0	0	0	0	0	0	0	0	0	0	0	0	0	0	0	1	1
0	0	0	0	0	0	0	1	0	0	0	0	1	0	0	0	0	0	0	0	0	0	2
1	0	0	0	1	0	0	0	0	1	0	0	0	0	0	0	0	0	1	0	0	0	2
0	1	0	0	0	0	1	0	0	0	0	1	0	0	0	0	0	0	0	0	1	0	1
0	0	0	0	0	0	0	0	0	0	0	0	0	0	0	0	0	0	0	0	0	0	1
1	0	0	0	1	0	0	0	0	0	0	0	0	0	0	0	0	0	0	0	0	0	1
1	1	0	0	1	1	1	0	1	1	1	1	0	1	0	0	1	0	1	1	0	0	2
1	1	1	0	1	0	1	1	1	1	1	0	0	1	0	1	0	0	1	0	1	0	1
0	0	1	1	0	0	0	1	0	0	0	0	0	0	0	0	0	0	0	0	0	0	1
0	0	0	0	0	0	1	0	0	0	0	1	0	0	0	1	0	0	0	0	0	0	2
1	0	0	0	1	1	0	1	0	0	1	0	0	0	0	0	0	0	1	1	0	0	2
0	0	1	0	0	0	1	1	0	0	0	0	1	0	1	0	0	0	0	0	1	1	2
0	0	1	0	0	0	0	0	0	0	0	0	1	0	0	0	0	0	0	0	0	0	1
0	0	0	0	0	0	0	0	0	0	0	0	0	0	0	0	0	0	0	0	0	0	1
0	1	1	0	0	1	1	1	0	0	0	1	1	0	0	1	1	1	0	1	1	1	2
1	0	0	1	0	0	0	0	0	1	1	0	0	0	0	0	0	0	0	0	0	0	2
0	0	0	1	0	0	0	0	0	0	0	0	0	0	0	0	0	0	0	0	0	0	1
1	1	0	0	1	1	1	0	0	1	1	1	0	0	0	0	0	0	1	0	0	0	2
1	0	0	0	1	0	0	0	0	1	0	0	0	0	0	0	0	0	0	0	0	0	1
0	0	0	0	0	0	0	0	0	0	0	0	0	0	0	0	0	0	0	0	0	0	1
0	0	0	0	0	0	0	1	0	0	0	0	1	0	1	1	0	0	0	0	0	0	2
1	0	1	1	0	0	1	1	1	0	1	1	1	1	1	1	0	1	1	0	1	1	2
1	0	1	0	1	0	0	1	0	1	0	0	1	0	0	0	0	0	0	0	0	0	2
0	0	0	0	0	0	0	0	0	0	0	0	0	0	0	0	0	0	0	0	0	0	1
0	0	0	0	0	0	0	0	0	0	0	0	0	0	0	0	0	0	0	0	0	1	1
1	1	1	0	1	0	1	1	1	1	0	1	1	1	0	1	0	0	0	1	1	1	2
0	0	0	0	0	0	0	0	1	0	0	0	0	1	0	0	0	0	0	0	0	0	1
0	1	0	0	0	1	0	0	0	0	0	0	0	0	0	0	0	0	0	0	0	0	1
0	0	0	0	0	0	0	0	0	0	0	0	0	0	0	0	0	0	0	0	0	0	1
1	0	1	1	1	0	0	1	1	1	0	0	1	1	0	1	0	1	1	1	0	0	2
1	0	0	0	1	0	0	0	0	1	0	0	0	0	0	0	0	0	0	0	0	0	2
1	0	1	1	1	0	0	1	1	1	0	0	1	0	1	1	0	0	0	1	1	1	2
1	0	1	0	1	1	1	1	0	1	1	1	1	0	0	1	0	1	0	1	1	1	2
0	1	1	0	0	0	1	1	0	0	0	1	1	0	0	1	1	1	0	1	1	1	2
0	0	0	0	0	0	0	0	0	0	0	0	0	0	0	0	0	0	0	0	0	0	2
1	1	1	1	0	1	1	1	0	1	0	0	1	1	1	1	0	0	1	1	0	0	2
1	0	0	1	0	0	0	0	0	0	0	0	0	0	0	1	0	0	0	0	0	1	2
0	0	0	0	0	0	0	0	0	0	0	0	0	0	0	0	0	0	0	0	0	0	1
0	0	1	0	0	1	0	1	1	0	1	0	1	1	1	0	1	0	0	0	0	0	2
0	0	0	0	0	0	0	1	0	0	0	0	1	1	0	1	0	0	0	1	1	1	2
0	0	1	0	0	0	0	1	0	0	0	0	1	0	0	0	0	0	0	0	0	1	2
1	1	0	0	1	0	1	0	0	1	0	1	0	0	0	0	0	0	0	0	1	1	2
0	0	0	0	0	0	1	0	0	0	0	1	0	0	0	0	0	0	0	0	1	1	2
0	0	0	0	0	0	0	0	1	0	0	0	0	1	0	0	0	0	0	0	0	1	2
0	0	0	1	0	0	0	0	1	0	0	0	1	1	1	1	0	0	1	1	0	0	2
1	0	1	0	1	0	0	1	0	1	0	0	1	0	0	0	0	1	0	0	1	0	2
1	0	0	0	1	1	0	0	0	1	1	0	0	0	0	0	0	0	1	0	0	0	2
0	0	1	1	0	0	1	1	1	0	0	1	0	0	1	1	0	0	0	0	1	0	2
1	1	0	0	1	0	0	1	1	1	1	0	1	1	1	1	0	0	1	1	0	0	2
0	0	1	0	1	0	0	1	0	1	0	0	1	0	1	0	0	1	0	0	1	0	2
1	0	1	0	0	0	0	0	0	1	0	0	1	0	0	0	0	0	0	0	0	0	2
0	0	1	0	0	0	1	1	0	0	0	1	1	0	0	0	0	1	1	0	1	1	2
1	1	0	1	1	1	1	0	0	0	1	1	0	0	0	1	1	0	0	1	0	0	2
0	0	1	1	0	1	1	1	0	0	1	1	1	0	0	1	0	0	0	1	1	1	2
1	0	0	0	1	0	0	0	0	0	0	0	0	0	0	0	0	0	0	1	0	0	2
1	0	0	0	0	1	1	0	0	1	1	1	0	0	0	0	1	0	0	0	0	1	2
1	1	1	1	1	1	0	0	1	1	0	1	0	1	1	1	0	0	1	1	0	0	2
1	0	1	0	1	0	0	1	0	0	0	0	1	0	1	1	0	0	0	0	0	0	1
0	0	1	0	0	0	0	1	0	0	0	0	1	0	0	0	0	0	0	0	0	0	2
0	1	1	0	0	0	1	1	0	0	0	1	0	0	0	1	0	0	0	0	0	0	2
0	0	0	0	0	0	0	0	0	0	0	0	1	0	0	0	0	0	0	0	0	0	2
0	1	1	1	1	1	1	1	1	1	1	0	1	1	1	0	0	0	1	0	1	1	2
1	0	0	1	1	0	0	0	1	1	0	0	0	0	0	1	0	0	1	1	0	0	2
1	0	0	0	0	0	0	0	0	0	0	0	1	1	0	1	0	0	0	0	0	0	2
1	1	1	0	1	1	1	1	0	1	1	1	0	0	0	0	0	0	0	1	0	0	2
1	0	1	0	1	0	0	1	0	0	0	0	1	1	0	1	0	0	0	1	1	1	2
0	1	1	0	0	1	1	1	0	0	0	1	1	0	0	0	0	0	0	0	1	1	2
0	0	0	0	0	0	0	0	0	0	0	0	0	0	0	0	0	0	0	0	0	0	1
0	0	0	0	0	0	0	0	0	0	0	0	0	0	0	0	0	0	0	0	0	1	2
1	0	1	1	1	0	0	1	1	0	0	0	0	1	1	1	0	0	0	1	1	0	2
1	1	0	0	0	1	0	0	0	1	1	1	0	0	0	1	0	0	0	0	0	0	1
1	0	0	1	0	0	1	1	1	1	0	1	1	1	0	1	0	0	0	1	0	1	2
1	0	0	1	1	0	0	0	1	1	0	0	0	1	1	1	0	0	1	1	0	1	2
0	0	0	0	0	0	0	0	0	0	0	0	0	0	0	0	0	0	0	0	0	0	2
0	0	0	0	0	0	0	0	0	0	0	0	0	0	0	0	1	0	1	0	0	0	2
0	0	1	0	1	0	0	1	1	1	0	0	1	1	0	0	1	1	0	0	1	1	2
1	1	1	1	1	0	1	1	1	1	0	1	1	1	1	0	0	0	0	1	0	0	2
0	0	0	0	1	0	0	0	0	1	0	0	0	0	0	0	0	0	1	0	0	0	1
1	0	0	1	1	0	0	1	1	1	0	0	0	0	0	0	0	0	1	0	0	0	2
1	0	0	1	1	0	0	0	1	1	0	0	0	1	1	1	0	0	1	1	0	0	2
0	0	1	0	0	0	0	0	0	0	0	0	1	0	0	0	0	0	0	0	0	1	2
0	0	0	0	0	0	1	0	0	0	0	1	1	0	0	0	1	1	0	0	1	1	2
0	1	1	0	0	0	0	1	0	0	0	1	1	0	0	0	0	0	0	1	0	0	2
1	0	0	1	1	0	0	0	0	1	0	0	1	0	0	0	0	0	0	0	0	0	2
0	0	0	0	0	0	1	1	0	0	0	1	1	0	0	1	0	0	0	0	1	1	2
1	1	1	1	1	1	1	1	1	1	1	1	1	0	1	1	0	0	1	1	1	1	2
0	1	0	0	0	0	0	0	0	0	0	0	1	1	0	0	1	0	0	1	0	0	2
0	0	0	1	0	0	1	1	1	0	1	1	1	1	0	0	0	0	0	1	0	0	2
1	1	1	0	0	0	0	0	0	0	0	1	1	0	0	1	1	1	0	0	1	1	2
1	1	1	1	1	1	1	1	1	1	0	1	1	1	1	1	1	1	1	1	1	1	2
1	1	1	0	1	0	1	1	0	1	0	1	1	0	0	0	0	1	1	0	1	1	2
1	0	0	0	1	0	0	1	0	0	0	0	1	1	1	1	1	0	0	1	1	1	2
0	0	0	0	0	0	0	1	0	0	1	0	1	0	0	0	0	0	0	0	1	0	2
0	0	0	0	0	0	0	0	1	0	0	0	0	1	0	0	0	0	1	0	0	1	1
0	0	1	0	0	0	0	0	0	0	0	0	0	0	0	0	0	0	0	1	0	0	2
1	1	1	0	1	0	1	0	0	1	1	1	1	0	0	0	0	0	0	1	1	1	2
0	0	0	1	0	0	1	1	1	0	0	1	1	1	0	0	1	0	0	0	0	0	2
0	0	0	0	0	0	0	1	0	0	0	0	1	0	0	0	0	0	0	0	1	1	2
0	0	1	1	0	0	0	1	1	0	0	0	0	0	0	0	0	0	0	1	0	0	2
1	0	1	0	1	0	0	1	0	1	0	0	1	0	0	0	1	0	1	1	1	0	2
1	1	1	1	1	1	1	0	1	1	0	0	1	0	1	1	0	0	1	1	1	1	2
0	0	1	1	0	0	0	1	1	1	0	1	1	1	1	0	0	0	0	0	1	1	2
0	0	0	0	0	0	0	1	0	0	0	0	1	0	0	0	0	0	0	0	1	1	2
1	0	1	0	1	1	0	1	1	0	1	1	1	1	1	1	0	0	1	0	1	1	2
1	0	1	1	1	0	0	1	1	1	0	0	1	1	0	0	0	0	0	0	1	0	2
0	0	0	0	0	0	0	0	0	0	1	0	0	0	0	1	0	0	0	0	0	1	2
1	1	1	0	1	1	1	0	0	1	1	1	1	0	0	0	0	1	1	1	1	0	2
1	0	0	0	1	0	0	0	1	1	0	0	0	1	0	0	0	0	0	0	0	0	2
0	0	0	0	1	1	1	1	1	1	1	1	1	1	1	0	0	0	0	0	1	0	2
0	0	1	1	0	1	0	0	1	0	1	0	1	0	0	1	0	0	0	0	1	1	2
1	0	0	0	1	0	0	0	1	1	0	0	0	1	0	0	0	1	1	0	0	0	2
0	0	0	0	0	0	0	0	0	0	0	0	0	0	0	0	0	0	0	0	0	0	1
0	1	0	0	1	1	0	0	0	1	1	0	1	0	0	0	0	0	0	0	1	1	2
0	0	1	0	0	0	0	1	0	0	0	0	1	0	0	1	0	0	1	0	1	1	2
1	0	1	1	1	1	1	1	1	1	1	1	1	1	1	0	0	1	0	1	1	1	2
1	1	0	0	0	1	1	0	0	1	1	0	0	0	1	1	0	0	1	1	1	0	2
0	0	1	0	0	0	0	1	0	0	1	0	1	0	0	1	0	0	0	1	1	1	2
1	0	0	0	1	0	0	0	0	1	0	0	0	1	0	0	0	0	0	0	0	0	2
0	0	1	0	0	0	0	1	0	0	0	0	1	0	0	0	0	0	0	0	1	1	2
0	0	1	0	1	0	0	1	1	1	0	0	1	0	0	0	0	0	0	0	0	0	2
1	1	0	0	1	1	1	0	0	1	0	0	0	0	0	1	0	0	0	0	0	0	2
1	0	0	0	1	0	0	1	0	0	0	0	1	0	0	0	0	0	0	0	1	1	2
1	1	1	0	1	0	1	1	0	1	0	1	1	0	0	0	0	0	0	0	1	0	2
1	1	1	1	1	1	0	1	1	1	1	1	1	1	1	1	0	1	1	1	1	1	2
1	0	0	0	1	1	0	0	0	1	1	0	0	0	0	0	0	0	1	0	0	0	2
0	0	1	0	0	1	0	1	0	0	0	0	1	0	0	0	0	0	0	0	0	1	2
0	0	0	1	0	0	0	0	1	0	0	0	0	0	0	0	0	0	0	0	0	0	2
1	1	1	0	0	1	1	1	0	1	1	1	1	0	0	0	1	1	1	1	0	0	2
1	0	0	0	1	0	0	1	1	1	0	0	1	1	0	1	0	0	1	1	0	0	2
0	0	1	0	1	0	0	0	0	1	0	0	1	0	0	0	0	0	0	0	1	1	2
0	0	0	0	0	0	0	1	0	0	0	0	0	0	0	0	0	0	0	0	0	1	2
1	0	0	0	0	0	0	1	0	1	0	0	1	0	0	0	0	0	0	0	0	1	2
0	0	0	0	0	0	0	0	0	0	0	0	0	0	0	0	0	0	0	0	0	0	1
0	0	1	1	0	1	0	0	0	0	1	0	0	1	0	0	0	1	1	1	0	0	2
0	0	1	1	0	0	1	1	1	0	0	1	1	0	0	0	0	1	0	0	1	1	2
1	1	0	1	1	1	0	0	1	0	0	1	0	1	0	1	0	0	1	1	0	0	2
1	0	1	1	1	0	0	1	1	0	0	0	1	1	1	1	0	0	0	1	1	1	2
1	0	1	1	0	0	0	1	1	0	0	0	1	1	1	1	0	0	1	1	1	1	2
1	0	0	0	0	0	0	1	0	0	0	0	1	1	0	0	0	0	0	0	0	1	2
1	0	1	1	1	0	0	1	1	1	0	0	1	1	1	1	0	1	1	1	1	1	2
0	0	0	1	0	1	0	0	1	0	1	0	0	1	1	0	0	0	0	0	0	1	2
0	1	1	0	0	0	1	1	0	0	0	1	1	0	0	0	0	0	0	0	1	1	2
0	0	0	1	0	0	0	0	1	0	0	0	0	0	1	0	0	0	0	1	0	1	2
1	0	1	0	1	0	1	0	1	1	0	0	1	1	1	1	0	0	1	1	0	1	2
1	1	1	0	1	0	1	1	0	1	0	1	1	0	0	1	0	0	0	1	1	0	2
0	1	1	0	0	0	1	1	0	0	0	1	1	0	0	1	1	1	0	0	1	1	2
0	0	1	1	0	0	0	1	1	0	0	0	0	0	0	0	0	0	0	1	0	0	1
0	0	1	0	0	0	0	1	0	0	0	1	1	0	0	0	0	0	0	0	1	0	2
1	0	1	0	1	0	0	1	0	0	0	0	1	0	0	0	1	0	0	0	1	0	2
1	1	1	0	0	1	1	0	1	0	0	1	0	1	0	1	0	0	0	1	1	1	2
0	0	0	0	0	1	0	1	0	0	0	0	1	0	0	0	0	1	0	0	0	1	2
1	0	0	0	1	0	1	0	0	1	0	1	0	0	0	0	0	0	1	0	0	0	2
1	1	1	0	1	1	0	0	0	1	1	0	0	0	0	1	0	0	0	1	0	0	2
0	0	1	1	1	0	0	1	1	1	0	0	1	1	1	1	0	1	0	1	1	0	2
0	0	0	0	0	0	0	0	1	0	0	0	0	1	0	0	0	0	0	0	0	0	1
0	0	0	0	0	1	0	0	0	0	1	0	0	0	0	0	0	0	0	1	0	1	2
0	0	0	1	0	0	0	1	1	0	0	0	1	1	0	0	0	0	0	0	1	0	2
1	0	0	0	1	1	0	0	0	1	0	0	0	0	0	0	1	1	1	0	0	1	2
0	0	0	0	0	0	0	1	0	0	0	1	1	0	0	0	0	0	0	1	1	1	2
0	1	1	0	0	0	0	0	0	0	0	1	1	0	0	0	0	0	0	0	0	1	2
0	0	0	0	0	0	0	0	0	0	0	0	0	0	0	0	0	0	0	0	0	0	1
0	0	1	0	0	0	0	1	0	0	0	0	1	0	0	0	0	0	0	0	1	1	2
1	0	0	1	1	1	0	0	1	1	1	0	0	1	0	1	1	0	1	0	0	0	2
1	0	0	0	1	0	0	0	1	1	0	0	1	1	1	0	0	0	1	0	0	0	2
1	0	0	1	0	0	0	0	0	1	1	0	0	1	0	0	1	1	1	1	1	0	2
0	0	0	0	0	0	0	0	0	0	0	0	0	0	0	1	0	0	0	0	0	0	2
0	0	1	0	0	0	0	1	0	0	0	0	1	0	0	0	0	0	0	0	1	1	2
1	0	0	0	1	1	0	0	0	1	1	0	0	0	0	0	0	0	0	0	0	0	2
0	0	0	0	0	0	0	1	0	0	0	0	1	0	0	0	0	0	0	0	0	0	2
1	0	0	1	0	0	0	0	1	1	0	0	0	1	1	0	0	0	0	0	0	0	2
0	1	1	0	0	1	0	1	0	0	1	1	1	0	0	1	0	0	1	1	0	1	2
0	0	0	0	0	0	0	0	0	0	0	0	0	0	0	0	0	0	0	0	0	0	1
0	0	0	0	0	0	0	1	0	0	0	0	1	0	0	0	0	0	0	0	0	1	2
0	0	1	1	0	0	0	1	1	0	0	0	1	1	0	0	0	0	0	0	1	0	1
0	0	0	0	0	0	0	0	0	0	0	0	0	0	0	0	0	0	0	0	0	0	2
1	0	1	1	1	0	0	1	1	1	0	0	1	1	1	1	0	0	1	1	1	1	2
1	1	1	1	1	1	0	0	1	0	1	0	1	0	1	1	0	0	1	1	0	1	2
0	0	0	0	0	0	0	0	0	0	0	0	0	0	0	0	0	0	0	0	1	0	2
0	0	1	1	0	0	0	1	1	0	0	0	1	1	1	0	0	0	0	0	1	1	2
1	1	0	0	1	1	1	0	0	1	1	0	0	0	0	0	0	0	1	0	0	0	2
1	0	0	0	1	0	0	0	0	0	0	0	0	1	0	1	0	0	0	0	0	0	2
1	1	0	0	1	1	0	0	0	1	0	0	0	0	0	1	0	0	1	0	0	0	2
0	0	0	0	0	0	0	1	0	0	0	0	0	0	0	1	0	0	0	1	0	0	2
0	1	1	0	0	0	1	0	0	0	0	1	1	0	0	0	1	0	0	0	0	1	2
0	0	0	0	0	0	0	0	0	0	0	0	0	0	0	0	0	0	0	0	0	1	2
1	1	0	0	1	1	1	1	0	1	1	1	1	0	0	0	1	0	0	0	1	1	2
1	0	1	0	1	0	0	1	1	0	0	0	0	1	0	1	0	0	0	0	0	0	1
0	1	1	1	0	1	0	0	1	0	1	1	1	1	0	1	1	1	0	0	1	1	2
1	0	0	0	1	0	0	0	1	1	0	0	0	1	0	0	0	0	0	1	1	0	2
0	1	0	0	0	1	1	0	0	0	1	1	0	0	0	0	1	1	0	0	0	0	2
1	0	0	0	1	0	0	0	0	1	0	0	0	0	0	1	0	0	1	1	0	0	2
1	0	0	0	1	0	0	0	0	1	0	0	0	0	0	0	0	0	0	0	0	0	2
1	0	1	1	1	1	1	1	0	0	1	1	1	1	1	0	1	0	0	0	1	1	2
1	0	0	0	1	0	0	0	0	1	0	0	0	0	0	1	0	1	0	1	0	0	2
0	0	0	1	0	0	1	0	1	0	0	0	0	1	0	0	0	0	0	0	1	0	2
1	1	0	0	1	1	1	1	0	1	1	1	1	0	0	0	0	0	1	0	0	0	2
0	0	0	0	0	0	0	0	0	0	0	0	0	0	0	0	0	0	0	0	0	1	2
0	0	0	0	0	0	0	0	0	0	0	0	0	0	0	0	0	0	0	0	0	0	1
0	1	1	1	0	0	1	1	1	0	0	1	1	1	0	0	0	0	0	0	1	1	2
0	1	0	0	1	1	1	0	0	0	1	1	0	0	0	1	1	0	1	1	0	1	2
0	0	0	0	0	1	1	0	0	0	1	1	1	0	0	0	1	1	0	0	0	0	2
0	0	1	0	0	0	0	1	0	0	1	0	1	1	0	1	0	0	0	0	0	1	2
0	0	0	0	0	0	0	0	0	0	0	0	0	0	0	0	0	0	0	0	0	0	2
1	0	0	0	1	1	0	0	1	1	1	0	0	1	0	0	0	0	0	0	0	0	2
0	0	1	1	0	0	0	1	0	0	0	0	1	1	0	1	0	0	0	1	1	1	2
0	0	0	0	0	0	0	0	0	0	0	0	0	0	0	0	0	0	0	1	0	0	2
1	1	0	0	1	0	1	0	0	1	0	0	0	0	0	0	0	0	0	0	0	0	2
0	1	1	1	0	0	1	0	1	0	0	1	1	1	0	1	0	0	0	0	1	0	2
1	1	1	1	1	0	1	1	1	1	1	1	1	1	1	1	1	0	1	1	1	1	2
1	1	1	1	1	1	1	1	0	1	1	1	1	0	1	1	1	1	1	1	1	1	2
1	1	0	1	1	0	0	1	1	1	0	1	0	0	1	1	0	0	0	1	1	0	2
0	0	0	1	0	0	0	0	1	0	0	0	0	0	0	0	1	0	0	0	0	0	2
0	1	1	1	0	1	1	1	1	0	1	0	1	1	1	1	0	0	0	1	1	1	2
1	0	0	0	1	0	0	0	0	1	0	0	0	0	0	0	0	0	1	0	0	0	2
1	1	0	0	1	1	0	0	1	1	1	0	0	0	0	0	0	0	1	0	0	0	2
1	1	0	0	1	1	1	1	0	0	0	1	1	0	0	1	1	0	0	1	1	1	2
