# Supplementary material for: Effective classification for neonatal brain injury using EEG feature selection based on elastic net regression and improved crow search algorithm
Source: PeerJ Comput Sci. 2025 Jul 10;11:e3000. doi: 10.7717/peerj-cs.3000 (PMC12453842; doi:10.7717/peerj-cs.3000)
Supplement: Supplemental Information 6 [file peerj-cs-11-3000-s006.csv]

3	2	2	1	2	2	1	1	1	3	3	4	3	4	2	2	2	3	2
2	2	2	1	2	2	2	2	1	4	2	2	2	4	3	2	2	6	3
2	2	1	1	2	2	1	1	1	3	3	4	3	4	3	1	1	1	2
2	1	1	1	1	1	1	1	1	2	3	2	3	3	2	2	1	1	3
2	2	2	1	1	2	1	1	1	2	3	2	3	3	2	1	1	1	2
2	1	1	1	1	1	1	2	1	2	2	2	1	7	1	2	2	2	3
4	2	1	1	1	1	1	2	1	2	2	2	4	8	1	1	2	2	3
3	1	1	1	1	1	1	2	1	2	2	2	3	2	1	2	2	1	2
3	2	1	1	1	1	1	2	1	3	2	2	4	8	3	2	2	3	3
3	2	1	1	1	2	1	2	1	2	2	2	4	8	3	1	2	3	3
3	1	1	1	1	2	1	2	1	4	3	4	2	4	3	2	2	6	3
3	2	2	1	2	2	1	2	1	2	3	3	4	2	2	2	1	1	2
4	2	2	2	2	2	2	2	1	4	3	4	4	7	3	2	2	8	3
4	1	1	1	1	2	1	2	1	4	3	4	3	3	3	2	2	5	3
4	2	1	1	2	2	1	2	1	3	3	4	2	5	3	2	2	3	3
2	1	1	1	1	1	1	1	1	1	2	2	3	3	1	2	2	1	2
4	2	1	1	2	2	1	2	1	2	3	2	3	2	3	2	2	4	2
3	2	1	1	1	1	1	2	1	2	3	3	3	5	2	2	1	1	2
3	2	2	2	2	2	2	1	2	2	2	4	2	4	3	2	2	7	4
2	2	1	1	1	2	1	2	1	2	3	3	3	5	3	2	2	2	2
3	2	1	1	1	2	1	2	1	3	2	4	3	4	2	2	2	2	2
4	1	1	1	1	1	1	1	2	1	3	4	2	8	1	2	2	1	2
4	1	1	1	1	1	1	2	1	3	2	4	4	8	3	2	2	1	3
4	1	1	1	1	2	1	2	1	4	3	4	2	5	3	2	2	2	3
3	2	2	2	2	2	1	2	1	2	3	3	3	4	3	2	2	7	2
3	1	1	1	1	2	1	2	1	4	2	4	4	2	3	2	2	3	3
2	1	1	1	1	1	1	2	1	2	2	4	2	2	1	2	2	1	2
3	2	1	1	1	2	1	1	1	2	2	4	3	4	1	2	2	2	2
1	1	1	1	1	2	1	2	1	2	2	1	1	2	1	1	1	2	1
2	1	1	1	1	2	1	2	1	3	3	4	2	8	3	2	2	3	3
2	1	1	1	1	1	1	2	1	3	3	3	3	6	3	1	2	4	2
2	2	1	1	2	2	1	1	1	2	2	4	2	8	3	2	2	1	2
2	2	1	1	1	2	1	2	1	2	3	2	2	4	2	1	1	2	2
4	2	1	1	2	2	1	2	1	3	3	4	3	4	3	2	2	2	2
2	2	1	1	1	2	1	2	1	2	2	3	3	4	2	1	2	1	2
4	1	1	1	2	2	1	2	1	3	3	3	4	5	3	2	2	4	3
3	2	1	1	2	2	1	2	1	3	3	2	3	4	2	2	2	2	2
3	2	1	1	1	2	1	2	1	2	3	3	3	2	2	2	2	3	2
2	1	1	1	1	1	1	2	1	3	2	3	3	8	3	2	2	3	3
4	2	1	1	2	1	1	2	1	3	3	3	3	2	2	2	2	3	2
2	1	1	1	1	1	1	1	1	2	2	2	3	8	2	1	2	1	2
2	1	1	1	1	2	1	2	1	3	2	2	2	4	3	1	2	5	3
4	2	1	1	2	2	1	2	1	4	3	4	3	4	2	2	2	2	2
2	2	2	1	2	2	1	2	1	3	3	3	3	8	3	1	2	2	2
4	2	1	1	1	2	1	1	1	2	2	3	3	5	2	1	2	1	2
2	2	1	1	1	2	1	2	1	4	3	4	4	8	3	2	2	7	3
4	2	2	2	2	2	1	2	1	4	3	4	4	7	3	2	2	6	3
2	1	1	1	1	1	1	2	1	3	3	2	3	4	3	2	2	2	3
2	2	2	1	2	2	1	2	1	3	2	4	3	5	1	2	2	3	2
4	2	2	1	2	2	1	2	1	3	3	4	3	8	2	2	2	3	2
2	2	1	1	1	1	1	1	1	2	3	3	3	3	3	1	2	1	2
4	1	1	1	2	1	2	2	1	3	2	3	4	5	3	2	2	7	3
2	2	1	1	1	1	1	2	1	4	3	4	2	8	2	1	2	4	2
2	1	1	1	1	1	1	1	1	1	1	2	2	3	1	2	2	1	2
3	1	1	1	1	1	2	1	1	2	2	4	3	5	2	1	2	1	2
2	2	1	1	1	1	1	1	1	1	2	2	3	3	1	1	1	1	2
2	1	1	1	1	1	1	2	1	2	2	2	2	8	2	2	2	1	3
2	1	1	1	1	1	1	2	1	2	2	2	2	4	1	2	1	2	2
3	1	1	1	1	2	1	2	1	3	3	4	4	4	3	1	2	6	3
2	2	2	1	1	1	1	2	1	2	2	4	3	8	2	2	2	2	2
3	1	1	1	1	1	1	2	1	2	2	4	2	4	3	2	2	3	3
4	2	1	1	1	1	1	1	1	4	3	3	3	4	2	2	1	1	2
2	2	1	1	1	1	1	1	1	2	2	3	3	5	2	2	2	1	2
2	2	1	1	1	2	1	1	1	2	2	2	3	5	2	1	2	2	2
2	1	1	1	1	1	1	1	1	2	2	2	2	8	1	1	1	1	2
4	2	2	1	1	2	1	2	1	2	2	3	3	8	3	2	2	2	2
2	1	1	1	1	2	1	2	1	2	2	2	2	8	2	1	2	2	3
2	2	2	2	2	2	1	1	1	2	2	4	3	8	2	2	2	3	2
1	1	1	1	1	1	1	1	1	1	1	1	1	1	1	1	1	1	1
2	2	1	1	1	2	1	2	1	2	2	4	4	5	3	2	2	1	2
4	2	1	1	1	2	1	1	1	3	3	4	3	8	3	2	2	2	2
2	1	1	1	1	1	1	2	1	2	2	4	4	8	2	1	2	2	3
2	1	1	1	1	1	1	1	1	1	1	1	1	3	1	2	2	1	2
2	1	1	1	1	2	1	2	1	2	2	3	3	3	3	1	2	1	3
3	2	2	1	2	1	1	2	1	2	2	3	3	8	3	1	2	1	2
4	2	1	1	1	1	1	2	1	2	2	2	2	3	2	1	1	1	2
3	1	1	1	1	2	1	1	1	3	2	3	3	8	3	2	2	2	3
2	2	1	1	1	1	1	2	1	3	3	3	3	3	2	1	2	1	2
2	2	1	1	1	1	1	2	1	2	2	2	3	8	3	1	2	1	2
2	2	2	1	2	2	1	1	1	2	2	3	3	4	2	1	2	1	2
2	2	1	1	1	1	1	2	1	3	3	3	3	2	2	2	1	1	2
3	1	1	1	1	1	1	1	1	2	2	2	2	5	1	1	2	2	3
4	1	1	1	1	1	1	2	1	4	2	4	2	8	3	2	2	6	3
3	2	2	1	2	2	1	2	1	3	2	2	3	4	1	2	2	1	2
3	2	1	1	1	2	1	2	1	2	2	2	2	1	3	1	1	1	2
2	2	1	1	1	1	1	2	1	2	3	3	3	5	2	1	2	1	2
3	1	1	1	1	1	1	1	1	2	3	3	3	4	3	1	2	2	2
3	1	1	1	2	1	1	2	1	2	3	3	3	5	3	1	1	1	2
4	2	1	1	1	2	1	2	1	4	3	3	3	7	3	2	2	3	3
2	2	1	1	1	1	1	2	1	4	3	4	2	7	3	2	2	5	3
2	1	1	1	1	1	1	1	1	2	3	2	2	8	1	2	1	1	2
3	1	1	1	1	2	1	2	1	2	2	4	3	8	2	2	2	1	3
3	2	1	1	1	2	1	2	1	3	3	3	3	4	3	2	2	1	2
3	1	1	1	2	2	2	1	3	1	1	2	1	5	3	1	1	7	4
2	1	1	1	1	1	1	2	1	3	2	2	2	8	3	2	2	5	3
2	1	1	1	1	1	1	2	1	3	2	4	2	8	3	2	2	4	3
2	2	1	1	1	1	1	2	1	2	2	3	3	2	3	2	2	2	2
3	1	1	1	1	2	1	2	1	4	2	2	2	4	3	2	2	7	3
3	2	1	1	2	2	1	1	1	2	2	4	3	2	1	2	2	3	2
2	2	1	1	1	2	1	2	1	3	3	3	3	8	3	2	2	4	3
3	2	2	2	2	2	2	2	1	4	3	3	4	8	3	2	2	7	3
2	1	1	1	1	1	1	2	1	3	2	2	2	6	3	2	2	6	3
3	1	1	1	1	1	1	2	2	1	2	2	2	8	3	1	2	8	3
3	2	1	1	1	1	1	1	1	2	2	3	3	3	3	1	1	2	2
3	1	1	1	1	1	1	2	1	2	2	4	4	2	3	2	1	1	3
4	2	2	1	1	1	1	2	1	2	2	2	3	3	2	2	2	2	2
2	2	1	1	1	2	1	2	1	2	3	3	3	5	3	2	2	1	2
2	2	1	1	1	1	1	2	1	3	2	2	2	8	3	1	2	5	3
3	1	1	1	1	1	1	2	1	4	3	3	4	5	3	2	2	3	3
3	2	1	1	1	1	1	1	1	2	2	3	3	5	1	1	1	1	2
4	2	1	1	2	2	1	1	1	1	3	3	3	3	3	2	2	3	2
4	2	2	1	2	2	1	2	1	1	2	2	1	3	1	2	2	2	3
3	2	1	1	1	2	1	1	1	2	3	4	2	4	1	1	1	1	2
3	1	1	1	1	1	1	1	1	2	2	4	2	8	2	2	2	1	3
3	2	1	1	1	1	1	2	1	2	3	3	3	8	2	2	2	1	2
2	2	2	1	2	2	2	2	1	3	3	4	4	5	3	2	2	5	3
4	2	1	1	1	1	1	2	1	2	2	2	3	3	2	2	2	1	2
2	1	1	1	1	1	1	2	1	4	3	4	4	5	3	2	2	5	3
4	1	1	1	1	1	1	2	1	3	3	2	2	4	2	2	2	2	2
3	2	1	1	2	2	1	2	1	2	2	4	3	5	2	2	2	4	3
4	1	1	1	1	1	1	2	1	2	2	3	3	3	3	2	1	1	3
4	1	1	1	1	2	1	2	1	4	2	2	4	7	3	2	2	2	3
2	1	1	1	1	1	1	1	1	1	2	4	3	8	2	2	2	2	2
2	2	2	1	2	2	1	2	1	3	3	3	3	8	3	2	2	2	2
2	2	1	1	1	2	1	2	1	3	3	3	4	8	3	2	2	2	3
2	1	1	1	1	2	1	1	1	2	2	2	2	3	1	1	1	1	3
2	1	1	1	1	2	1	2	1	2	2	2	4	8	1	2	2	2	3
2	1	1	1	1	2	1	2	1	3	3	2	2	4	3	2	2	6	3
4	1	1	1	1	1	1	2	1	3	2	2	4	3	2	2	1	1	3
2	1	1	1	1	1	1	2	1	3	2	4	4	4	3	2	2	5	3
3	1	1	1	1	1	1	2	1	3	2	2	2	8	1	1	1	1	2
3	2	2	2	2	2	2	2	3	1	1	2	2	8	1	2	2	4	4
4	2	1	1	1	2	1	1	1	2	3	2	3	2	2	1	1	1	2
2	1	1	1	1	1	1	1	1	2	3	3	3	8	3	1	1	1	2
2	2	1	1	1	2	1	2	1	3	3	4	2	8	3	2	2	2	3
3	1	1	1	2	2	2	1	3	1	1	4	2	5	3	1	2	4	4
3	2	2	1	1	2	1	1	1	3	2	3	3	4	3	1	2	2	2
3	1	1	1	1	1	1	1	1	2	2	4	3	5	1	2	2	1	2
4	1	1	1	1	1	1	2	1	4	2	2	4	7	3	2	2	7	3
3	2	1	1	1	1	1	2	1	2	2	2	2	5	1	1	1	1	2
4	1	1	1	1	2	1	2	1	3	3	4	2	4	3	2	2	4	3
2	2	2	1	2	2	1	2	1	3	3	4	3	4	3	2	2	6	2
2	1	1	1	1	1	1	2	1	2	2	4	2	8	3	2	2	3	3
2	2	1	1	1	1	1	1	1	2	3	3	3	2	2	2	2	1	2
2	2	1	1	1	1	1	2	1	2	3	3	3	5	3	1	2	1	2
2	2	1	1	1	1	1	2	1	2	3	2	3	8	2	1	1	1	2
3	2	2	1	1	2	1	1	1	2	3	3	3	5	2	1	2	2	2
2	1	1	1	1	1	1	2	1	2	2	3	3	5	3	1	1	2	3
