# Supplementary material for: Effective classification for neonatal brain injury using EEG feature selection based on elastic net regression and improved crow search algorithm
Source: PeerJ Comput Sci. 2025 Jul 10;11:e3000. doi: 10.7717/peerj-cs.3000 (PMC12453842; doi:10.7717/peerj-cs.3000)
Supplement: Supplemental Information 7 [file peerj-cs-11-3000-s007.csv]

0	1	0.85247	0.71826	0.57227	240	239	0.00806353	8.68E-05	0.00218	1.76E-05	0.00067	0.00129	0.002	0.05883	0.517	0.03011	0.03496	0.04828	0.09034	0.970805	0.036223	18.995	69.9974958	76.08804597	72.46551224	539.3427351	1031.84904	2447.162183	3655.054806	101.0922179	83.14744022	255.21483	396.6436311	0.77778	11.7245	2.8277	1.173	0.26512	0.083127	1200445.612	1.5347	3.0152	0.00046263	0.00025997	0.83621	209.6062	455.9654	1.2825	1.3305
0	1	0.76686	0.69481	0.53966	234	233	0.008258256	7.31E-05	0.00195	1.61E-05	0.00052	0.00112	0.00157	0.05516	0.502	0.0232	0.03675	0.06195	0.06961	0.984322	0.017974	21.497	67.41590313	73.04637365	71.52894525	564.3636145	1016.367294	2383.565201	3498.681572	58.4654278	86.48729245	248.3571266	218.2297224	0.8125	13.8284	2.8908	1.0221	0.22004	0.12741	1298455.445	1.6029	3.06	0.00061483	0.00029472	1.0455	243.0816	379.8429	1.3063	1.3177
0	1	0.85083	0.67604	0.58982	232	231	0.00833959	6.04E-05	0.00176	1.47E-05	0.00057	0.00111	0.00171	0.09902	0.897	0.05094	0.06497	0.07772	0.15282	0.974846	0.026313	17.651	62.66170618	71.6335491	68.08658253	548.4446038	1032.406341	2357.826954	3678.128717	160.387771	54.68516803	151.694847	84.24033898	0.81818	26.9273	2.6975	0.84951	0.15756	0.11689	1272869.841	1.6223	3.0309	0.00036006	0.00026593	0.63668	238.5976	386.4739	1.2614	1.3078
1	0	0.41121	0.79672	0.59257	178	177	0.010857733	0.000182739	0.00419	4.55E-05	0.00149	0.00268	0.00446	0.05451	0.527	0.02395	0.02857	0.04462	0.07185	0.968343	0.042003	19.865	76.30698902	81.00074938	79.19059268	819.529588	1201.813897	3154.035654	4122.163933	238.6670518	191.9849158	573.7529088	526.1475988	0.98548	139.5744	1.6961	0.83405	0.17295	0.14737	1932289.206	1.6717	3.0293	0.00019636	0.00019381	0.45452	79.0921	161.1054	1.2369	1.2986
1	0	0.3279	0.79782	0.53028	236	235	0.008161574	0.002668863	0.00535	4.37E-05	0.00166	0.00227	0.00499	0.0561	0.497	0.02909	0.03327	0.05278	0.08728	0.975754	0.027139	19.557	76.64568627	80.93725752	79.18349455	846.7961437	1215.346469	3201.513132	4085.456839	402.2167376	210.0613941	203.6371062	384.6116973	0.97847	102.0549	15.4045	0.83556	0.1621	0.15199	1861807.802	1.6781	3.0362	0.00028125	0.00017484	0.71541	53.6764	164.4029	1.236	1.3156
1	0	0.5078	0.78744	0.65451	226	221	0.007631204	0.002696381	0.00783	5.97E-05	0.00232	0.00312	0.00697	0.07752	0.678	0.03805	0.04767	0.06451	0.11415	0.90672	0.137088	14.676	74.08456583	80.61459243	78.73294437	832.4372517	1193.223486	3177.289013	3791.213621	238.8347498	222.7103161	190.2035738	663.1907916	0.73122	104.2897	37.5602	0.8547	0.22764	0.14389	1761740.466	1.6678	3.0297	0.00028202	0.00028597	0.6591	48.16	100.1507	1.2139	1.264
2	1	0.76095	0.62145	0.54543	322	321	0.005990989	0.000107266	0.00222	1.33E-05	0.00036	0.00094	0.00108	0.03203	0.28	0.0155	0.01971	0.03274	0.0465	0.984564	0.015745	18.67	75.05971776	78.38126333	77.07710217	710.8618603	1165.801015	3049.357722	4211.727619	102.0752033	69.61485084	153.3668386	430.0298921	1	12.0759	0	0.87505	0.099406	0.14777	1408372.118	1.6544	3.0247	0.0017059	0.00061108	3.4751	68.4688	224.4223	1.2344	1.3039
2	1	0.83671	0.62079	0.51179	318	317	0.006073855	0.000135739	0.00282	1.71E-05	0.00034	0.00088	0.00103	0.063	0.539	0.02949	0.04091	0.06445	0.08848	0.987625	0.012621	20.302	75.09765414	78.4653465	76.84192934	668.3065153	1165.769341	2954.648489	3560.280084	128.2352589	91.93044209	238.2445333	959.2822624	1	9.1775	0	0.8343	0.077763	0.16189	1473379.51	1.6531	3.0061	0.0017734	0.00051544	3.5494	50.2918	348.4967	1.2397	1.3607
2	1	0.80826	0.61766	0.50447	318	317	0.006057188	6.93E-05	0.00161	9.73E-06	0.00027	0.00068	0.00081	0.02783	0.244	0.01376	0.0176	0.02698	0.04129	0.992393	0.00769	22.376	75.18983906	78.21787349	76.97405151	670.6393442	1127.450888	2933.208331	3833.298076	137.8009396	94.98267876	114.8114615	160.0900344	1	5.9031	0	0.79163	0.062666	0.15635	1434452.951	1.6569	3.0201	0.0016338	0.00039533	3.3284	34.5887	603.1786	1.2292	1.3735
3	0	0.85302	0.62247	0.54855	493	492	0.003910221	3.99E-05	0.00075	2.93E-06	9.00E-05	0.00025	0.00027	0.0567	0.512	0.02692	0.03344	0.0563	0.08077	0.994504	0.005538	23.426	71.2566179	80.03237759	76.08609791	707.8155328	1285.508031	2020.531841	3238.976356	175.8568872	103.7640937	2695.853491	250.9851429	1	4.8523	0	1.5353	0.24382	0.080905	1241110.325	1.5117	3.0698	0.0031123	0.0016827	8.6719	85.4586	344.4541	1.2932	1.3603
3	0	0.80657	0.67256	0.61745	488	487	0.003956114	5.38E-05	0.00083	3.29E-06	0.0001	0.00026	0.00029	0.06639	0.641	0.03747	0.03516	0.05412	0.11241	0.98322	0.017416	19.889	68.12635804	77.90192316	74.82331272	677.2253757	1247.116884	1963.76089	3229.710859	121.2291719	95.99994232	2192.556229	187.6487545	1	15.1116	0	1.8062	0.59062	0.050828	1333792.265	1.4334	3.0065	0.0030767	0.0015271	8.4623	70.1327	613.9404	1.3019	1.4238
3	0	0.82653	0.58326	0.44555	498	497	0.003872688	3.26E-05	0.00069	2.68E-06	7.00E-05	0.00021	0.00022	0.02531	0.218	0.01283	0.0138	0.02256	0.03849	0.99743	0.00258	27.095	73.29960097	78.66524436	75.99454074	751.6864723	1285.817993	2186.277217	3140.663975	22.38365392	37.99678263	2668.363532	535.054346	1	9.4609	0	1.5528	0.33623	0.069722	1747991.318	1.4745	3.151	0.0049882	0.0019847	12.9809	142.6087	234.0671	1.3615	1.318
4	0	0.8726	0.78996	0.78026	492	491	0.003924152	6.72E-05	0.0028	1.10E-05	0.00077	0.00184	0.0023	0.20811	1.814	0.08936	0.14476	0.27669	0.26808	0.797841	0.265575	6.301	56.58777322	63.58909698	60.77828139	493.1873293	1256.570863	2337.449029	3320.689784	760.2835323	229.3486884	198.7300422	464.0802796	0.90061	84.2815	12.7152	0.71374	0.10771	0.16161	1582786.751	1.6881	3.0394	0.0016272	0.0032022	3.5423	74.6793	66.4252	1.2107	1.1749
4	0	0.81148	0.76831	0.70809	305	304	0.006316424	0.003245324	0.00341	2.16E-05	0.00093	0.00141	0.0028	0.13878	1.326	0.0722	0.0901	0.11271	0.21661	0.93533	0.070261	12.354	60.23486497	65.61169391	63.28955062	487.8220627	1241.232495	1957.070313	3128.810096	437.5517676	84.94838289	1751.781042	794.232348	0.94959	77.2377	6.7641	0.8872	0.16087	0.16962	1345257.73	1.6891	3.0824	0.0011224	0.0020795	2.7999	97.696	121.2981	1.2788	1.2401
4	0	0.80978	0.77992	0.6918	291	290	0.006624185	0.002756584	0.00457	3.03E-05	0.00159	0.00292	0.00477	0.13069	1.222	0.07043	0.09023	0.10685	0.21129	0.953419	0.049389	13.735	55.48501868	67.10612808	63.21534545	532.1190414	1166.500244	1918.916271	3254.848811	759.2550351	1736.380411	195.7992967	423.5712661	0.89033	101.6465	12.7914	0.9215	0.16791	0.17951	1669174.207	1.701	3.0451	0.0013241	0.0043705	2.8698	132.7405	107.6282	1.2613	1.2113
5	1	0.81471	0.61483	0.33216	300	299	0.006433293	3.88E-05	0.00085	5.45E-06	0.00017	0.00042	0.00051	0.04046	0.354	0.01756	0.02433	0.0469	0.05269	0.997255	0.002758	27.642	80.93739569	83.09050904	82.24241735	600.5084218	1081.275302	2629.11226	3275.210373	43.27616339	34.66307376	102.9195255	185.7944207	1	8.9216	0	1.372	0.34975	0.069646	1658428.668	1.5184	3.1467	0.0015197	0.00052528	2.9454	92.8613	500.1984	1.3199	1.3696
5	1	0.83269	0.62018	0.37051	286	285	0.006754263	5.17E-05	0.00111	7.52E-06	0.00024	0.00059	0.00072	0.02995	0.266	0.01211	0.01732	0.03501	0.03632	0.995654	0.004375	25.185	80.44464179	83.86184708	82.02974357	590.7963713	1073.178259	2577.293257	3182.968699	22.52701008	96.70283722	120.5603534	321.0184361	0.91379	5.928	0.86603	1.2676	0.36138	0.097804	1731942.346	1.5559	2.9602	0.0010943	0.00045971	2.1052	76.6398	814.9224	1.2771	1.3761
5	1	0.82016	0.63124	0.37031	266	265	0.007256724	4.86E-05	0.00086	6.28E-06	0.0002	0.00045	0.00059	0.02734	0.241	0.01309	0.01662	0.02548	0.03926	0.996592	0.003428	26.686	80.77034166	83.47420536	82.24018558	562.3489087	1036.794374	2447.622631	3105.507631	26.71836139	42.8323084	108.1278474	92.16043092	0.80149	5.0695	1.4102	1.0934	0.22086	0.10611	1363345.827	1.5844	2.8554	0.00060957	0.00029138	1.1883	66.5773	312.7576	1.2723	1.3151
6	1	0.78067	0.66085	0.44583	283	282	0.006824086	0.000138247	0.00177	1.21E-05	0.00025	0.00061	0.00075	0.0481	0.422	0.02602	0.02692	0.03984	0.07806	0.991104	0.009076	23.084	76.61654914	80.88107965	79.24103702	674.2928811	1233.233624	2469.663237	3267.527013	93.28907817	69.91409745	208.089548	111.9415107	0.88981	12.7615	2.5729	0.92791	0.17044	0.17363	1933826.091	1.6653	3.0271	0.00069828	0.0002661	1.428	36.2479	130.2898	1.2505	1.2529
6	1	0.79774	0.71199	0.36714	289	288	0.006693036	6.49E-05	0.00122	8.19E-06	0.0002	0.00049	0.00061	0.08552	0.741	0.04596	0.05921	0.06201	0.13788	0.99432	0.005729	23.753	77.3212765	81.1762146	79.2755141	634.0314868	1205.012396	2210.092597	3118.176246	166.6503975	130.8809057	74.10185125	66.93169018	0.89474	15.9077	4.605	0.86982	0.089874	0.12843	2218999.261	1.6133	3.0667	0.00057781	0.0015537	1.1616	24.0529	54.966	1.202	1.1719
6	1	0.82169	0.62901	0.36176	292	291	0.006623612	2.80E-05	0.00084	5.58E-06	0.00018	0.00041	0.00055	0.02324	0.205	0.01087	0.0125	0.02123	0.03262	0.996298	0.003728	26.489	75.80625882	80.01829058	78.29521507	683.0342196	1186.320411	2749.204338	3112.315942	76.39466096	168.5974077	136.0303033	3747.001066	1	7.4182	0.32733	0.87702	0.077488	0.12864	2179452.108	1.6283	3.0126	0.00072232	0.00027843	1.5062	15.7268	71.4053	1.1974	1.2225
7	1	0.43551	0.81029	0.71652	267	266	0.007226883	0.000200238	0.00653	4.72E-05	0.00244	0.00389	0.00731	0.22066	1.891	0.09811	0.10565	0.06615	0.29433	0.829794	0.212443	7.254	76.5549113	81.16426053	78.69615867	468.3875629	1147.07239	2488.578468	3955.303835	362.0061501	334.4465821	440.182042	554.072188	0.83673	24.685	5.3077	0.95389	0.30474	0.098519	1110514.977	1.573	3.0489	0.00027382	0.00021548	0.58041	27.81	158.5053	1.1375	1.2211
7	1	0.7622	0.73507	0.75672	175	165	0.009677449	0.00321833	0.01268	0.000122721	0.00494	0.00499	0.01482	0.13048	1.246	0.0632	0.06968	0.08788	0.18961	0.767873	0.377305	7.194	72.70737861	78.22027633	76.25672222	592.5682545	1215.341781	2393.936878	3967.050874	175.986911	193.821722	903.1063384	875.6495434	0.82481	188.7306	35.3421	0.78284	0.14208	0.12635	1796323.599	1.6116	3.0057	0.00016833	0.00027758	0.23752	23.5267	174.8578	1.1639	1.2642
7	1	0.38987	0.77921	0.6648	269	268	0.00718394	9.55E-05	0.00311	2.23E-05	0.00085	0.00182	0.00255	0.067457503	0.606084525	0.034415969	0.04113052	0.055173155	0.103247815	0.686465	0.460579	3.425	75.43698322	78.30391937	76.9972412	545.7672356	1194.092048	2306.53349	3737.422798	168.5098301	165.4426182	447.6937968	225.3498175	0.81184	132.2405	29.473	0.70228	0.11852	0.14793	1827286.714	1.661	3.0241	3.24E-05	8.05E-05	0.042957	19.8225	249.6355	1.1237	1.2796
8	1	0.82878	0.67313	0.4662	262	261	0.007371105	8.67E-05	0.00212	1.56E-05	0.00038	0.00093	0.00115	0.03543	0.315	0.0162	0.01983	0.03772	0.04859	0.9839	0.016531	19.116	80.9074057	83.45896045	82.40108584	597.0531046	1352.338716	2221.137857	3274.395688	53.92856367	40.77972862	319.7003851	674.5090129	0.78788	12.9195	3.1846	0.83236	0.07572	0.13828	1555852.562	1.6449	2.9871	0.00037225	0.00029564	0.74917	31.3995	463.4538	1.2304	1.3214
8	1	0.80489	0.62426	0.47446	285	284	0.006776156	7.22E-05	0.0015	1.01E-05	0.00026	0.00068	0.00078	0.03318	0.293	0.01272	0.02001	0.03957	0.03816	0.992843	0.007236	23.072	81.60194174	85.07589999	83.71411088	605.9428457	1329.57348	2283.369711	3330.553058	31.7104191	22.97888206	161.8798368	1028.591544	0.98049	54.949	1.4146	0.9162	0.1038	0.13486	1770282.403	1.645	2.9287	0.00073923	0.0017081	1.3407	38.6723	170.8886	1.2115	1.3067
8	1	0.8227	0.62982	0.56243	289	288	0.006642625	7.80E-05	0.00141	9.34E-06	0.00025	0.00062	0.00075	0.04543	0.405	0.01974	0.02897	0.04991	0.05921	0.990845	0.009324	22.266	81.13567631	84.40721405	83.01528153	614.1762786	1355.202945	2306.426697	3307.894025	46.36224879	71.19381873	246.0503668	622.4837271	0.93701	32.8521	3.2469	0.98491	0.14736	0.13789	1876014.433	1.6487	3.0536	0.00048737	0.0018625	0.93102	14.2977	115.73	1.1374	1.2834
9	1	0.8621	0.60863	0.46038	332	331	0.005820732	6.13E-05	0.00143	8.31E-06	0.00018	0.00049	0.00054	0.04009	0.348	0.02009	0.02365	0.03813	0.06026	0.99341	0.006663	23.641	75.00264141	82.29044519	77.62458662	690.9035785	1121.59864	2678.065282	4110.419537	58.42381321	130.7458636	106.1172103	920.0921849	1	8.6995	0	1.0384	0.19927	0.15528	1740469.397	1.6574	3.1011	0.00097138	0.00037846	2.2153	274.0513	281.2361	1.3399	1.2876
9	1	0.83607	0.61289	0.43513	333	332	0.005805192	5.91E-05	0.00134	7.81E-06	0.00019	0.00051	0.00057	0.05599	0.497	0.0225	0.03188	0.05916	0.0675	0.99437	0.005722	25.301	75.25397914	83.52117414	79.61079856	684.0394336	1200.32956	2627.79362	3806.775119	47.31715065	176.3201286	69.15749053	1104.128878	1	82.0738	0	0.97344	0.16128	0.21494	1302566.281	1.7517	3.0866	0.0032481	0.0046297	6.4795	249.3541	246.5413	1.3308	1.2806
9	1	0.84043	0.60437	0.39889	331	330	0.005837888	5.59E-05	0.0014	8.16E-06	0.0002	0.00053	0.0006	0.03496	0.3	0.01645	0.02051	0.03794	0.04934	0.994327	0.005727	24.249	75.59284848	80.48255962	77.9687012	695.4980887	1132.271131	2720.619253	4130.024659	44.13307601	106.5300262	182.7259133	1106.233786	1	42.3066	0	0.92614	0.12805	0.16233	1660437.787	1.666	3.0596	0.0021657	0.0040258	3.9739	289.9133	221.3226	1.3402	1.2592
10	1	0.79196	0.66429	0.69379	212	211	0.009104241	0.000111466	0.00354	3.22E-05	0.00128	0.00228	0.00383	0.1214	1.105	0.05649	0.07947	0.12003	0.16946	0.928883	0.090889	13.831	54.69447877	65.27334973	61.21087764	528.7586345	910.7400221	2501.232011	2861.265277	97.10928372	117.5196354	161.9152823	348.9398554	0.94545	94.1141	5.5332	1.5195	0.30585	0.071597	474091.1227	1.4878	2.8773	0.00073287	0.0023912	0.97065	101.9309	72.2812	1.2313	1.182
10	1	0.3086	0.64823	0.62249	248	247	0.007782401	7.50E-05	0.00199	1.55E-05	0.00066	0.00138	0.00199	0.09149	0.817	0.03894	0.05828	0.10523	0.11682	0.972014	0.029798	17.369	59.11416185	67.10682621	63.33239835	520.5188847	844.8489011	2046.984629	2801.27944	109.8184581	91.25650895	1792.81226	46.84986653	0.96742	78.7435	4.6452	1.1906	0.36714	0.088105	921917.5999	1.5473	2.8933	0.0009449	0.0021368	1.5173	275.2353	117.9991	1.2762	1.1958
10	1	0.36894	0.64326	0.59772	237	236	0.00815993	7.41E-05	0.00175	1.43E-05	0.00051	0.00105	0.00152	0.0944	0.898	0.03973	0.05654	0.10078	0.11919	0.973316	0.028338	17.581	56.12794636	64.05134235	61.12288384	541.9708101	903.322809	2524.207686	2864.205989	51.21887315	16.42880275	870.8069754	123.9351855	0.79769	18.607	2.2461	1.5785	0.50392	0.070979	788009.8375	1.4964	3.0441	0.00052041	0.00056979	0.90526	44.759	113.7797	1.2253	1.2037
11	1	0.82127	0.66846	0.26212	375	374	0.005138503	4.36E-05	0.00086	4.40E-06	9.00E-05	0.00025	0.00028	0.03564	0.316	0.02002	0.02042	0.02589	0.06005	0.994753	0.00531	24.058	76.78113039	80.10176303	78.79790781	577.9882193	1204.506346	2546.617245	3044.19792	65.62733594	68.55078421	119.4802282	277.2480512	1	7.3677	0	1.5864	0.4239	0.083088	1370539.628	1.5044	2.9374	0.0015093	0.00047092	3.6601	10.7246	111.1272	1.2214	1.3256
11	1	0.80339	0.64898	0.33526	292	291	0.006607654	0.00230841	0.00202	1.33E-05	0.00051	0.00065	0.00152	0.0602	0.526	0.03478	0.03486	0.04316	0.10433	0.98715	0.013293	20.883	76.58636018	78.98729951	77.88385918	583.5872685	1199.841112	2528.344432	3052.182855	43.32304304	63.02689936	84.94090657	178.4937734	1	4.6772	0	1.1155	0.17671	0.14325	1693327.298	1.6088	3.0298	0.0014965	0.00062114	3.5878	7.8218	111.5596	1.1892	1.3528
11	1	0.84385	0.67496	0.46658	285	283	0.006772626	0.002450954	0.00129	8.76E-06	0.00026	0.00058	0.00077	0.11166	1.002	0.06565	0.07022	0.08624	0.19695	0.98505	0.015301	19.645	76.71784682	78.85625447	77.92327649	588.7673238	1179.520943	2565.191469	3196.519069	85.40294661	208.0657872	125.5464483	436.439165	1	5.554	0	1.0274	0.08144	0.12299	1451112.198	1.6092	3.0738	0.0015208	0.00052903	3.5304	11.6103	137.0971	1.1683	1.3018
12	1	0.82004	0.74807	0.52028	260	259	0.007427449	9.30E-05	0.00223	1.65E-05	0.00062	0.00122	0.00187	0.11983	1.047	0.07046	0.07085	0.08579	0.21137	0.962249	0.039593	14.545	76.3577042	80.11060772	78.38283341	568.5138755	1005.997522	2509.655657	3334.269836	1380.768268	147.201605	1121.158541	963.0397844	0.78947	11.4858	2.9786	0.75069	0.079402	0.15645	1950179.961	1.681	3.0427	0.00015829	9.99E-05	0.35219	34.2739	65.2564	1.1764	1.1972
12	1	0.83261	0.75192	0.41361	265	264	0.007285737	5.90E-05	0.002	1.46E-05	0.00057	0.00117	0.0017	0.04701	0.406	0.02623	0.02634	0.0351	0.07869	0.974487	0.026296	16.195	77.89753526	81.32569722	80.01930995	652.7802218	1006.474881	2782.225388	3494.774232	556.6806198	106.2572072	370.5902085	935.7240389	0.80495	8.8138	2.1474	0.75396	0.11498	0.13156	1782870.302	1.638	3.0476	0.00027546	0.00012178	0.59111	34.2254	130.5351	1.1867	1.2721
12	1	0.82606	0.68639	0.47103	267	266	0.007219309	9.42E-05	0.0018	1.30E-05	0.00038	0.00092	0.00115	0.06167	0.548	0.03103	0.03826	0.0616	0.0931	0.983872	0.01647	18.661	76.69409081	79.94742017	78.21801663	885.5253383	1192.104053	2921.195984	3937.69991	322.6777103	331.3619255	140.1020706	482.07877	0.81157	8.7763	2.3252	0.91216	0.13233	0.17475	1732494.937	1.7096	3.0466	0.000377	0.00015218	0.78634	59.7807	77.3309	1.2422	1.2193
13	1	0.80169	0.7233	0.32538	344	343	0.005614298	6.24E-05	0.00074	4.18E-06	0.00013	0.00033	0.00039	0.02786	0.245	0.01574	0.01776	0.02094	0.04723	0.986471	0.014096	20.923	76.87474515	80.12045078	79.13772486	530.1320949	1052.028906	2474.680836	4063.801371	226.050683	72.66747189	36.51205718	230.3750004	1	9.1201	0	1.8829	0.39798	0.10645	926886.8032	1.6281	3.0703	0.00094253	0.00049839	2.2055	13.2708	100.571	1.1449	1.2503
13	1	0.39723	0.72248	0.64741	215	214	0.008018442	0.002585024	0.00329	2.64E-05	0.00093	0.00123	0.00278	0.06722	0.65	0.0351	0.04261	0.05007	0.1053	0.938872	0.073904	15.577	67.58793793	79.22691199	77.24568388	600.7087065	1095.70526	2638.993536	4054.936302	336.6882234	127.1117124	164.3203175	154.9325139	0.62715	41.4768	19.3881	1.0529	0.22667	0.09724	1652716.649	1.5826	3.0302	0.00055305	0.00068444	1.3752	13.6642	71.4122	1.1299	1.2018
13	1	0.60556	0.69601	0.49392	309	307	0.006238877	0.001914925	0.00129	8.04E-06	0.00034	0.00063	0.00101	0.03764	0.334	0.01866	0.02301	0.02666	0.05599	0.961612	0.059018	19.695	75.90441272	79.59475256	78.08404275	596.5917789	1040.527885	2450.943695	4183.919985	137.5519673	196.3639347	64.532084	237.7716344	1	12.0483	0	1.8324	0.63023	0.085018	1560026.626	1.5494	3.049	0.00070469	0.00061303	1.7474	15.969	94.6497	1.1295	1.2201
14	0	0.86148	0.79945	0.37209	402	401	0.004808549	3.95E-05	0.00096	4.61E-06	0.00023	0.00053	0.00068	0.05472	0.507	0.0319	0.03241	0.03717	0.09571	0.981793	0.018637	17.875	70.01740855	73.95574387	72.66759954	413.7350847	1220.773613	1768.000598	2877.676129	307.2093998	358.062317	486.6081045	88.41850882	1	17.4095	0	0.97261	0.20063	0.15529	1066338.095	1.6633	3.0623	0.0015079	0.00087883	3.872	32.4584	58.3586	1.2619	1.1285
14	0	0.88352	0.79509	0.36585	397	396	0.004861382	5.36E-05	0.00143	6.97E-06	0.00028	0.00066	0.00083	0.04211	0.385	0.02033	0.02555	0.03432	0.06099	0.984592	0.015731	18.723	67.44275074	73.72491725	71.12981841	472.6526236	1263.640756	1728.669472	3153.299262	876.7766123	1527.694129	317.7600108	144.2347684	1	11.4315	0	0.86026	0.075116	0.15669	1587016.51	1.6712	3.0648	0.0018205	0.0015154	4.4216	53.6248	85.5758	1.2318	1.1576
14	0	0.86478	0.7657	0.37052	400	399	0.004827373	5.38E-05	0.0014	6.75E-06	0.00022	0.00056	0.00065	0.03993	0.365	0.02053	0.02519	0.03499	0.06159	0.990283	0.009833	20.53	68.22755823	73.24703928	71.40945755	587.7021388	1261.11688	1624.863897	3001.54821	393.8944028	1681.401495	308.8184119	110.7879303	0.31034	29.5963	24.4949	1.0124	0.17639	0.15976	1540684.566	1.6622	3.0601	0.00054334	0.00045486	1.5602	22.6776	55.2511	1.2421	1.1787
15	1	0.78421	0.69205	0.59089	238	237	0.008107194	0.000116341	0.00203	1.64E-05	0.00051	0.0011	0.00153	0.06996	0.631	0.03007	0.04253	0.0725	0.09021	0.97877	0.022101	18.577	51.06956834	58.22475486	55.32277043	473.2741614	1061.756507	2226.906713	2671.157449	25.5748517	128.417349	88.86429936	2090.693962	0.96334	81.6551	5.882	0.86571	0.17401	0.11024	747486.646	1.583	2.9771	0.00096525	0.0024067	1.472	270.7399	152.7599	1.3095	1.2171
15	1	0.7003	0.69206	0.67128	240	239	0.008053571	0.000174266	0.00224	1.80E-05	0.00064	0.00133	0.00193	0.09223	0.843	0.04311	0.05636	0.08603	0.12934	0.963896	0.038411	15.782	42.73330584	57.15594751	52.61509107	495.4427776	1105.815035	2320.890763	2906.993363	33.39808446	113.7940613	407.5014141	135.2796809	0.95897	106.3405	4.7988	0.84571	0.19911	0.13301	1115430.061	1.6209	3.0116	0.0018196	0.0055467	2.3089	236.782	175.6272	1.272	1.2101
15	1	0.73892	0.70522	0.70388	234	233	0.008258025	0.000201731	0.00356	2.94E-05	0.00094	0.002	0.00283	0.12446	1.127	0.0461	0.07423	0.13974	0.13829	0.940454	0.06841	13.521	42.28986683	55.91944598	51.73023963	485.3734409	1008.973608	2233.887381	2816.906996	52.75602548	70.10972126	1482.221154	322.6253751	0.88423	86.3062	8.0309	0.83192	0.17791	0.11876	1474142.212	1.6057	2.9993	0.00044903	0.0020217	0.70534	196.1663	133.1138	1.2378	1.2015
16	0	0.83959	0.72967	0.52382	434	433	0.00445595	0.000117177	0.00145	6.48E-06	0.0002	0.0005	0.00061	0.13146	1.134	0.06489	0.08648	0.10384	0.19467	0.93785	0.073649	13.225	71.83517955	80.4745163	75.78825188	682.1836015	1209.085895	3109.349391	3861.584625	61.84277141	733.7788873	176.9253955	176.2825165	1	17.6127	0	0.9989	0.22754	0.19263	2198559.852	1.7305	3.0195	0.0012078	0.001277	3.2915	84.1572	311.2177	1.2258	1.2964
16	0	0.2532	0.70885	0.6361	385	384	0.005015555	0.001557273	0.0036	1.80E-05	0.00087	0.0011	0.00261	0.15324	1.457	0.08481	0.10048	0.12695	0.25444	0.915908	0.094605	11.068	67.73548012	78.57507468	72.888506	680.701195	1193.497792	3045.269942	3890.494202	116.7496264	221.1025799	206.5912163	75.90978804	1	24.3534	0	1.0207	0.22078	0.17439	1864392.371	1.703	2.9386	0.00089744	0.0013726	2.4792	51.1387	213.9712	1.2013	1.2759
16	0	0.40587	0.78348	0.7403	389	388	0.004801378	0.00094214	0.00314	1.51E-05	0.0009	0.0011	0.0027	0.20158	1.745	0.09736	0.13676	0.16768	0.29209	0.805892	0.26787	6.712	61.52626961	65.88559877	63.43021955	822.1848024	1113.372261	3151.662049	3831.46497	186.5558576	661.1169389	166.2241663	200.6562217	0.54141	46.1351	18.5728	0.8502	0.11979	0.18184	2270097.718	1.7189	3.0178	0.00056819	0.00068714	1.6007	34.9742	137.1956	1.1643	1.2303
17	0	0.80203	0.58151	0.50978	399	398	0.004844593	7.83E-05	0.00115	5.56E-06	0.00016	0.00042	0.00049	0.10508	0.966	0.04973	0.06227	0.11329	0.14919	0.9803	0.020185	17.402	74.62300442	79.73907137	76.69168666	820.359585	1481.345894	2622.765856	3880.589285	77.07712798	114.8682598	511.5611289	326.9916575	1	15.8625	0	1.0973	0.1687	0.13008	1357371.539	1.6016	3.0381	0.0014761	0.00069094	3.7609	110.7815	356.4583	1.3167	1.3665
17	0	0.83406	0.57905	0.45109	411	410	0.004702189	8.51E-05	0.00119	5.58E-06	0.00013	0.00034	0.00039	0.09534	0.895	0.04074	0.05677	0.10875	0.12223	0.982524	0.017959	18.418	74.78891773	80.27931275	77.87281027	814.3764502	1440.188919	2397.205316	3656.165511	51.44091151	48.89082584	337.0369477	354.4293505	1	9.3503	0	1.1612	0.18634	0.10452	955046.4535	1.5632	2.9804	0.0016395	0.0010056	4.2203	79.0363	241.8917	1.3169	1.3633
17	0	0.81038	0.57581	0.55182	378	377	0.005109073	5.60E-05	0.00113	5.78E-06	0.00017	0.00043	0.0005	0.06831	0.616	0.02892	0.03787	0.08118	0.08676	0.965101	0.036504	14.996	73.71255853	79.33928043	76.76230529	827.7795655	1473.833183	2797.436813	3914.124875	91.31154343	125.8725458	1218.924019	1111.706182	1	5.4427	0	1.0815	0.16976	0.14585	1714462.33	1.6352	3.0362	0.00088888	0.00032699	2.331	27.4301	332.5531	1.2052	1.3476
18	0	0.73953	0.69603	0.69229	303	302	0.006377773	0.000323371	0.00342	2.18E-05	0.00061	0.00157	0.00184	0.08436	0.757	0.0423	0.05584	0.07615	0.1269	0.919475	0.08964	11.167	57.45912864	62.55542315	60.04737855	922.2675985	1296.395864	3049.457558	3978.298911	173.9917749	158.4675161	126.7550006	233.0732404	0.9434	47.3905	8.8063	1.0778	0.26148	0.13171	1675916.155	1.63	3.0407	0.00033291	0.0005146	0.77102	26.416	151.7245	1.2043	1.2891
18	0	0.15963	0.71769	0.69724	282	277	0.006282661	0.002353133	0.0043	2.70E-05	0.00106	0.00163	0.00317	0.11075	0.985	0.05837	0.07413	0.074	0.17511	0.88235	0.192379	12.006	57.37964016	64.85450031	61.44632681	784.8503875	1242.750233	2991.165338	3848.105843	423.5956808	420.4096463	162.4442315	414.0134884	0.79372	71.5785	18.9211	1.0196	0.31832	0.14117	1585178.976	1.6499	3.0223	0.00034297	0.00056056	0.8672	60.5774	230.2975	1.2239	1.2996
18	0	0.71392	0.63726	0.59403	306	305	0.006292158	0.000137081	0.00182	1.15E-05	0.00031	0.00076	0.00093	0.06121	0.576	0.03274	0.04033	0.04532	0.09822	0.966032	0.036746	15.549	57.43829075	67.5446627	63.04539828	886.1136842	1223.356541	2842.299654	3866.342568	111.3222373	305.0642869	187.3444477	384.9038777	0.93658	25.9836	1.3692	1.0169	0.23535	0.14654	1577201.586	1.6557	3.021	0.00054233	0.00058972	1.1843	95.4156	257.1731	1.2471	1.2995
19	1	0.84561	0.63744	0.40531	312	311	0.006185115	4.10E-05	0.00088	5.46E-06	0.00014	0.00036	0.00042	0.03961	0.354	0.01621	0.02189	0.04461	0.04863	0.988973	0.011195	20.222	70.25334869	73.70173512	72.75841322	694.1415423	1143.787452	2718.215991	3712.708034	73.69752123	350.9450518	436.0241765	71.97073741	1	10.7366	0	0.90866	0.11172	0.15612	1570546.777	1.6682	3.0503	0.0006506	0.00032103	1.4794	26.6145	58.1626	1.1868	1.2205
19	1	0.85604	0.6336	0.61144	319	318	0.006039518	3.25E-05	0.00117	7.09E-06	0.00021	0.00055	0.00064	0.05278	0.461	0.02457	0.03142	0.05492	0.07372	0.981108	0.019304	17.426	69.86575822	72.8454298	71.30905154	684.8702565	1189.383319	2659.714846	3732.088786	176.9069947	133.6773144	118.8408483	140.7475565	1	11.8196	0	0.90871	0.10661	0.15729	1176664.785	1.6582	3.034	0.00060094	0.00057035	1.3943	33.8895	259.7582	1.2138	1.3385
19	1	0.84677	0.61862	0.57418	311	310	0.006199452	7.17E-05	0.00138	8.55E-06	0.00017	0.00043	0.0005	0.05249	0.499	0.01995	0.02995	0.0613	0.05984	0.979485	0.021144	17.709	72.90186154	76.60498885	75.03315223	751.7470438	1179.710597	2659.406375	3738.721192	89.12018563	153.2104722	171.6527868	1113.323149	1	14.2874	0	0.93429	0.10369	0.12218	1368153.719	1.6097	3.0229	0.00071561	0.0011767	1.5557	31.3143	77.9208	1.1878	1.231
20	0	0.82204	0.64209	0.49305	322	321	0.005991833	5.47E-05	0.00136	8.17E-06	0.0002	0.00053	0.00059	0.0292	0.251	0.01164	0.01732	0.0342	0.03493	0.995974	0.004051	25.74	78.10080732	81.57637521	80.03872843	658.7072609	1258.659351	2070.982691	3405.589571	81.55074598	117.8765337	653.9587577	310.0802789	1	5.3378	0	1.1601	0.12105	0.15666	1519170.428	1.6195	3.0006	0.0010087	0.0002651	2.2433	137.3846	668.8564	1.3132	1.3904
20	0	0.85908	0.63879	0.48776	324	323	0.005948672	6.28E-05	0.00145	8.63E-06	0.0002	0.00055	0.00061	0.0239	0.208	0.01068	0.01365	0.02408	0.03205	0.996124	0.003901	25.826	77.57520514	79.81835946	78.58320546	649.3859769	1240.753695	1899.299255	3227.330776	86.96569046	164.7844829	1815.487439	642.3276689	1	10.2949	0	1.3018	0.26458	0.18123	1708053.675	1.6308	2.9389	0.0010216	0.00043801	2.2687	138.0235	1387.1105	1.3248	1.4384
20	0	0.81572	0.66136	0.54195	322	321	0.005985919	5.72E-05	0.00127	7.57E-06	0.00019	0.00049	0.00056	0.03902	0.338	0.01526	0.02099	0.0444	0.04579	0.995922	0.004104	25.45	75.81959208	79.83195228	77.63590532	618.6895318	1249.898825	2134.771557	3481.72886	111.2758865	187.3955297	2161.910241	124.0705076	1	5.703	0	1.5191	0.27948	0.19482	1056468.366	1.645	2.9665	0.0012612	0.00051551	2.6849	152.8976	458.2481	1.3071	1.3059
21	1	0.79278	0.73949	0.42878	285	284	0.006778442	0.0001059	0.00151	1.03E-05	0.00027	0.00061	0.00082	0.0546	0.509	0.02794	0.03046	0.04566	0.08383	0.992376	0.00771	22.31	67.23736891	74.8243076	72.45994025	460.5969265	761.3576607	2417.508533	3249.677457	523.8440688	215.5274282	295.1109383	1079.004918	0.90159	69.1139	16.5816	1.0235	0.29251	0.11507	1913246.785	1.6121	2.9926	0.0016216	0.0071585	2.3496	329.0794	129.8079	1.2688	1.1903
21	1	0.81191	0.77936	0.42558	285	284	0.006788364	6.99E-05	0.00098	6.67E-06	0.00021	0.00045	0.00062	0.03739	0.34	0.01991	0.02188	0.02953	0.05974	0.993791	0.00626	22.883	67.53474761	72.30374571	70.46412517	446.4570299	909.0864269	2535.165294	3560.414675	284.1249125	144.5060316	407.2455991	553.8348479	0.90392	26.579	3.7039	1.0984	0.32766	0.12267	1845205.738	1.6349	2.9886	0.0012202	0.00067618	2.2902	763.1964	200.2167	1.3542	1.2439
21	1	0.80565	0.68465	0.50868	244	241	0.007883785	0.002611396	0.00151	1.19E-05	0.0004	0.00076	0.0012	0.08177	0.777	0.04385	0.04393	0.0642	0.13156	0.972586	0.029657	17.507	67.14039478	71.68600429	69.69537375	512.1304031	869.3390014	2572.064132	3295.361696	82.20997595	92.09978045	380.6489955	406.5459322	0.94555	51.0248	1.2446	1.0717	0.27322	0.10733	1454283.087	1.5926	2.9913	0.00074657	0.00049455	1.5032	316.426	210.0658	1.3004	1.2579
22	0	0.81987	0.63919	0.25372	437	436	0.004414426	2.76E-05	0.00076	3.37E-06	7.00E-05	0.00018	0.0002	0.03387	0.303	0.01326	0.02	0.03557	0.03978	0.99833	0.001674	29.652	77.77034173	81.86127607	79.95963207	682.2828695	1466.42916	1635.091423	3397.068513	60.38516215	192.8447192	997.4754718	345.1345103	1	3.7617	0	1.5825	0.19523	0.12244	2129020.833	1.5733	2.9659	0.0022784	0.00091302	6.0042	28.7465	843.3094	1.262	1.4073
22	0	0.7928	0.62059	0.41556	476	475	0.00405457	2.77E-05	0.00054	2.19E-06	4.00E-05	0.00013	0.00013	0.01374	0.119	0.00636	0.00912	0.01347	0.01909	0.998694	0.001309	30.662	81.41016548	83.48097173	82.27835965	719.6112068	1485.418989	2028.223458	3273.066062	70.18635931	32.04022433	2564.938173	306.5096708	1	3.7476	0	1.5936	0.18584	0.12002	1093636.756	1.5711	3.0131	0.0026816	0.0013834	7.4322	9.1556	476.5219	1.1781	1.419
22	0	0.86389	0.5862	0.54385	489	488	0.00394347	8.83E-05	0.00068	2.70E-06	6.00E-05	0.00017	0.00019	0.0165	0.149	0.00602	0.01003	0.02014	0.01805	0.997679	0.002332	28.65	82.25322535	85.43286041	84.38730438	765.9376467	1488.897755	1829.89139	3142.756166	48.22225305	41.00210193	2202.246167	240.4185041	0.63597	38.8365	12.0841	1.361	0.19647	0.13852	725111.0477	1.5822	2.9558	0.0027935	0.0015121	7.5694	28.7789	232.6105	1.3038	1.4319
23	1	0.81529	0.72199	0.45493	233	232	0.008288008	7.53E-05	0.0024	1.99E-05	0.00063	0.00135	0.00188	0.04174	0.366	0.0211	0.02303	0.03662	0.06329	0.975774	0.025282	17.065	75.67835113	79.09090812	77.5680449	600.6539016	1050.394364	2783.387318	3405.311546	405.6390227	132.0380736	1304.955544	471.3640327	0.77413	62.2747	22.3719	1.0666	0.23122	0.098706	1318880.945	1.5826	3.0061	0.00061236	0.0022937	0.86594	31.8213	155.4788	1.1797	1.2715
23	1	0.80415	0.76904	0.45118	232	231	0.008330381	0.000103922	0.00218	1.82E-05	0.00054	0.00117	0.00163	0.07485	0.661	0.03845	0.04756	0.0637	0.11535	0.980953	0.01949	17.636	78.74768279	81.37035056	80.33580898	533.1136919	1034.208091	2713.363462	3192.920372	221.2408535	69.67995255	947.9108677	201.1945396	0.78592	17.3561	4.8311	0.92931	0.2739	0.14717	1441857.036	1.6633	3.0299	0.00033664	0.00015451	0.61645	45.9069	177.3465	1.186	1.2269
23	1	0.31431	0.77186	0.62721	231	230	0.008340531	0.000249813	0.00327	2.73E-05	0.00099	0.0019	0.00296	0.07151	0.687	0.03246	0.04059	0.07369	0.09739	0.950451	0.062826	15.33	73.54847222	84.8147001	79.69387042	644.9773335	1110.589491	2874.522377	3389.496992	194.7351506	106.2816438	697.170824	355.9262676	0.7934	19.7006	4.9213	0.95624	0.2292	0.12571	1626588.093	1.6235	3.0282	0.00019492	0.00015019	0.37379	17.8743	112.9576	1.1661	1.232
24	0	0.16874	0.7121	0.61151	166	165	0.011638908	0.000157934	0.00252	2.93E-05	0.00061	0.00144	0.00182	0.06546	0.57	0.03451	0.04092	0.06173	0.10353	0.958524	0.04559	15.325	77.72704198	80.46310417	79.38377787	726.74683	1420.968685	2583.296446	3708.586255	182.7500139	113.9739124	185.555996	135.8694972	1	74.2144	0	0.98223	0.14493	0.13655	1365984.163	1.6363	3.0091	0.0011413	0.0022522	2.5414	11.85	62.463	1.1369	1.1932
24	0	0.83183	0.674	0.51269	174	173	0.011112851	7.51E-05	0.00201	2.23E-05	0.00067	0.00133	0.00201	0.05333	0.467	0.02901	0.03784	0.04588	0.08703	0.949238	0.054546	13.426	77.59875093	81.68292872	79.69046826	740.4099686	1636.826889	2888.557701	3873.023456	146.0421243	154.8517526	233.9204612	121.2074368	1	75.8682	0	0.81632	0.076065	0.1636	1873549.705	1.6772	3.08	0.00092882	0.0013965	2.3089	7.016	52.0031	1.1182	1.2055
24	0	0.20452	0.70358	0.67909	286	285	0.006754317	0.002272485	0.00333	2.25E-05	0.00107	0.00159	0.00321	0.06911	0.612	0.03923	0.04027	0.04768	0.1177	0.897293	0.132595	11.057	77.32647756	81.94118108	80.01339085	682.9401146	1384.748256	2455.88207	3606.493448	4744.875736	148.0825022	106.6850358	209.2219396	0.62738	90.6573	33.8438	0.80265	0.16717	0.14939	1889767.693	1.6508	3.0796	0.0011124	0.0020259	2.5642	18.5299	63.594	1.1824	1.1782
25	0	0.73737	0.78023	0.42484	353	352	0.005471714	4.29E-05	0.00083	4.53E-06	0.00017	0.00039	0.0005	0.11572	1.009	0.06306	0.08164	0.08378	0.18918	0.983073	0.017351	18.307	78.56904562	82.23126947	80.28612212	810.4722967	1263.427972	2926.407662	3561.726445	181.2168686	112.2490956	82.46878487	206.8841767	1	18.6308	0	1.4201	0.3573	0.16078	1844372.255	1.6686	3.0433	0.0015159	0.0018519	3.3397	60.965	298.0994	1.2608	1.3785
25	0	0.83576	0.79762	0.40497	358	357	0.005402546	4.74E-05	0.00143	7.73E-06	0.00026	0.00065	0.00078	0.1158	1.006	0.0606	0.08269	0.0834	0.18179	0.984135	0.016233	18.699	75.99679206	80.53578687	78.79378006	804.3614238	1245.919469	2922.206364	3635.645566	303.1464799	118.3653339	299.2099339	201.4767249	1	45.5668	0	1.1672	0.2575	0.15647	1568030.885	1.6888	3.05	0.0021449	0.0084072	3.2515	131.1467	168.7475	1.213	1.1746
25	0	0.83865	0.76831	0.34722	345	344	0.005598898	5.35E-05	0.00082	4.57E-06	0.00016	0.00036	0.00047	0.04631	0.408	0.02463	0.03177	0.03394	0.07389	0.990257	0.009861	20.474	77.52754386	80.5874782	79.12862546	826.78388	1246.041244	3057.810113	3657.141546	189.9867262	221.6861335	128.6890543	202.632543	1	10.3461	0	1.1196	0.20558	0.17703	1626033.776	1.6967	3.0631	0.00074503	0.00057943	1.7957	28.6652	36.4668	1.1929	1.1772
26	1	0.83485	0.67845	0.39639	298	297	0.006454914	0.001860475	0.00229	1.48E-05	0.0006	0.00084	0.0018	0.03763	0.329	0.02131	0.02286	0.02586	0.06394	0.980615	0.019953	17.662	76.97868495	79.02711744	78.02977516	669.014133	1174.987238	3309.311631	3982.629101	130.0483213	186.2007326	365.1910194	514.5112304	1	7.5382	0	1.0549	0.17625	0.18188	1723421.927	1.6752	2.9448	0.0014219	0.00047741	3.1241	12.0653	263.9626	1.1505	1.3317
26	1	0.83918	0.66426	0.35445	333	332	0.005803043	3.56E-05	0.0011	6.41E-06	0.00022	0.00055	0.00066	0.04212	0.366	0.02396	0.02516	0.02843	0.07187	0.981552	0.018868	17.627	77.21750707	79.14941323	78.26121089	677.4827905	1163.098258	3136.200123	3455.399045	126.3797514	119.953383	162.4757951	1384.427055	1	7.0077	0	1.3164	0.31892	0.092826	1474803.728	1.5769	3.0932	0.0015466	0.00041439	3.3143	12.3184	239.3387	1.1555	1.3372
26	1	0.8014	0.67329	0.30476	343	342	0.005636387	4.46E-05	0.00103	5.80E-06	0.00015	0.00041	0.00046	0.03484	0.308	0.01979	0.02262	0.02573	0.05938	0.990962	0.009134	20.747	77.62600708	79.24391413	78.3614985	670.6856014	1175.008835	3182.020818	3896.189115	138.7941242	98.07890412	109.7275615	4697.362106	1	6.9051	0	1.1532	0.24841	0.15067	1667544.308	1.6439	2.9279	0.0022598	0.00056094	4.6981	28.3929	294.1994	1.2113	1.3524
27	0	0.34488	0.62269	0.48573	443	441	0.004353496	0.000628206	0.00233	1.01E-05	0.00058	0.0006	0.00173	0.0421	0.406	0.01908	0.02498	0.03856	0.05723	0.990159	0.010192	22.311	68.39800696	78.93207419	74.43154792	756.5340462	1417.004375	1621.314997	3094.169919	114.4020988	63.16688205	1508.15903	1149.692721	1	12.6582	0	1.3992	0.27753	0.15448	1547581.611	1.6604	3.063	0.0023899	0.002143	6.1791	116.0521	240.4896	1.3171	1.3406
27	0	0.84157	0.72248	0.36795	441	440	0.004372281	3.80E-05	0.00061	2.68E-06	8.00E-05	0.00022	0.00025	0.0718	0.667	0.03607	0.05069	0.05452	0.1082	0.985159	0.015116	18.68	61.7939787	66.11453768	64.22728091	715.5729384	1193.997104	1748.950065	3251.835719	291.8057346	1541.180537	384.265523	1062.915898	1	35.8199	0	1.1447	0.17425	0.13883	1468313.416	1.631	3.0639	0.0037579	0.0051492	8.5202	88.8341	224.7329	1.3148	1.3204
27	0	0.84627	0.61553	0.58034	480	479	0.004018868	2.72E-05	0.00052	2.08E-06	7.00E-05	0.00018	0.00021	0.06808	0.593	0.03534	0.04006	0.05133	0.10602	0.99175	0.008523	22.958	70.22431133	75.2048644	72.78213297	762.9404581	1344.999001	1617.126803	3032.777304	91.07743995	1152.189165	223.6548579	133.3535001	1	8.2733	0	1.4919	0.31968	0.1616	1022737.948	1.6509	3.0046	0.0036931	0.003771	9.6181	96.3418	234.7474	1.3517	1.3509
28	0	0.81615	0.71618	0.30468	439	438	0.004398306	3.67E-05	0.00086	3.79E-06	0.00013	0.00034	0.00038	0.08678	0.787	0.05097	0.05262	0.05619	0.15292	0.988337	0.011839	19.764	77.70873975	81.76628648	80.16960968	864.9693581	1362.176576	3064.41964	4427.001583	111.6524634	316.7760984	171.7165684	285.9894153	1	7.6661	0	2.1966	0.26752	0.34148	1943369.136	1.8879	3.042	0.0023298	0.0012454	6.09	28.2889	176.5588	1.202	1.338
28	0	0.87005	0.69617	0.28222	439	438	0.004396195	3.63E-05	0.00076	3.33E-06	0.00011	0.00028	0.00033	0.09718	0.898	0.05703	0.05861	0.06373	0.1711	0.98234	0.018061	17.922	71.34609069	75.68716632	73.55947633	880.352097	1281.766265	3022.85208	4298.145072	51.72245663	192.4439228	174.0856179	184.4050234	1	18.7017	0	1.5897	0.16954	0.30897	1896308.228	1.8524	2.9819	0.0032436	0.0012735	8.0133	203.7012	1099.6935	1.3487	1.4723
28	0	0.79674	0.76427	0.36046	447	446	0.004317594	5.88E-05	0.00106	4.58E-06	0.00016	0.00042	0.00049	0.0782	0.682	0.03931	0.05537	0.05262	0.11792	0.978085	0.022685	17.043	77.59797657	80.91077802	79.33533076	846.1305313	1187.563068	2960.12222	4369.27266	75.12980046	173.507511	389.281358	186.014431	0.45305	40.3874	14.974	1.4412	0.21994	0.30053	1919641.65	1.8517	2.9703	0.0017067	0.00092698	4.6119	72.2469	250.744	1.2683	1.37
29	0	0.83245	0.64735	0.29877	395	394	0.00488602	3.37E-05	0.00085	4.14E-06	0.00011	0.0003	0.00033	0.02076	0.18	0.0121	0.01166	0.01547	0.0363	0.996778	0.003238	26.305	78.13746523	80.46576461	79.19513535	781.9396561	1243.13933	2906.235247	3803.66371	199.6279873	102.6532213	266.421263	203.2443386	1	51.7837	0	1.1642	0.20006	0.11915	1373330.577	1.5901	3.0267	0.0075491	0.011179	13.7747	33.0798	202.0996	1.2446	1.3195
29	0	0.84931	0.64732	0.28517	393	392	0.004910034	4.27E-05	0.00081	3.98E-06	9.00E-05	0.00026	0.00028	0.01865	0.161	0.0111	0.01066	0.01239	0.0333	0.996404	0.003621	26.241	78.25553318	80.88639504	79.70360349	792.1360944	1247.660025	2966.341652	3809.002863	194.5224237	141.5708112	230.8654421	232.1709489	1	4.3205	0	1.0466	0.14399	0.13285	1164461.009	1.6027	3.0223	0.0029905	0.0010215	6.7821	37.7072	86.3885	1.2322	1.26
29	0	0.8276	0.63579	0.24278	404	403	0.004779499	3.06E-05	0.00064	3.08E-06	8.00E-05	0.00022	0.00024	0.02126	0.185	0.00782	0.01257	0.02917	0.02347	0.998388	0.001616	29.505	76.60216451	79.41687286	77.95430824	783.3774451	1261.243526	2944.488364	3628.205293	126.7010358	147.2052711	301.0888538	5776.764401	1	20.7716	0	1.2599	0.11822	0.091676	1520305.831	1.5423	3.0602	0.004045	0.004677	8.6505	33.6039	116.1317	1.2238	1.2586
30	0	0.64099	0.81236	0.49772	366	365	0.005279078	0.000139847	0.00392	2.07E-05	0.00105	0.00241	0.00314	0.09627	0.935	0.04585	0.06023	0.07292	0.13756	0.842985	0.198215	7.656	58.74017117	66.13744406	63.41097225	724.5249656	1674.97345	3033.537295	4482.258531	359.3670835	135.3386697	252.7079975	245.6798161	1	26.1024	0	1.0821	0.20647	0.14636	1251383.133	1.6678	3.02	0.00036819	0.0005562	0.97927	56.69	92.6099	1.1748	1.1702
30	0	0.51144	0.76417	0.69504	321	320	0.005978107	0.002028251	0.0103	6.16E-05	0.00315	0.00526	0.00944	0.19615	1.732	0.07983	0.08212	0.06559	0.2395	0.81495	0.276724	7.886	60.30015869	72.48772874	65.54895366	389.772382	1465.623819	2648.569275	3859.539743	26.84981243	172.9838836	240.0001091	988.7515622	0.81825	71.1627	20.3789	1.1573	0.46709	0.22765	1575610.677	1.7191	2.9961	0.00086818	0.0014955	1.9889	251.1305	77.52	1.2235	1.1588
30	0	0.78178	0.79967	0.43329	391	390	0.004933569	6.06E-05	0.00189	9.32E-06	0.00054	0.00123	0.00163	0.07838	0.756	0.03881	0.05086	0.06513	0.11642	0.960706	0.0413	14.35	62.32460139	68.84769558	66.52845827	352.3144672	1603.247951	2894.331486	4205.413727	52.02740235	224.7634837	418.5479927	931.4382932	1	27.1725	0	1.4206	0.33366	0.26311	1237671.367	1.7725	3.0151	0.0026893	0.0021553	5.8908	255.9556	72.137	1.2316	1.1439
31	1	0.78913	0.8	0.55702	220	219	0.008783924	9.53E-05	0.00305	2.68E-05	0.00113	0.00196	0.00339	0.04481	0.393	0.02475	0.02686	0.03505	0.07426	0.955981	0.046719	14.056	62.34434479	66.44359597	64.25595365	557.1360986	1162.064382	2579.633547	3266.61435	920.9870883	396.9617274	693.4911583	96.39414452	0.87287	75.3126	10.0028	0.87174	0.20717	0.13898	1572810.805	1.6335	3.0241	0.0004557	0.0022192	0.58707	88.8257	69.6759	1.1683	1.1378
31	1	0.84239	0.76833	0.5312	228	227	0.00847525	0.000121936	0.00274	2.32E-05	0.00103	0.00182	0.00308	0.04533	0.395	0.02609	0.02782	0.03283	0.07826	0.955877	0.048061	14.859	63.72676685	69.31264261	66.986217	537.5451194	1149.860736	2606.228452	3330.568801	187.9825192	133.2336749	161.1264257	49.20209152	0.88602	83.7118	10.3587	0.74975	0.16449	0.14274	868289.8801	1.6404	3.0218	0.00071539	0.002405	0.94444	48.0927	93.2292	1.215	1.1684
31	1	0.83659	0.79765	0.52362	229	228	0.008452344	0.000104905	0.00284	2.40E-05	0.00092	0.00178	0.00275	0.08784	0.86	0.04788	0.05669	0.06309	0.14364	0.961991	0.040044	14.796	65.55379593	70.31744712	67.58352775	497.0193259	1143.824248	2534.983861	3258.921412	377.4090427	111.4754758	113.6737041	94.68463434	0.83333	66.5232	10.9322	0.79607	0.14019	0.12365	1253121.955	1.622	3.0251	0.00046268	0.0013727	0.67858	77.0984	64.0657	1.1963	1.1333
32	1	0.44989	0.7923	0.76099	194	188	0.008766086	0.000355283	0.01072	9.40E-05	0.00422	0.00659	0.01267	0.13571	1.251	0.06636	0.06952	0.10031	0.19908	0.834408	0.257497	9.206	48.77589129	57.05481596	53.44701783	440.9231134	1021.692717	1859.814647	2727.264112	142.7005513	284.5456322	378.829732	236.9791879	0.91767	84.3274	8.8791	0.7042	0.11075	0.12868	1640229.483	1.623	3.0282	0.0003288	0.00061732	0.55681	223.2564	76.2518	1.2878	1.1793
32	1	0.76704	0.8187	0.51009	221	220	0.008736667	6.11E-05	0.00255	2.22E-05	0.00115	0.00187	0.00346	0.06766	0.632	0.03711	0.04107	0.0501	0.11134	0.981335	0.01954	19.656	52.88896144	61.58800917	57.56302501	428.3529439	1028.038162	1971.999323	2716.279392	387.6500284	408.4722963	755.5452511	285.9801349	0.88098	68.0625	6.3075	0.87178	0.1838	0.12891	1412901.379	1.6213	3.018	0.00069211	0.0038222	0.83679	628.7375	153.5151	1.2582	1.1495
32	1	0.72899	0.79163	0.6376	212	211	0.009089296	0.000411352	0.0029	2.64E-05	0.00089	0.00176	0.00266	0.10586	1.029	0.04447	0.05997	0.10457	0.13342	0.974755	0.026427	17.631	48.30960167	57.09577786	53.69553848	450.3631168	965.5894818	1911.772781	2732.279462	119.9106921	226.0748268	321.9597771	1245.147793	0.80612	34.4895	7.8595	0.76213	0.12191	0.13459	1269940.506	1.6346	3.0151	0.00027135	0.00044873	0.44572	321.8401	150.2262	1.2851	1.2184
33	1	0.83896	0.64893	0.40274	236	235	0.008182374	0.000104605	0.00121	9.92E-06	0.00025	0.00059	0.00074	0.01918	0.166	0.0094	0.01306	0.0156	0.0282	0.997461	0.002551	27.959	78.01366916	79.81702959	78.88023261	606.791179	1110.548001	2562.230954	3534.083093	63.43105793	82.91355208	996.7795558	170.9431704	0.8125	9.5213	2.0653	0.99447	0.1546	0.20669	1403807.976	1.7271	3.0338	0.00054772	0.00016803	0.96907	394.1868	154.2455	1.322	1.2307
33	1	0.84692	0.6292	0.44351	231	230	0.008367278	0.000133314	0.00141	1.18E-05	0.0003	0.00072	0.00091	0.01967	0.169	0.01071	0.01339	0.0166	0.03212	0.995105	0.004949	25.027	76.503767	78.58762789	77.75378791	639.9024307	1136.788295	2584.979887	3696.342661	58.43437477	67.94552073	233.6989276	183.7463595	0.78349	16.4476	3.9095	0.80296	0.1289	0.21005	1597439.361	1.7258	3.0464	0.00069038	0.00040289	1.1484	185.1244	1186.4012	1.3069	1.4133
33	1	0.83109	0.65411	0.40255	228	227	0.008480136	0.00011687	0.00127	1.08E-05	0.00027	0.00065	0.0008	0.01522	0.132	0.00779	0.01035	0.01325	0.02337	0.996459	0.003564	26.512	77.04855549	78.53893799	77.9659807	601.9135424	1120.17046	2459.394884	3607.996329	54.72030761	88.37881837	354.2444677	120.2606664	0.79532	17.9323	2.2975	0.9236	0.11056	0.23885	1670755.39	1.7574	2.9948	0.00055614	0.00035367	0.93884	408.3252	199.4683	1.3362	1.2512
34	0	0.80056	0.73215	0.48029	380	379	0.005072688	5.88E-05	0.00164	8.32E-06	0.0002	0.00055	0.00061	0.08424	0.777	0.04431	0.05951	0.06316	0.13293	0.957834	0.04517	14.59	77.25660617	80.06073474	78.83996612	765.9630005	1207.837827	2923.024745	3859.300132	362.0807062	442.9429347	671.1615975	466.2155657	1	8.5389	0	0.89655	0.11623	0.17412	2052840.894	1.6829	3.0435	0.00049839	0.00041432	1.3958	24.5323	109.9508	1.1708	1.2509
34	0	0.82239	0.66053	0.34074	373	372	0.005172331	4.09E-05	0.00141	7.32E-06	0.00024	0.00062	0.00072	0.05941	0.52	0.03266	0.03623	0.04678	0.09799	0.9854	0.014923	19.2	76.69757502	79.90834986	78.68651009	782.9541068	1103.993703	2066.829096	3401.256719	213.4318519	278.6491855	4104.134771	350.0997214	0.22472	36.3022	27.8885	0.91126	0.0881	0.161	1724495.582	1.6765	2.9923	0.0014481	0.0010349	3.424	27.4472	129.243	1.2193	1.2749
34	0	0.80595	0.65901	0.27874	378	377	0.005101898	3.95E-05	0.00117	5.98E-06	0.00018	0.00047	0.00055	0.05055	0.441	0.02798	0.02947	0.03873	0.08395	0.991277	0.008817	21.09	78.61384523	80.9266938	79.7694005	810.0884659	1283.531557	2610.010397	3919.830759	175.8289842	251.4875318	531.2943409	164.9093202	1	18.4869	0	0.96021	0.083945	0.17709	1894133.533	1.6893	3.0411	0.0021892	0.002182	4.9468	35.6807	163.7741	1.2651	1.3068
35	0	0.084429	0.67456	0.4089	401	399	0.004811141	0.000891886	0.00227	1.09E-05	0.00052	0.00065	0.00157	0.08429	0.772	0.04205	0.06242	0.06352	0.12615	0.993892	0.00623	24.144	77.3903556	81.33702705	79.74333631	677.7132705	1064.48583	1581.767282	3139.013368	122.382167	1654.692762	549.8535898	218.8536034	0.21053	32.5973	21.1238	1.0476	0.071186	0.15736	1981307.268	1.6751	3.0234	0.0014953	0.0004461	3.9693	62.1859	95.2967	1.2637	1.2682
35	0	0.82435	0.67512	0.37135	415	414	0.004643618	3.00E-05	0.00076	3.51E-06	8.00E-05	0.00022	0.00024	0.0327	0.283	0.01654	0.02042	0.02506	0.04962	0.996078	0.003942	24.786	76.67936859	81.07756347	79.13750591	683.6139969	1280.974313	1531.90163	3198.426792	143.9686929	513.1551595	1579.671078	106.1947342	1	6.1608	0	0.97897	0.027355	0.15106	2063563.941	1.6536	3.066	0.0026867	0.00090908	6.5805	56.6619	147.7784	1.2974	1.2939
35	0	0.86904	0.64047	0.33134	421	420	0.004586117	3.22E-05	0.00083	3.81E-06	0.00011	0.00027	0.00032	0.03227	0.283	0.01597	0.02001	0.02978	0.04792	0.995191	0.004839	23.879	75.66648002	79.40329252	77.97976744	760.6155323	1087.30278	1651.032756	3199.75879	152.8773693	2318.934771	166.7984967	61.21697216	1	4.4679	0	1.0015	0.043923	0.14288	1692724.17	1.64	2.9635	0.0028503	0.00078679	6.9712	65.3816	128.3267	1.3042	1.2776
36	1	0.85537	0.59661	0.57195	324	323	0.005954862	3.23E-05	0.00098	5.84E-06	0.00019	0.00047	0.00058	0.07719	0.683	0.04548	0.04817	0.05582	0.13643	0.985459	0.014862	19.507	74.97631866	78.12779517	76.61322625	771.3105398	1349.925769	2821.839787	3136.142828	59.58654871	76.67266149	650.1476769	576.0232886	1	5.5225	0	0.98867	0.22381	0.16554	1397230.873	1.6846	2.968	0.00099542	0.00031781	2.2204	22.4339	187.1353	1.2102	1.318
36	1	0.83688	0.59464	0.57059	313	312	0.006167673	7.21E-05	0.00171	1.06E-05	0.00026	0.00065	0.00079	0.0739	0.638	0.04157	0.04439	0.05829	0.12472	0.976764	0.024438	18.199	74.24621323	77.91331061	76.46439903	796.0334782	1249.279557	2775.268405	3418.844571	60.65686252	91.15496242	94.42960352	330.2658293	1	9.4424	0	0.90114	0.17784	0.14562	1306625.966	1.6276	3.05	0.00073379	0.00038113	1.6355	8.5479	55.2603	1.1214	1.2031
36	1	0.8413	0.61915	0.53135	310	309	0.006209675	5.99E-05	0.00127	7.90E-06	0.00025	0.00062	0.00075	0.05689	0.502	0.031	0.03229	0.05376	0.09299	0.978782	0.021811	17.215	75.44773017	79.46475446	77.77085064	774.7045892	1290.951012	2791.176176	3266.653938	47.28081599	246.2979177	320.4778721	2533.43028	1	5.8481	0	0.94189	0.14656	0.19203	1331235.072	1.7004	3.0611	0.00076553	0.00041099	1.6817	17.4301	43.8086	1.1411	1.1582
37	0	0.79067	0.58465	0.6425	321	320	0.006004477	0.000143396	0.00207	1.24E-05	0.00029	0.00074	0.00086	0.04575	0.411	0.01785	0.02763	0.05261	0.05356	0.983329	0.017126	18.781	80.44328048	85.61022901	82.73382546	769.6772481	1279.806544	3107.527459	3738.070756	76.4915472	117.5349021	192.2014234	299.1940012	1	27.5848	0	0.86737	0.10869	0.1442	1603850.207	1.6564	3.0121	0.00086017	0.00033992	1.9104	51.8085	139.5612	1.2318	1.2756
37	0	0.75781	0.576	0.65037	310	309	0.006219617	0.000166908	0.00196	1.22E-05	0.00027	0.0007	0.0008	0.10041	0.893	0.04783	0.05663	0.10074	0.1435	0.974566	0.027963	18.085	74.77236649	81.45769909	78.93172275	764.3061114	1307.102363	3136.535109	3633.666573	34.81290079	73.25743207	327.2192139	1139.571025	0.56748	12.6366	9.2641	0.95085	0.13751	0.13883	1649854.546	1.6498	3.0275	0.00076133	0.0003654	1.6732	49.4067	153.9622	1.2296	1.286
37	0	0.79067	0.58465	0.6425	321	320	0.006004477	0.000143396	0.00207	1.24E-05	0.00029	0.00074	0.00086	0.04575	0.411	0.01785	0.02763	0.05261	0.05356	0.983329	0.017126	18.781	80.44328048	85.61022901	82.73382546	769.6772481	1279.806544	3107.527459	3738.070756	76.4915472	117.5349021	192.2014234	299.1940012	1	27.5848	0	0.86737	0.10869	0.1442	1603850.207	1.6564	3.0121	0.00086017	0.00033992	1.9104	51.8085	139.5612	1.2318	1.2756
38	1	0.83757	0.67622	0.34171	268	267	0.007209008	4.17E-05	0.00104	7.49E-06	0.00021	0.0005	0.00063	0.04807	0.422	0.02457	0.03005	0.04387	0.07371	0.994328	0.005723	24.495	75.07646388	77.62491149	76.33615453	638.3440915	1254.533831	2992.040053	3994.006887	83.73362885	135.2424932	101.4880731	1168.410069	0.82079	32.3408	3.1727	1.0843	0.23489	0.1743	2029221.393	1.6934	3.2297	0.00071388	0.00036756	1.3524	245.9242	308.0753	1.3048	1.2954
38	1	0.81949	0.65996	0.37744	272	271	0.00709084	4.95E-05	0.00145	1.03E-05	0.00027	0.00064	0.00082	0.03778	0.334	0.01496	0.02052	0.04536	0.04488	0.991358	0.00876	22.028	73.55230609	76.65120092	75.0962731	687.6965301	1248.107372	3005.432419	3959.683846	58.37207746	389.8093192	79.52534378	554.4890035	0.86692	30.759	2.3042	0.98522	0.15442	0.20685	1665598.134	1.6907	3.0255	0.00117	0.002731	2.0205	133.7838	499.5715	1.2568	1.3197
38	1	0.81401	0.66543	0.30441	269	268	0.007161676	4.40E-05	0.00144	1.03E-05	0.00032	0.00077	0.00096	0.03127	0.272	0.015	0.01936	0.02939	0.04499	0.991877	0.008223	22.177	73.76911183	76.51544831	75.23523341	674.9540225	1143.224435	2844.643276	3552.387993	121.4311048	695.5578805	2463.208568	225.0348377	0.78836	40.1469	4.9816	1.0264	0.13722	0.18986	1651691.945	1.71	3.1485	0.00099003	0.0025271	1.6848	153.7683	262.6719	1.2571	1.2712
39	1	0.84565	0.78623	0.40644	224	223	0.00860261	9.79E-05	0.00196	1.68E-05	0.00072	0.00126	0.00217	0.05633	0.492	0.03139	0.03485	0.04282	0.09417	0.984981	0.015323	19.076	78.98146491	81.69905889	80.33186174	505.744415	980.4504829	2557.944765	3486.613907	145.4033174	158.0592691	419.7298406	579.6347828	0.81877	46.5254	4.6337	0.90277	0.2042	0.1115	1295819.32	1.5899	3.0093	0.00055316	0.0010279	0.86241	84.8028	152.9153	1.1919	1.2125
39	1	0.84137	0.73558	0.41782	234	233	0.008253441	8.10E-05	0.00177	1.46E-05	0.00051	0.00097	0.00152	0.06859	0.593	0.03822	0.04245	0.05359	0.11466	0.981309	0.019176	18.303	79.13952507	81.74033184	80.51070199	594.5926223	1081.522977	2743.450864	3776.286845	188.4171657	188.6573506	177.7410068	518.1465821	0.77749	52.4162	5.334	0.92877	0.24823	0.11263	1270021.631	1.601	3.0297	0.00037118	0.00039866	0.66506	66.7718	273.5775	1.2028	1.2602
39	1	0.73364	0.75251	0.35965	228	227	0.008481766	8.42E-05	0.0015	1.27E-05	0.0004	0.00077	0.0012	0.04778	0.42	0.0259	0.02964	0.04193	0.07769	0.989794	0.010353	21.013	77.86362665	81.86351328	80.23330801	563.824833	1098.573865	2621.168055	3559.195746	230.4310973	99.95738136	117.1445203	252.3637459	0.81774	29.7703	4.4393	0.90334	0.144	0.097854	1562500.857	1.5817	3.0553	0.00031767	0.00019515	0.57885	23.5246	176.535	1.1789	1.2672
40	1	0.81996	0.68491	0.5213	229	228	0.00844317	7.32E-05	0.00246	2.08E-05	0.00064	0.00141	0.00192	0.07365	0.63	0.03277	0.04489	0.09256	0.09832	0.97878	0.021872	17.507	66.07454218	70.32200379	68.63002583	610.8974462	1103.040603	2419.039995	2998.243706	113.655623	152.424386	1008.309633	429.2081225	0.79487	27.0318	2.9919	1.1926	0.53288	0.097242	1711491.872	1.5724	3.0276	0.00011728	5.81E-05	0.23937	56.4763	213.0849	1.1976	1.2551
40	1	0.8008	0.67812	0.5967	230	229	0.008413309	7.61E-05	0.00269	2.26E-05	0.00071	0.00171	0.00214	0.06811	0.603	0.02754	0.04071	0.0784	0.08263	0.978575	0.022149	17.958	69.73385503	74.28746227	72.77435451	618.7391255	1077.129396	2523.816051	3012.446627	89.93148622	58.86712038	1476.078122	221.3276865	0.79487	12.7693	3.1911	0.9023	0.18219	0.10118	1654299.614	1.5742	3.0355	0.00016117	8.50E-05	0.31894	71.9956	543.8811	1.2153	1.3467
40	1	0.81024	0.66551	0.57009	230	229	0.008400947	6.12E-05	0.00167	1.41E-05	0.00045	0.00104	0.00134	0.04465	0.385	0.02019	0.02736	0.0483	0.06058	0.987996	0.012241	20.814	71.49175462	76.69950625	74.26740781	613.9315994	1083.816464	2743.231532	3004.87131	192.0877832	109.9397908	1046.582735	159.4360084	0.82759	25.8074	1.9113	0.90953	0.10836	0.09667	1471976.596	1.5719	2.9952	0.00014943	6.96E-05	0.29777	30.0737	374.6455	1.1745	1.3297
41	0	0.84168	0.60333	0.24566	567	566	0.003407944	1.06E-05	0.00037	1.27E-06	4.00E-05	0.00013	0.00013	0.03345	0.291	0.01835	0.02206	0.02541	0.05504	0.996713	0.0033	25.304	75.60822018	78.0857326	77.05997685	961.004821	1516.925593	2536.288343	3632.367995	228.9020837	297.8365715	1265.274892	336.2783818	1	4.298	0	1.4566	0.18263	0.16124	2340726.337	1.6633	3.0567	0.0050413	0.0018325	14.9785	22.2311	255.6277	1.282	1.4819
41	0	0.88763	0.56345	0.21761	578	577	0.003344178	1.50E-05	0.00023	7.76E-07	2.00E-05	6.00E-05	6.00E-05	0.01627	0.143	0.00955	0.009	0.01143	0.02864	0.997871	0.002135	27.476	75.92890203	78.43797504	77.0005195	914.7176391	1541.154437	2272.31575	2953.495696	112.0062746	123.6869221	1010.938488	683.2507667	1	1.7355	0	2.0547	0.29768	0.13352	2610535.537	1.6321	3.1179	0.0056854	0.0012931	16.9347	30.8404	652.2736	1.2752	1.4866
41	0	0.80259	0.55221	0.20741	602	601	0.003207399	1.65E-05	0.00021	6.86E-07	2.00E-05	5.00E-05	5.00E-05	0.00656	0.057	0.00335	0.00415	0.00522	0.01004	0.999382	0.000618	33.197	78.01182968	79.33580387	78.83638382	927.5676558	1563.06072	2767.350459	3851.092198	73.00488437	27.98513617	55.03087789	160.0055033	1	1.8439	0	2.7359	0.48263	0.096626	488657.9434	1.5116	3.0024	0.015699	0.0019093	39.3171	48.5845	1355.7268	1.3269	1.622
42	1	0.24876	0.64014	0.67291	166	165	0.011601305	0.002094974	0.00738	8.56E-05	0.00302	0.00523	0.00907	0.14476	1.333	0.06802	0.08893	0.085	0.20405	0.76313	0.398969	11.222	76.30175093	78.41432628	77.60220662	599.833572	1264.511294	2644.876817	3841.728816	41.75360171	118.6515382	115.1341772	430.7127032	0.82857	17.0474	4.1619	0.86127	0.1419	0.10584	1704147.475	1.5833	2.9903	0.00039941	0.00023312	0.88201	44.2913	296.7508	1.1987	1.2929
42	1	0.25475	0.63092	0.58637	243	242	0.007934617	0.002505365	0.00541	4.29E-05	0.00187	0.00212	0.0056	0.05284	0.376	0.0276	0.02398	0.02787	0.08281	0.930717	0.109379	21.296	78.02453518	79.96329419	79.04687656	621.2649367	1253.140461	2765.019015	3476.516077	35.88686306	115.8344613	815.6534328	675.3574929	0.84599	18.9402	2.915	0.97533	0.18632	0.12882	1971020.343	1.6272	2.9877	0.00071889	0.00030621	1.4833	52.4886	596.6328	1.2365	1.3589
42	1	0.81634	0.64393	0.57462	273	272	0.007080068	0.000136295	0.00179	1.27E-05	0.0006	0.00122	0.0018	0.13118	1.171	0.0874	0.05318	0.07295	0.26219	0.790731	0.312417	9.009	77.33422808	79.52167568	78.56173815	599.7469003	1285.070312	2739.113633	3706.034181	49.49027821	105.0093747	196.4786483	354.834783	0.8	12.9381	3.0317	0.9427	0.1744	0.13426	2092866.097	1.6465	3.0671	0.00040683	0.00023832	0.84951	61.8591	393.5852	1.2249	1.3213
43	1	0.79262	0.74223	0.38481	320	319	0.006031138	7.16E-05	0.0016	9.66E-06	0.00028	0.00072	0.00085	0.03907	0.345	0.01994	0.02271	0.03419	0.05983	0.992127	0.007959	22.031	75.97127991	80.44018423	77.75288917	583.9896319	990.3723054	2801.429378	4153.980774	233.6235974	698.5647813	150.3448186	280.622422	1	17.4122	0	1.5284	0.48615	0.092458	1185368.796	1.5762	2.9872	0.0013382	0.00096228	2.7288	209.1927	72.1943	1.2316	1.1694
43	1	0.84398	0.73136	0.31485	303	302	0.006352429	6.29E-05	0.00161	1.02E-05	0.00022	0.00056	0.00065	0.05792	0.507	0.03125	0.03576	0.05481	0.09375	0.995042	0.004996	24.485	76.37278567	81.55673945	80.1920258	583.8923629	1005.06281	2775.283944	3944.736347	143.370851	175.6230886	293.8634237	115.2333952	1	35.717	0	1.2177	0.35448	0.14496	1675950.13	1.6691	3.0198	0.001208	0.0021135	2.2561	201.3868	47.0928	1.2146	1.1363
43	1	0.77075	0.75399	0.36358	308	307	0.006261117	8.05E-05	0.00167	1.04E-05	0.00025	0.00066	0.00076	0.03482	0.306	0.01844	0.02095	0.02737	0.05531	0.996022	0.004002	25.236	76.71186182	81.4490198	79.27909966	552.4793694	962.4044902	2741.742553	3932.249665	163.5316075	236.6632347	43.05733503	79.68626367	1	33.3469	0	1.3979	0.38633	0.10818	1286876.518	1.6059	3.017	0.00097362	0.00089726	1.9322	274.8373	75.6825	1.2517	1.1738
44	1	0.8254	0.63507	0.34234	283	282	0.006819856	5.03E-05	0.00154	1.05E-05	0.0003	0.00078	0.00091	0.05873	0.503	0.03354	0.03558	0.04432	0.10061	0.990856	0.009272	21.859	77.53368696	79.86400003	78.70700983	699.6057435	920.058828	2463.013288	3187.585892	91.14502446	943.2482174	126.161594	149.4539925	0.85222	5.2747	1.1724	0.80257	0.090077	0.18112	1889334.489	1.6813	2.9829	0.00092306	0.00019917	1.8254	19.2056	452.3863	1.2166	1.362
44	1	0.79196	0.65094	0.39729	282	281	0.006853884	4.83E-05	0.00128	8.80E-06	0.00022	0.00055	0.00066	0.04602	0.399	0.02868	0.02404	0.02784	0.08605	0.98232	0.018185	18.489	77.13463886	79.38019831	78.22180195	640.2324964	1014.593622	2486.623358	3491.28287	92.54093125	599.6468511	188.8686202	1178.13835	0.87097	32.7978	1.4258	0.74551	0.059591	0.15741	1586218.644	1.6754	2.9129	0.00055662	0.00077017	1.1382	17.7517	336.4136	1.1864	1.2878
44	1	0.7993	0.65865	0.39327	280	279	0.006901056	7.04E-05	0.00141	9.72E-06	0.00027	0.00065	0.0008	0.06301	0.548	0.03586	0.03954	0.04726	0.10758	0.98686	0.013382	19.855	77.39752483	79.4854645	78.57026414	658.6129272	963.4565436	2758.915958	3276.838557	150.9093479	524.6947919	270.4891454	832.3049647	0.97906	46.8508	2.9171	0.73341	0.05761	0.16595	1845732.126	1.6723	2.9701	0.00049714	0.00078645	1.0163	10.7154	126.7027	1.1371	1.222
45	0	0.79855	0.61698	0.54541	314	313	0.006143285	4.57E-05	0.00097	5.93E-06	0.00014	0.00035	0.00041	0.01872	0.163	0.00897	0.01175	0.0175	0.0269	0.996552	0.003468	26.345	76.80444426	79.99607057	78.30752882	773.1425011	1304.09787	2779.033438	3494.664927	121.3877832	69.18873962	588.7485243	2117.057833	1	10.7592	0	0.9588	0.10214	0.097291	1143842.283	1.5776	3.0179	0.0015553	0.00074635	3.1385	29.9677	147.348	1.201	1.2946
45	0	0.66262	0.64508	0.58472	303	302	0.006378175	0.000164584	0.00239	1.53E-05	0.00035	0.00087	0.00106	0.02623	0.232	0.01272	0.01561	0.02476	0.03817	0.98593	0.015044	21.322	76.52366399	80.17733271	78.45396724	767.2825387	1246.432203	2649.154533	3379.721163	146.7581601	98.27038327	570.9330559	261.2646752	0.95238	10.4566	1.0426	0.90429	0.14152	0.11021	1824648.357	1.5911	3.0249	0.0013739	0.00045207	2.7197	42.9867	210.0113	1.2317	1.3058
45	0	0.81284	0.62521	0.53539	328	327	0.005891711	5.18E-05	0.00126	7.40E-06	0.0002	0.00051	0.0006	0.02488	0.217	0.01284	0.01393	0.02175	0.03853	0.994469	0.00559	24.272	76.12510777	80.18856696	78.47745004	751.6601458	1344.033103	2737.137043	3546.49467	128.9649565	87.59756044	668.7359561	1392.604372	1	8.5729	0	0.98719	0.090896	0.10685	1666295.495	1.5999	3.0499	0.0015218	0.00047915	3.2259	11.9192	112.3129	1.1452	1.3059
46	1	0.4521	0.75399	0.77848	179	173	0.00838923	0.001080528	0.00862	7.23E-05	0.0028	0.00509	0.00841	0.1122	0.987	0.05245	0.05646	0.07951	0.15735	0.841042	0.262408	11.185	28.65152876	73.32477768	67.09084973	528.2442047	1124.088113	2145.31083	3442.303714	156.8814166	348.3976606	258.3472485	406.277151	0.79247	135.66	20.9583	0.76562	0.19349	0.11951	1518535.069	1.6143	2.9972	0.00016077	0.00036872	0.32468	218.6409	143.3835	1.1829	1.1712
46	1	0.6836	0.7908	0.70571	222	221	0.008678251	0.000436081	0.00635	5.51E-05	0.00198	0.0037	0.00595	0.09829	0.838	0.05275	0.05163	0.06598	0.15826	0.953653	0.061753	17.712	55.42045665	69.15421037	66.02683392	372.7483076	1045.018036	2170.563512	3290.605748	162.8845034	429.4684102	958.9148812	428.331097	0.84812	38.4238	7.228	0.74439	0.14624	0.12878	1570606.258	1.6337	3.0149	0.00019665	0.00016783	0.35957	442.1916	105.3366	1.2292	1.1447
46	1	0.76753	0.74456	0.71503	226	225	0.008552147	0.00029489	0.00796	6.80E-05	0.00207	0.00427	0.0062	0.10164	0.852	0.04521	0.06161	0.08421	0.13564	0.901041	0.161894	13.036	64.96115805	73.28218021	69.18169803	464.608523	1081.278312	1980.3079	3217.212723	145.2549908	257.3571425	444.1761102	411.4106123	0.80198	29.9561	5.8043	0.74928	0.15199	0.14022	1584381.933	1.6605	2.9934	0.00026634	0.00017902	0.49211	402.0705	208.4621	1.2762	1.192
47	1	0.84881	0.60125	0.44782	351	350	0.005510131	7.27E-05	0.00165	9.07E-06	0.00019	0.00052	0.00057	0.02325	0.203	0.01308	0.01359	0.01977	0.03924	0.993408	0.00667	23.346	75.43237334	77.37453106	76.40210557	742.6074205	1408.368729	2500.731296	3582.485991	73.06582356	66.80496326	159.8585893	107.2818923	1	9.3704	0	1.014	0.10883	0.2083	1748883.011	1.6717	3.0379	0.0015469	0.0005056	3.5048	58.3374	257.5949	1.2478	1.3104
47	1	0.70649	0.60081	0.50228	339	338	0.005697116	8.77E-05	0.00174	9.93E-06	0.00019	0.00049	0.00056	0.04873	0.44	0.02598	0.03006	0.03988	0.07795	0.987014	0.01343	21.045	72.38908666	77.84150609	76.77754482	744.9800929	1418.349263	2414.982708	3686.914656	91.06855923	89.62249447	294.4943364	683.1447996	1	6.2552	0	0.90266	0.094274	0.12853	1841103.443	1.619	2.9811	0.0011177	0.00034571	2.5649	58.2454	1157.4817	1.2955	1.4779
47	1	0.84703	0.62323	0.45198	333	332	0.00579286	5.74E-05	0.00107	6.20E-06	0.00015	0.00039	0.00046	0.03005	0.261	0.01712	0.01669	0.02342	0.05137	0.988416	0.011777	20.515	73.64937161	77.98914808	76.81614005	770.6152586	1380.798748	2623.320146	3538.496344	128.5507332	115.764994	410.2666278	1389.568202	1	4.7927	0	0.88677	0.077012	0.12452	1687862.206	1.6182	3.0136	0.0012626	0.00042851	2.7915	89.962	701.9393	1.3111	1.405
48	1	0.78601	0.61539	0.20724	594	593	0.003249218	3.45E-05	0.00039	1.26E-06	4.00E-05	0.00012	0.00012	0.01691	0.148	0.00928	0.01091	0.01293	0.02785	0.997105	0.002904	25.837	78.23334637	81.57823767	79.87062645	612.6398899	1132.428983	2544.867208	4010.43504	17.37917159	89.67293683	1956.981543	153.6690054	1	11.272	0	4.6029	1.0987	1.0672	1761234.728	2.2806	3.1539	0.017682	0.0091152	40.9663	141.5764	159.9133	1.3136	1.2865
48	1	0.77259	0.62492	0.19559	577	576	0.003342467	1.76E-05	0.00038	1.28E-06	5.00E-05	0.00014	0.00015	0.01813	0.163	0.00925	0.01205	0.01592	0.02774	0.997102	0.002908	25.914	77.54565343	80.98588731	79.31977469	610.8702674	1106.221927	2172.30108	3991.398178	66.91102444	102.8334354	977.8043658	152.007994	1	4.4789	0	2.7711	0.47705	0.50652	1687262.447	2.0323	3.0069	0.020707	0.0058255	45.9817	66.5987	868.7865	1.2848	1.4566
48	1	0.78213	0.61626	0.17873	598	597	0.003226095	2.50E-05	0.00037	1.18E-06	4.00E-05	0.0001	0.00011	0.01967	0.171	0.01055	0.01242	0.01665	0.03164	0.998176	0.001828	27.86	78.48974275	81.30122098	80.1883044	613.9093074	1074.56844	2671.244356	3898.565771	15.06660747	192.710091	288.0823121	108.1912703	1	11.3726	0	4.9576	1.6541	0.97498	1536812.634	2.2905	3.2554	0.014442	0.0087893	35.2132	90.559	85.8426	1.2765	1.2519
49	0	0.84982	0.56003	0.46637	488	487	0.003952317	2.31E-05	0.00039	1.53E-06	5.00E-05	0.00014	0.00015	0.13374	1.154	0.08144	0.0769	0.08135	0.24433	0.993928	0.006131	22.96	76.26267137	77.95208663	77.251909	1015.524047	1447.765479	1711.248665	3600.363117	155.2525521	129.4397887	2706.152945	791.5432662	1	4.1229	0	1.3617	0.098624	0.12723	2513099.66	1.5872	3.0915	0.0091085	0.0019235	20.865	55.2719	303.4676	1.2746	1.4157
49	0	0.85716	0.5532	0.34818	497	496	0.003882596	1.94E-05	0.00037	1.44E-06	5.00E-05	0.00013	0.00014	0.08411	0.779	0.05168	0.04668	0.0511	0.15503	0.993037	0.00703	22.219	76.33621482	79.51589391	77.82877361	938.0876521	1328.104058	2101.200924	3869.624331	227.0654098	133.4926401	985.1690706	159.2721761	1	5.9551	0	1.4372	0.23089	0.10858	1395782.298	1.5721	3.0449	0.0059086	0.0018365	14.9619	47.0598	754.2538	1.2703	1.4683
49	0	0.80437	0.57068	0.3761	498	497	0.003872519	3.63E-05	0.00053	2.05E-06	5.00E-05	0.00014	0.00015	0.08028	0.725	0.04969	0.04481	0.04733	0.14907	0.987321	0.013051	20.969	76.10603064	79.9648859	78.21591065	951.1169428	1334.034994	3089.893052	3879.270583	255.6808972	134.705228	1513.977605	226.4370377	1	8.2819	0	1.4479	0.30722	0.11602	1931392.219	1.5833	3.0473	0.0060947	0.0021093	15.3143	19.2732	449.5863	1.2064	1.4049
50	0	0.82656	0.63133	0.36798	362	361	0.005329823	3.19E-05	0.00054	2.86E-06	0.0001	0.00024	0.00031	0.02685	0.237	0.01362	0.01635	0.02129	0.04085	0.997593	0.002416	27.58	79.23630315	81.56378129	80.65603684	719.9198682	1263.582453	2397.819825	3212.379988	55.36210816	170.3027264	309.5985198	145.511475	1	7.7136	0	1.4924	0.20961	0.080885	1659833.707	1.5094	2.9263	0.0028027	0.0011956	5.8869	79.075	840.5633	1.2989	1.4078
50	0	0.84921	0.61409	0.40233	359	358	0.005362253	2.52E-05	0.00049	2.61E-06	9.00E-05	0.00021	0.00027	0.03085	0.273	0.01493	0.01891	0.02567	0.04478	0.997537	0.002473	27.596	79.21395977	81.73484695	80.67348955	717.9065572	1239.73209	1986.539625	3090.088827	41.53804297	3570.664115	110.1881229	116.4923903	1	5.2879	0	1.065	0.13566	0.15014	1832260.202	1.6218	3.0297	0.0029778	0.0010298	6.1875	119.9197	1163.4132	1.3338	1.4409
50	0	0.84892	0.65789	0.36439	348	347	0.005557816	2.17E-05	0.00044	2.47E-06	9.00E-05	0.00022	0.00028	0.02733	0.239	0.01276	0.01772	0.0244	0.03829	0.997496	0.002513	27.327	77.23450518	78.87700345	77.97252431	693.3899062	1212.167465	1858.424305	3073.677852	108.5757406	178.8064578	4481.268819	325.3623991	1	7.3526	0	1.8192	0.49452	0.076636	2209866.657	1.5193	3.0556	0.002859	0.00090674	5.7738	97.851	1107.3636	1.3224	1.4607
51	1	0.79806	0.67754	0.54731	268	267	0.007199055	7.62E-05	0.00142	1.03E-05	0.00028	0.00063	0.00084	0.09046	0.819	0.04465	0.0517	0.09339	0.13396	0.988449	0.01172	19.945	65.70311196	72.27417044	69.93955035	562.9104484	964.4789104	2761.368809	3531.002438	95.53429768	317.4666389	387.0075454	240.0251825	0.78947	21.2869	2.5482	0.79251	0.098021	0.13802	1925163.289	1.6435	3.0975	0.00095481	0.00044533	1.7439	451.0821	134.3176	1.2941	1.2121
51	1	0.85269	0.6819	0.47072	269	268	0.007169672	6.66E-05	0.00126	9.02E-06	0.00027	0.0006	0.0008	0.0855	0.828	0.041	0.04945	0.08452	0.123	0.991339	0.008768	21.558	67.81927365	72.27161069	70.06793095	572.2663054	1040.75521	2764.978593	3780.534412	65.85566247	205.2921639	170.393374	46.85313024	0.78947	14.6373	3.6201	0.95346	0.20883	0.12756	1513774.763	1.6285	3.1218	0.0012519	0.00071213	2.2257	910.983	212.9098	1.3496	1.2338
51	1	0.83705	0.68857	0.54937	270	269	0.007139811	6.56E-05	0.00107	7.63E-06	0.0002	0.00049	0.0006	0.06109	0.553	0.03106	0.0329	0.04932	0.09318	0.993762	0.006397	23.706	68.96904831	74.40925794	71.81019275	548.5385101	962.5303512	2549.400094	3155.586925	64.65581833	361.61237	291.8310245	4780.661025	0.96313	52.0991	2.527	0.90116	0.14766	0.12941	1548043.082	1.631	3.0733	0.00080411	0.0014365	1.481	475.5924	220.8211	1.3054	1.2252
52	1	0.81255	0.60243	0.52083	326	325	0.005922618	5.22E-05	0.00155	9.18E-06	0.0002	0.00054	0.00061	0.03146	0.276	0.01311	0.01761	0.03563	0.03933	0.99351	0.006557	23.565	75.38379977	78.73418803	77.17117375	703.2001553	1123.360568	2692.827619	3713.757269	40.42383231	70.6976003	122.3010697	510.6836556	1	7.3637	0	1.4131	0.31107	0.1286	615254.1513	1.6285	2.939	0.0015136	0.00047874	3.1889	63.2135	111.4851	1.2348	1.2549
52	1	0.80758	0.61078	0.55249	320	319	0.006033475	7.01E-05	0.00152	9.20E-06	0.0002	0.00052	0.0006	0.02996	0.265	0.01373	0.01794	0.0311	0.04118	0.993902	0.006168	23.856	74.77273401	77.82978206	76.58686883	694.079645	1117.803678	2633.706039	3724.636292	55.79587171	70.15306768	67.33174719	1633.727717	1	7.0911	0	1.3428	0.3441	0.09946	488168.049	1.5885	2.9495	0.0017707	0.00048752	3.5804	57.1703	111.754	1.2352	1.2657
52	1	0.82808	0.61203	0.60959	322	321	0.005999866	6.98E-05	0.00148	8.85E-06	0.00018	0.00048	0.00054	0.041	0.362	0.01947	0.0262	0.04098	0.05841	0.994637	0.005407	24.213	73.16268807	78.19201656	76.12164883	710.4580831	1061.304034	2657.069447	3746.772588	64.59354579	95.26244677	245.1265568	149.5377483	1	10.1743	0	1.0459	0.12102	0.14746	977608.1369	1.6636	2.9595	0.0011808	0.00049709	2.5386	40.5802	101.8668	1.1995	1.2425
53	0	0.79921	0.75772	0.42332	283	282	0.006825136	0.002180845	0.00203	1.38E-05	0.00061	0.00082	0.00184	0.03231	0.279	0.01867	0.02007	0.02406	0.056	0.985361	0.015001	19.862	68.91966917	71.82257516	70.30009556	648.2885111	1296.1834	2811.632302	3706.667731	271.7545209	138.4044013	205.8512666	135.9906871	1	41.4229	0	1.563	0.40339	0.11578	1592478.993	1.5716	3.0303	0.0010214	0.0028383	2.0484	47.8552	275.447	1.2209	1.313
53	0	0.80325	0.71322	0.44319	224	223	0.008626484	0.002898313	0.00234	2.02E-05	0.00086	0.0011	0.00257	0.05533	0.469	0.03138	0.03209	0.04047	0.09413	0.97993	0.020715	18.533	71.35730863	73.64121221	72.65853399	666.9088025	1343.892786	2701.157483	3614.750478	113.5059462	364.3097764	284.3779154	351.5331953	1	39.1787	0	0.95705	0.19748	0.097451	988101.0786	1.537	3.1239	0.0015242	0.0028671	3.0061	79.924	578.8521	1.2648	1.3551
53	0	0.80355	0.75975	0.52351	230	227	0.008360504	0.002945914	0.00166	1.39E-05	0.00054	0.00086	0.00163	0.07575	0.786	0.04051	0.04452	0.06267	0.12153	0.984479	0.01615	20.591	66.71222706	69.99612138	68.4159914	661.8781675	1400.111445	2748.417759	3654.77276	142.0408189	438.58019	861.5456518	299.9593602	1	10.5485	0	0.83603	0.15125	0.11598	1448247.772	1.5958	3.1113	0.0016596	0.00066218	3.3016	399.0528	201.5875	1.3384	1.2531
54	1	0.83898	0.7884	0.51758	266	265	0.007252308	0.000209782	0.00163	1.18E-05	0.00047	0.00096	0.00142	0.05574	0.583	0.02802	0.03197	0.04425	0.08405	0.985468	0.014802	18.954	66.23346239	75.27689918	71.29094083	396.4442811	949.4606864	2505.015481	4368.083788	136.9560133	211.0499523	102.4228797	427.4663871	0.81481	16.9926	3.7054	0.95747	0.23641	0.11872	1494443.068	1.609	3.0436	0.00056047	0.00051178	1.0594	156.5267	44.6352	1.1847	1.1287
54	1	0.40055	0.76948	0.53788	252	251	0.007653649	0.000191446	0.00239	1.83E-05	0.00072	0.00145	0.00216	0.09061	0.778	0.05254	0.04675	0.06286	0.15761	0.954772	0.058656	15.503	60.528296	69.06395118	66.50907576	400.7483294	921.7983585	2563.727656	4027.928128	103.3214215	150.9368751	159.4435984	1270.544888	0.7775	19.7338	5.2572	1.0756	0.33545	0.095431	1661965.076	1.556	3.0549	0.00028843	0.00031158	0.55699	105.3712	37.8461	1.1419	1.104
54	1	0.83659	0.78089	0.58026	257	256	0.007522479	0.000242611	0.00185	1.39E-05	0.00049	0.00104	0.00146	0.04915	0.482	0.02684	0.02776	0.0393	0.08053	0.981912	0.018649	18.118	61.27843553	73.25736831	69.51102869	405.3263633	937.1556683	2552.934206	4131.771573	76.40340011	83.75391263	55.29396316	1729.982623	0.79395	18.3036	4.6031	0.93419	0.19087	0.11317	1437675.938	1.6021	3.0183	0.00030541	0.00030591	0.60284	129.6289	40.9792	1.1675	1.1179
55	1	0.80958	0.81445	0.52792	317	316	0.006086469	0.000261779	0.00119	7.24E-06	0.00023	0.00052	0.0007	0.09509	0.938	0.04012	0.05628	0.09451	0.12035	0.989322	0.010847	20.906	49.03230703	59.5368197	54.0242227	367.3127364	1200.528673	1770.289827	2716.299324	240.604089	94.122897	1414.710139	249.8874796	1	57.2013	1.6641	1.2942	0.28384	0.11962	760219.8807	1.5875	2.999	0.0011354	0.0019961	2.222	136.2343	92.0134	1.2477	1.1893
55	1	0.82163	0.8077	0.48638	325	324	0.005940947	4.85E-05	0.00105	6.22E-06	0.00022	0.00051	0.00066	0.05181	0.49	0.0244	0.03243	0.04805	0.0732	0.991289	0.008833	22.514	51.98361269	60.25165477	56.6554716	446.7450418	1246.391096	2212.983322	3130.831238	187.4785542	113.8647028	184.299008	45.58689263	0.58347	52.2607	27.8889	1.3612	0.43542	0.11666	816844.9227	1.5832	2.9549	0.00094651	0.0016654	1.9335	213.8858	117.0721	1.2563	1.1821
55	1	0.83536	0.71129	0.57576	330	329	0.005852473	0.0001872	0.00079	4.61E-06	0.00014	0.00033	0.00042	0.06477	0.668	0.02687	0.03885	0.06561	0.08061	0.991434	0.008672	21.69	50.48381708	60.267187	56.14660693	519.1905938	1009.108124	1867.833236	2927.918971	118.6886888	1370.437319	343.4382701	99.98075565	1	55.1449	0	1.8924	0.56464	0.10171	605024.0992	1.495	2.8965	0.0016112	0.0044663	2.9222	195.1806	112.304	1.2837	1.198
56	1	0.78891	0.62873	0.60956	239	238	0.008082668	6.27E-05	0.00204	1.65E-05	0.0005	0.00117	0.0015	0.11152	0.998	0.04287	0.07232	0.12801	0.1286	0.932237	0.073704	11.784	62.54160414	71.31484602	65.90970644	846.9642821	1438.418217	2782.461889	3979.178684	101.0028386	95.77295873	269.6427332	41.92227524	0.85075	41.9079	5.3112	1.1499	0.33364	0.11179	1104960.89	1.5771	2.9367	0.0002317	0.00070237	0.41355	113.8898	441.1664	1.2475	1.3349
56	1	0.80155	0.65182	0.67519	237	236	0.008144092	0.000105309	0.00263	2.14E-05	0.00074	0.00153	0.00221	0.1839	1.579	0.09998	0.10891	0.12569	0.29994	0.837552	0.199231	7.357	60.09911948	64.24143863	62.13123363	897.4854409	1400.021718	2751.450017	3809.728684	102.506418	104.2424019	171.1668175	292.1714709	0.81783	26.184	6.487	0.92914	0.23052	0.12122	1392296.904	1.6079	3.0035	0.00012278	0.00016143	0.24188	53.0532	109.0867	1.1737	1.2259
56	1	0.80665	0.61493	0.6002	242	241	0.007971983	6.86E-05	0.00162	1.29E-05	0.00044	0.00099	0.00132	0.06602	0.578	0.03553	0.04251	0.05983	0.1066	0.949757	0.053351	13.059	63.4148813	68.09075801	65.90466359	862.1115127	1409.252443	2594.26075	3640.123834	131.2562028	999.455829	610.516842	293.0403382	0.81349	19.3716	4.6837	1.1211	0.26798	0.098441	1276789.53	1.5473	2.9276	0.00028331	0.00018164	0.54866	142.2531	339.2661	1.2762	1.3376
57	0	0.79414	0.75269	0.67407	299	298	0.006457664	0.000388864	0.00211	1.36E-05	0.00055	0.00117	0.00166	0.09188	0.873	0.04599	0.05302	0.08046	0.13796	0.951731	0.053391	14.826	69.39126069	79.31364306	74.59297571	749.1763063	1415.864914	2903.236759	3879.287848	397.7475418	62.40117263	841.6580616	186.5224256	0.91463	23.9803	2.4652	0.85908	0.16946	0.15987	1592602.021	1.6639	3.0334	0.00028998	0.00030838	0.6698	64.6579	109.6628	1.2419	1.2139
57	0	0.70793	0.70874	0.66798	323	322	0.005983614	0.000207437	0.00263	1.57E-05	0.00037	0.00096	0.00111	0.13096	1.165	0.06077	0.07467	0.11551	0.18231	0.970998	0.03067	16.66	71.51684732	79.70090998	75.82429094	803.3511187	1374.657923	2743.873965	3803.48965	344.7537014	89.83796201	793.4246265	300.1183457	1	14.374	0	1.0268	0.17838	0.18263	1426721.875	1.7032	3.033	0.00041868	0.00034856	1.0139	80.7024	116.4652	1.2838	1.2644
57	0	0.79132	0.76206	0.62183	310	309	0.006221908	0.000352464	0.00199	1.24E-05	0.00028	0.00073	0.00085	0.04899	0.489	0.02215	0.02501	0.05022	0.06646	0.983063	0.01744	19.071	70.11319855	78.32883764	75.54612079	629.1094262	1342.18451	2709.128724	3784.751603	154.9539582	105.5366405	317.2394096	56.1615264	0.53028	44.2853	17.4656	0.99563	0.18753	0.14292	1582801.741	1.6557	3.0222	0.00057921	0.00051242	1.2546	99.887	99.8	1.2611	1.1816
58	1	0.80324	0.778	0.33606	309	308	0.006232721	2.99E-05	0.001	6.21E-06	0.00019	0.00049	0.00058	0.02558	0.223	0.01312	0.01609	0.02301	0.03937	0.99449	0.005548	23.336	74.30311276	76.40946249	75.49747852	550.804984	1311.642013	2438.298925	4207.319385	221.7889753	124.5278106	73.47149583	236.2611196	1	38.4524	0	1.3208	0.28204	0.082465	1696994.819	1.5274	3.0429	0.0012337	0.0046303	2.1486	127.8135	153.5573	1.2678	1.2194
58	1	0.8061	0.71434	0.36445	320	319	0.006019609	1.89E-05	0.00074	4.43E-06	0.00016	0.00039	0.00048	0.03691	0.328	0.0184	0.02115	0.03553	0.0552	0.993197	0.006862	22.381	71.78524766	74.87250687	72.96821031	585.0984791	1230.924476	2496.583775	4206.631608	168.4790873	250.0046912	57.85918289	125.8174641	1	66.8524	0	1.3379	0.34723	0.10153	422891.1066	1.5439	3.0033	0.002575	0.0066308	4.239	43.7017	221.8016	1.1848	1.2142
58	1	0.81724	0.70245	0.40455	324	323	0.005960936	4.87E-05	0.00094	5.61E-06	0.00017	0.00042	0.0005	0.04386	0.384	0.02473	0.02455	0.03448	0.07419	0.992196	0.007883	21.688	70.359308	73.60852874	71.97285716	573.2316275	1229.302077	2562.986864	4199.209973	151.7939794	167.7903269	66.0701625	140.3097993	1	39.3124	0	1.1875	0.21456	0.1217	988141.0706	1.6286	3.022	0.00042063	0.0015502	0.86704	21.8316	96.9422	1.1498	1.228
59	0	0.041551	0.69934	0.41809	306	305	0.006303419	0.002224393	0.00188	1.19E-05	0.00048	0.00064	0.00144	0.03939	0.346	0.02161	0.02265	0.03203	0.06484	0.98593	0.014482	20.075	67.25156242	71.04791921	69.39992561	753.7747551	1373.175554	2198.450505	3072.120917	147.7027831	156.4370894	1277.880634	373.0671736	0.96855	66.6492	11.04	1.0377	0.13808	0.16429	1325294.445	1.6567	2.8662	0.00067752	0.00042654	1.8887	22.9606	182.0538	1.2803	1.3213
59	0	0.84667	0.69474	0.28747	416	415	0.004631009	3.48E-05	0.00094	4.34E-06	0.00012	0.00031	0.00036	0.05441	0.488	0.03027	0.03349	0.03896	0.09082	0.993829	0.006216	22.608	70.93224321	73.97094279	72.44668083	776.1165668	1299.934789	2657.662099	3625.213899	154.9227542	106.4897763	1294.753463	307.6679696	1	21.601	0	1.1985	0.25817	0.12688	1531117.311	1.6209	3.0396	0.0016157	0.0022021	4.1539	56.2432	286.1335	1.2715	1.3628
59	0	0.77917	0.64148	0.50646	435	434	0.004433195	0.000130713	0.00113	5.02E-06	0.00012	0.00031	0.00035	0.02956	0.262	0.01354	0.01821	0.03162	0.04061	0.992494	0.007668	23.284	70.74236672	76.83245587	73.6283429	748.2797816	1327.596955	2097.505351	3282.515725	242.0082956	184.993764	1625.705747	488.2494514	1	22.1665	0	1.2618	0.15716	0.17742	1970876.89	1.6756	3.0056	0.0012235	0.0011297	3.4861	61.2772	374.4261	1.2864	1.384
60	0	0.84746	0.75145	0.57752	387	386	0.004992294	2.38E-05	0.00105	5.26E-06	0.00031	0.00068	0.00092	0.14933	1.357	0.07591	0.1063	0.0838	0.22773	0.903169	0.109579	10.049	73.58887259	79.0573327	77.19383851	796.4471837	1157.925152	3007.606544	3775.366918	249.5692278	265.6990211	322.0447665	108.1938017	1	6.8393	0	0.88054	0.11058	0.18496	1738448.53	1.7095	3.0204	0.0017619	0.0012661	4.1811	41.3613	271.2453	1.1963	1.3125
60	0	0.63382	0.67848	0.54218	383	382	0.005045417	0.000931367	0.00405	2.04E-05	0.00105	0.00143	0.00315	0.09748	0.953	0.04706	0.05901	0.09331	0.14118	0.942153	0.081737	14.842	74.52989575	80.27055683	78.07956544	746.7950612	1259.482933	3128.65149	3750.3629	98.29375615	49.53709301	101.4391428	146.4407404	0.35065	41.0556	15.7442	1.1257	0.25183	0.15775	1780419.93	1.6799	2.9922	0.0016057	0.00098043	3.9282	19.1011	345.852	1.2106	1.3655
60	0	0.47012	0.68923	0.5671	335	334	0.005758425	0.001560435	0.00351	2.02E-05	0.00098	0.00123	0.00293	0.06465	0.628	0.03279	0.04024	0.05581	0.09836	0.942801	0.066241	14.373	75.14466171	80.34661274	78.63920356	753.257259	1205.769229	3053.235419	3675.480858	145.5114528	104.2025973	72.66064099	121.2375006	0.51066	42.4166	14.3429	1.1413	0.35891	0.12316	1709902.806	1.6399	3.044	0.0020007	0.0010293	4.6154	39.0936	270.104	1.2425	1.3433
61	1	0.8233	0.69145	0.52755	288	287	0.006712558	9.75E-05	0.00204	1.37E-05	0.00035	0.00085	0.00104	0.05613	0.497	0.02149	0.03523	0.0676	0.06448	0.985366	0.01496	19.671	71.26424473	79.02368848	75.40220076	654.4909636	1224.755264	2288.668495	3293.844611	184.9308759	457.639687	266.9648652	199.6241424	0.90566	17.4172	1.9438	1.2579	0.39521	0.12617	1448717.858	1.6137	3.0144	0.00072656	0.00056086	1.4476	318.8672	153.8851	1.3001	1.2307
61	1	0.25963	0.6654	0.51596	304	303	0.006363514	0.000101623	0.00176	1.12E-05	0.00032	0.00078	0.00097	0.08795	0.862	0.0389	0.05453	0.08278	0.11671	0.973715	0.027751	17.637	71.94856606	82.54518345	78.31611401	656.161958	1097.341727	2580.162909	3350.804898	74.26713051	80.76253021	88.17891951	141.2646957	0.93615	42.858	9	1.266	0.40224	0.11308	1341707.416	1.5976	2.994	0.0014939	0.0034713	2.6248	176.6542	374.0319	1.3044	1.3071
61	1	0.58956	0.67838	0.60454	276	275	0.007003475	0.000118578	0.00187	1.31E-05	0.00037	0.00084	0.00112	0.08761	0.967	0.04209	0.04528	0.08942	0.12627	0.942403	0.077393	16.196	62.86543837	78.54861605	73.51795928	567.9739512	1123.089523	2253.160369	3329.545926	163.4561346	195.8814081	477.9583206	200.6740665	0.83425	16.8593	2.9166	1.1483	0.30021	0.12537	1735051.468	1.6257	3.0151	0.00044806	0.00054735	0.88306	535.2403	180.5662	1.2915	1.2135
62	0	0.82028	0.71591	0.54311	310	309	0.006210673	7.18E-05	0.00164	1.02E-05	0.00027	0.00068	0.0008	0.04529	0.403	0.01796	0.02614	0.05403	0.05389	0.975902	0.025178	17.264	62.71858355	69.81358893	67.34135363	760.897517	1335.848683	2695.641107	4278.922986	177.7327158	109.0995234	458.2611264	358.3065609	1	8.2629	0	1.0572	0.22316	0.14004	1421534.726	1.6339	3.0338	0.00045913	0.00022985	1.083	14.6669	314.3278	1.1835	1.3189
62	0	0.8204	0.65289	0.53007	312	311	0.006176331	5.02E-05	0.00115	7.13E-06	0.00017	0.00046	0.00052	0.04288	0.382	0.01577	0.02335	0.05497	0.04731	0.988144	0.01207	20.229	66.78278385	71.8581641	69.87430494	746.4562636	1206.79348	2543.48219	4245.189192	79.74652719	79.37239947	1334.926061	194.4242783	1	13.5016	0	1.0713	0.24253	0.11103	1628272.145	1.5844	3.0578	0.0008703	0.0012618	1.8562	27.4844	160.7049	1.2069	1.2761
62	0	0.72123	0.66352	0.54912	295	294	0.006528819	0.001318865	0.00309	2.02E-05	0.00087	0.0009	0.0026	0.04051	0.366	0.02165	0.0248	0.03305	0.06494	0.987308	0.013162	20.216	70.73855328	73.98360997	72.10263158	757.3978193	1210.803595	2398.574699	4227.057683	83.64971163	89.00357248	2627.95675	193.6161374	1	10.7245	0	0.97671	0.17207	0.15546	1566266.14	1.6366	3.09	0.00087646	0.00030528	1.9038	27.2358	245.7995	1.2043	1.3032
63	1	0.82749	0.76107	0.6465	199	198	0.009666939	8.85E-05	0.0024	2.32E-05	0.00083	0.00155	0.00249	0.11834	1.065	0.06285	0.07282	0.10453	0.18855	0.955958	0.046785	14.265	61.94459201	67.38068074	64.96702326	415.3285015	1018.958993	2607.340063	3379.189171	102.326224	223.7803857	60.20213483	711.8024243	0.95266	129.6252	8.9177	0.72296	0.14219	0.12139	1518275.909	1.6233	2.9773	0.0019189	0.011164	1.4833	113.7675	221.1847	1.1942	1.168
63	1	0.79855	0.76093	0.69013	200	199	0.009627303	9.65E-05	0.00223	2.14E-05	0.00082	0.00144	0.00245	0.07979	0.715	0.04089	0.04917	0.0726	0.12267	0.948418	0.055369	13.412	60.49347924	66.90456484	64.14954986	425.2068116	1015.849211	2599.901717	3224.824665	173.3806414	306.3909083	31.8206876	968.2492272	0.89232	92.0155	9.952	0.69451	0.12261	0.13954	1483779.805	1.6409	3.013	0.00082583	0.0064888	0.74078	175.4746	147.2276	1.1836	1.1612
63	1	0.74423	0.75192	0.70634	198	197	0.009718389	0.000125656	0.00271	2.63E-05	0.00103	0.00164	0.00308	0.10353	0.969	0.05898	0.06179	0.0779	0.17694	0.929508	0.08719	13.192	57.49782174	69.14893454	64.27872472	434.3101264	1031.824784	2599.037291	3210.245898	138.5923316	136.1079603	52.40908524	458.6228523	0.79491	23.6745	6.1762	0.74374	0.14922	0.12487	1371662.465	1.6213	3.0159	0.00013867	0.00014911	0.23125	171.6138	97.6519	1.1816	1.1451
64	1	0.78997	0.76041	0.61683	275	274	0.00701488	9.75E-05	0.00186	1.31E-05	0.00052	0.00112	0.00157	0.12525	1.194	0.05842	0.08143	0.1358	0.17526	0.947803	0.05638	13.406	36.58831333	49.56579302	44.41565011	460.7501836	1170.398728	2277.675512	3001.616701	178.9864464	378.2412361	3060.240734	740.5506722	0.96512	96.7451	5.2365	1.0221	0.28389	0.15953	937675.7397	1.6546	2.9972	0.0015261	0.0044896	2.5471	164.089	135.9974	1.2536	1.1875
64	1	0.81362	0.70072	0.64984	293	292	0.006585085	7.15E-05	0.00156	1.03E-05	0.00034	0.00078	0.00101	0.09127	0.895	0.03879	0.05665	0.09892	0.11638	0.971718	0.029593	16.772	45.47036149	61.26292382	54.62839866	477.7315363	1105.652417	1837.791881	2970.581755	66.87355469	2335.992025	172.1341297	473.9395961	0.89071	88.7695	9.12	1.0936	0.31077	0.1545	574082.4495	1.6215	3.0109	0.00052587	0.0011272	1.1949	120.3457	99.3617	1.2356	1.1785
64	1	0.76203	0.78088	0.56929	262	261	0.007351293	7.68E-05	0.00197	1.45E-05	0.00061	0.00129	0.00183	0.14792	1.361	0.06416	0.09544	0.16742	0.19247	0.959201	0.043623	14.897	34.56957645	53.65007986	47.36042035	495.2692547	1233.434487	2514.488288	3330.783993	291.2395399	429.524747	307.1580198	92.41117334	0.90012	76.5483	9.2345	0.95087	0.24173	0.17208	1505134.38	1.6739	3.0251	0.00033722	0.00080023	0.63761	258.9778	99.7928	1.2273	1.1606
65	1	0.83197	0.62966	0.32571	299	298	0.00645354	3.35E-05	0.00091	5.87E-06	0.00014	0.00036	0.00041	0.02684	0.233	0.01321	0.01779	0.02342	0.03963	0.99516	0.004878	24.668	78.93938278	80.98901856	80.24598985	604.3243443	1078.069927	2696.052664	3695.343901	31.42095654	20.87438014	277.1041863	145.1101213	1	59.6197	0.6868	1.1887	0.32451	0.1035	1626183.641	1.5947	3.158	0.0024303	0.0035553	4.193	415.145	476.8584	1.3699	1.3678
65	1	0.84922	0.61689	0.33804	301	300	0.006422296	2.49E-05	0.00064	4.13E-06	0.00011	0.00026	0.00032	0.02184	0.188	0.0113	0.01177	0.0173	0.03391	0.99742	0.002591	27.735	79.91308016	82.04223888	80.91049339	623.267864	1085.15784	2670.508833	3525.863226	26.03057281	85.75958197	110.654642	316.4582929	1	54.1988	0	0.88048	0.10994	0.12139	1568595.9	1.6032	2.9039	0.0016776	0.0028517	3.045	141.6457	194.6924	1.3098	1.2671
65	1	0.8649	0.62399	0.29659	300	299	0.006450143	2.62E-05	0.00078	5.05E-06	0.00014	0.00035	0.00043	0.02095	0.182	0.01088	0.01344	0.01896	0.03265	0.997539	0.002471	27.911	79.86065146	81.17503818	80.56994441	611.0965494	1093.84391	2637.900027	3629.9795	29.22644157	64.29423683	162.4610953	190.0377411	1	90.2494	0	1.0866	0.20073	0.10483	1685940.713	1.579	3.0997	0.0064317	0.0080978	11.2335	304.066	535.2487	1.3807	1.3956
66	0	0.78788	0.76946	0.44355	351	350	0.005502661	0.000130791	0.00252	1.39E-05	0.00028	0.00077	0.00085	0.05488	0.502	0.0229	0.03243	0.05752	0.06871	0.995562	0.004471	25.245	77.20926613	79.13486671	78.19135642	432.178191	1227.705837	1930.765164	3381.262216	168.2444946	97.96156371	940.5591971	2169.798074	1	8.7494	0	1.5268	0.46949	0.11772	1826377.442	1.6025	3.0343	0.0001318	8.25E-05	0.40503	23.031	35.3282	1.1524	1.1274
66	0	0.82407	0.79658	0.45866	336	335	0.005748665	7.04E-05	0.00206	1.18E-05	0.00026	0.00069	0.00079	0.02061	0.18	0.0092	0.01232	0.02115	0.02761	0.996853	0.00316	25.888	78.25848827	81.09929724	80.00646849	365.9016356	1189.126742	2012.235882	3489.111496	151.5611423	632.5037487	978.9007277	160.9414176	1	16.72	0	1.7756	0.68017	0.088133	1197860.646	1.5325	3.0049	0.00027169	0.00013513	0.73904	79.2224	50.4213	1.2065	1.155
66	0	0.84381	0.8009	0.43934	338	337	0.005709692	7.63E-05	0.00198	1.13E-05	0.00027	0.00071	0.00081	0.02392	0.215	0.01028	0.01357	0.02424	0.03084	0.99764	0.00237	27.872	77.26721789	81.06098755	79.9014852	334.027601	1105.726053	1704.189412	3570.608887	83.29596344	440.4044583	893.9781212	641.0689434	1	18.6243	0	1.1922	0.30526	0.13717	1571471.024	1.6628	3.0217	0.00044072	0.00033303	1.1207	132.8354	67.9385	1.2446	1.1835
67	0	0.80285	0.67956	0.49123	354	353	0.005439321	0.000107466	0.00163	8.85E-06	0.00021	0.00054	0.00064	0.08886	0.814	0.05126	0.05364	0.05748	0.15377	0.989166	0.011013	20.766	75.53278411	78.05160574	76.8682096	727.8930706	1218.787799	1580.984631	3354.236404	163.0399239	208.8633237	1116.730663	365.9155793	1	9.7553	0	1.2178	0.22946	0.12955	2103965.944	1.6149	3.0139	0.0009255	0.00070294	2.2719	65.4823	87.6488	1.2312	1.2443
67	0	0.81707	0.67772	0.47714	188	187	0.010302343	9.77E-05	0.00156	1.60E-05	0.00036	0.00084	0.00108	0.0275	0.239	0.01316	0.01868	0.02824	0.03949	0.990467	0.009703	22.09	76.4082381	79.6742954	77.63767892	736.9448556	1324.758905	2903.87492	3572.671863	177.9606511	127.8796673	1141.296119	221.5118753	1	5.0218	0	0.93337	0.23992	0.14458	2006792.846	1.6256	3.027	0.0017539	0.00056742	4.1512	29.9948	92.3099	1.201	1.2434
67	0	0.42874	0.62713	0.53534	308	306	0.006274077	0.001986427	0.00205	1.29E-05	0.00042	0.00083	0.00126	0.0333	0.307	0.01786	0.01677	0.02741	0.05357	0.979475	0.022333	21.175	74.92214571	79.88413571	77.52146865	743.6579115	1295.649258	2003.945606	3500.061649	89.212797	170.9342988	1661.347804	140.5745724	1	6.1908	0	0.91717	0.1738	0.12974	1989426.174	1.6253	3.0269	0.0013848	0.00045875	3.2179	30.3944	66.6194	1.2062	1.2405
68	0	0.85374	0.76597	0.39811	416	415	0.004648947	8.43E-05	0.00231	1.07E-05	0.00028	0.00078	0.00085	0.0373	0.332	0.01815	0.024	0.03393	0.05445	0.992852	0.007215	22.041	77.36738342	81.44786529	79.71212219	810.7699037	1250.150431	3104.856147	4117.125743	350.7836956	114.0988396	131.4563721	712.5421975	1	12.9109	0	1.4128	0.16472	0.227	1766821.693	1.7568	3.0256	0.0013323	0.00071873	3.5752	84.6098	140.9262	1.266	1.2866
68	0	0.79017	0.83764	0.3859	396	395	0.004872912	6.33E-05	0.00203	9.90E-06	0.00023	0.00063	0.0007	0.0623	0.567	0.0351	0.03886	0.04542	0.1053	0.991493	0.008609	21.383	77.76605329	83.04424241	80.84275071	445.9890051	1255.864818	3080.594511	3560.168968	712.8938238	108.119419	398.561629	728.3199549	1	17.5458	0	1.0556	0.21275	0.19788	2159772.804	1.7318	3.0484	0.00092127	0.0010047	2.3947	86.6823	72.7575	1.2207	1.1886
68	0	0.84186	0.77758	0.48721	384	383	0.005028414	0.000152971	0.00316	1.59E-05	0.00039	0.00104	0.00116	0.07937	0.728	0.03747	0.04696	0.08137	0.1124	0.985982	0.014352	19.556	75.70829112	82.43683083	80.1770726	730.2941632	1193.232887	3039.284111	4035.81733	334.8616617	59.79029817	3222.289062	155.6244722	0.51679	57.9243	18.3243	1.3124	0.30071	0.16782	1788265.89	1.6925	3.0219	0.00070033	0.00062954	1.7789	56.851	72.1944	1.2111	1.234
69	0	0.8485	0.58136	0.47309	490	489	0.003935417	3.75E-05	0.00061	2.39E-06	9.00E-05	0.00023	0.00026	0.04731	0.426	0.02618	0.03103	0.03557	0.07855	0.995423	0.004622	24.976	76.86886235	78.7780843	77.9256556	776.7394012	1271.100062	2471.998985	3573.714384	64.06060461	109.9804762	3111.209363	343.9995802	1	3.7147	0	1.113	0.1292	0.12298	2169757.689	1.5981	3.0687	0.0077576	0.0017627	18.4096	29.4136	122.5997	1.2136	1.321
69	0	0.82631	0.59853	0.50208	479	478	0.004029225	3.80E-05	0.00086	3.46E-06	0.00013	0.00035	0.00039	0.02964	0.259	0.01723	0.01846	0.02145	0.05169	0.986619	0.013706	20.228	78.2348857	80.40514668	79.6171676	805.801396	1267.181299	2511.69337	3848.899814	121.6427708	179.392185	3032.094236	401.3906665	1	5.2717	0	1.1849	0.079771	0.13337	1626165.59	1.6182	3.0401	0.0077028	0.0020249	17.9486	25.0008	108.0036	1.2088	1.2948
69	0	0.83341	0.58006	0.45577	489	488	0.003943055	2.90E-05	0.00084	3.30E-06	0.00014	0.00037	0.00042	0.02694	0.231	0.01542	0.01624	0.01856	0.04627	0.984119	0.016301	19.291	77.83324473	80.72693073	79.12545853	844.525934	1303.18232	2881.134884	4048.083854	117.8964232	178.4056805	292.9726057	222.5667952	1	3.5255	0	1.1508	0.067395	0.12595	1993576.943	1.613	3.0585	0.0081805	0.0018453	19.1645	23.7944	122.3745	1.1953	1.3234
70	0	0.79982	0.72944	0.2711	606	605	0.003184337	3.76E-05	0.00069	2.19E-06	7.00E-05	0.00019	0.0002	0.02815	0.258	0.01178	0.01692	0.02555	0.03533	0.994938	0.005092	23.253	66.58325275	72.33438071	69.66474848	460.3117729	921.3496365	1569.76547	3407.489184	163.1085367	74.2943055	161.8979192	319.2095508	1	38.3877	0	1.9895	0.62583	0.20401	1207885.841	1.7718	3.0471	0.011199	0.0078129	27.6044	565.5994	364.7845	1.3966	1.344
70	0	0.79433	0.73085	0.33187	506	505	0.003815898	0.001236276	0.00189	7.21E-06	0.00035	0.00064	0.00105	0.08189	0.742	0.04087	0.0572	0.06094	0.12262	0.978381	0.022341	17.41	64.0468248	69.68126934	66.77447035	571.767902	1015.416213	1952.060732	3816.797061	207.3555162	118.4303299	1603.659736	80.08964762	1	14.4227	0	2.0148	0.48261	0.29861	1375936.436	1.8315	3.0489	0.01458	0.0071177	35.7899	568.1592	336.3533	1.3905	1.3228
70	0	0.82517	0.73799	0.31159	609	608	0.003167709	4.18E-05	0.00067	2.11E-06	6.00E-05	0.00016	0.00017	0.02989	0.271	0.01317	0.0173	0.02559	0.03951	0.993428	0.006624	22.202	65.19694933	71.04715044	68.5359529	449.6920352	956.2522288	1570.385122	3176.291612	262.4926041	177.2231507	41.05075496	493.0140226	1	31.9815	0	2.2085	0.62588	0.14308	693267.7347	1.685	3.0509	0.0091852	0.005519	24.5737	463.5241	342.8403	1.399	1.3385
71	1	0.83693	0.64625	0.29457	372	371	0.005179435	4.09E-05	0.0011	5.72E-06	0.00015	0.00039	0.00044	0.05385	0.471	0.02984	0.03231	0.0446	0.08951	0.993564	0.006491	22.715	83.90834853	86.31617587	85.09635289	623.8966773	1153.707236	2920.802023	3988.741085	61.67871452	21.06224474	365.9804682	332.5153989	1	18.3824	0	1.2878	0.20551	0.16492	1820773.508	1.7014	3.1212	0.0020706	0.00068689	4.7172	196.242	116.8196	1.3151	1.2237
71	1	0.80264	0.68852	0.48725	319	318	0.006057229	8.29E-05	0.00141	8.53E-06	0.00021	0.00056	0.00062	0.0405	0.357	0.01833	0.02485	0.04105	0.05499	0.994219	0.005833	23.843	78.45230758	81.69747052	79.97762991	691.5169098	1126.964618	3003.089871	4036.39092	124.3637195	271.7391847	512.6444289	168.9276923	1	7.132	0	0.9617	0.16392	0.13058	1206051.016	1.6303	3.0296	0.00077703	0.00032553	1.7564	25.5123	384.789	1.1826	1.3341
71	1	0.7602	0.68983	0.40013	351	350	0.005499848	7.00E-05	0.00149	8.18E-06	0.00018	0.00048	0.00053	0.02526	0.237	0.01162	0.01409	0.02299	0.03487	0.99159	0.008552	22.208	72.39003008	82.9450432	80.14292719	639.8095888	1123.530675	2981.735692	4029.997965	477.828188	238.8178636	97.80570165	1400.991832	1	10.1326	0	1.1939	0.35747	0.11777	1739331.525	1.6098	3.0464	0.0008347	0.00055404	2.0245	80.2887	161.7936	1.2235	1.2717
72	1	0.7565	0.85264	0.45972	252	251	0.007656314	0.000119338	0.00403	3.09E-05	0.00094	0.00218	0.00283	0.06861	0.611	0.04262	0.03437	0.04435	0.12786	0.989193	0.010954	20.319	79.56511227	82.94153337	81.53996869	237.1495328	963.314682	2663.628319	3821.62022	200.5676936	127.1555989	225.9372101	315.6768912	0.80796	20.0586	4.6794	1.0243	0.29329	0.1341	976932.6167	1.6463	2.9954	0.00039155	0.00023014	0.75442	202.5982	153.1297	1.2042	1.1867
72	1	0.82483	0.8507	0.4841	242	241	0.008002716	0.000103623	0.00401	3.21E-05	0.00107	0.00233	0.0032	0.05021	0.442	0.02666	0.02841	0.05297	0.07997	0.986925	0.013294	19.519	80.14040969	83.04832904	81.70774443	312.5700802	1164.505726	2781.788462	3873.071336	307.199502	80.47881436	731.887	474.6576555	0.83235	22.8143	5.0357	1.2039	0.36742	0.090234	1069557.976	1.5901	3.0292	0.00020642	0.00016904	0.40778	250.0075	138.8289	1.2153	1.1663
72	1	0.81006	0.85	0.50814	243	242	0.007944493	0.000140429	0.00368	2.93E-05	0.00085	0.0018	0.00254	0.06822	0.605	0.04045	0.03583	0.04879	0.12136	0.983216	0.017161	18.555	79.34548518	83.3256807	81.60109475	404.8892999	1316.577994	2900.649788	3943.394014	339.9800795	62.33278655	277.7947049	1845.051402	0.82163	22.5332	5.5572	1.2167	0.33165	0.12022	1020081.252	1.6501	3.0398	0.00018931	0.00013248	0.38312	193.0759	136.0515	1.2014	1.1737
73	1	0.78411	0.64519	0.46165	193	192	0.009997705	0.003160798	0.00448	4.48E-05	0.00131	0.00174	0.00394	0.02323	0.205	0.01099	0.01499	0.02604	0.03298	0.989267	0.011082	22.685	77.27879542	80.0428521	78.65832343	625.4923347	1090.270638	2470.258011	3844.347619	71.66893397	115.3853763	218.3794528	727.7728027	1	10.4517	0	0.73184	0.034197	0.14612	1873459.208	1.6593	3.0229	0.0012125	0.00034213	2.4364	121.1968	1595.4218	1.2835	1.4273
73	1	0.82473	0.63973	0.42058	265	264	0.007285465	0.001806558	0.00754	5.49E-05	0.00236	0.00167	0.00709	0.04538	0.414	0.02596	0.02328	0.03089	0.07789	0.986698	0.014303	23.192	77.28374511	79.98996607	78.6433733	646.9334001	1090.833793	2540.482637	3607.076595	70.35669343	163.2753106	654.357543	326.7626015	0.88	6.5115	1.117	0.977	0.13138	0.16811	1979880.355	1.7019	3.0695	0.0012141	0.0004267	2.3412	125.6823	412.6563	1.2657	1.3201
73	1	0.81179	0.65352	0.49225	149	148	0.012965576	0.000118651	0.00212	2.74E-05	0.00062	0.00144	0.00186	0.02369	0.205	0.01182	0.01591	0.02084	0.03547	0.991978	0.008134	22.603	77.69006426	79.84540096	78.94375012	608.4589177	1092.009816	2400.657731	3744.528784	73.76812501	101.1223762	113.9851665	699.6419249	1	11.0792	0	0.68201	0.027161	0.13854	1694387.203	1.6609	3.0232	0.0014033	0.0005981	2.7184	159.2744	296.53	1.2966	1.3192
74	1	0.81932	0.72671	0.51219	306	305	0.006288398	0.000141999	0.00334	2.10E-05	0.00053	0.00133	0.00158	0.04516	0.396	0.02265	0.02716	0.03901	0.06796	0.979537	0.021066	17.484	75.57382296	80.75250004	78.34613134	595.277912	1244.71591	2754.681269	3917.352001	129.463097	168.4793055	451.251782	209.258242	1	15.6113	1.1832	0.75505	0.07671	0.13576	1599071.409	1.6268	3.0207	0.0010137	0.00046211	2.1224	88.7688	126.27	1.2485	1.2328
74	1	0.47019	0.75495	0.63768	227	226	0.008496642	0.002734786	0.00835	7.09E-05	0.00301	0.00483	0.00902	0.07295	0.658	0.0359	0.04851	0.05736	0.10769	0.923906	0.114484	14.646	74.61953066	79.42262796	77.96166796	519.1655968	1137.672953	2702.669973	3970.121939	250.2804056	185.6235368	454.8534964	582.4371734	0.83932	98.9124	29.0496	0.74115	0.12741	0.12143	1684746.207	1.6161	3.0131	0.00092698	0.00079314	1.7421	143.3245	89.8735	1.2401	1.1877
74	1	0.82251	0.71739	0.55121	278	277	0.006915531	0.002057627	0.00361	2.50E-05	0.00089	0.00113	0.00267	0.03609	0.306	0.01763	0.02132	0.03558	0.05288	0.988892	0.011418	20.973	75.11888485	80.35744428	77.75811036	559.8127287	1160.150921	2776.157932	3933.294267	133.5948121	131.5780956	358.9623121	858.1478464	1	13.8243	0	0.96143	0.15935	0.18555	1576068.623	1.669	3.0108	0.00066294	0.00035161	1.475	76.2779	251.435	1.2457	1.2705
75	0	0.80262	0.80754	0.39255	329	328	0.005865016	3.02E-05	0.00073	4.27E-06	0.00015	0.00034	0.00044	0.14656	1.284	0.07991	0.09743	0.09177	0.23972	0.988692	0.011515	20.295	78.76307734	80.87487832	79.61265072	827.0817141	1523.661503	3006.871472	4070.918724	157.7354809	77.43307479	509.9684628	190.2360685	1	7.4051	0	1.0153	0.10661	0.19278	1355531.651	1.6971	3.0986	0.00031564	0.00016613	0.82443	70.0443	97.6349	1.2068	1.1931
75	0	0.18008	0.80006	0.51201	313	312	0.006151047	0.001157414	0.00247	1.52E-05	0.00074	0.00097	0.00221	0.07272	0.628	0.04092	0.04661	0.05176	0.12275	0.982929	0.018215	19.113	77.57900779	80.19813683	79.24101498	829.9621725	1544.302764	3035.71738	4097.03797	133.7182194	143.6451123	750.5913767	336.4175428	1	11.1557	0	0.90592	0.095968	0.18513	1830994.026	1.7066	3.0967	0.00024832	0.00020376	0.65534	55.5339	53.5021	1.188	1.1446
75	0	0.80977	0.79954	0.39002	310	308	0.006226637	0.001616728	0.00241	1.50E-05	0.00072	0.00077	0.00215	0.06695	0.601	0.03687	0.04284	0.05467	0.11062	0.990777	0.009347	21.328	78.11900795	81.00693759	79.32711284	810.4144898	1501.417732	3039.735053	4106.534404	137.3137845	541.4699426	647.3072766	139.1593351	0.35874	64.811	23.4505	0.97694	0.1531	0.1866	1697798.099	1.714	2.9214	0.00029135	0.00020677	0.74463	34.4898	73.4961	1.1729	1.1766
76	0	0.84549	0.6389	0.31983	434	433	0.00444454	3.86E-05	0.00069	3.07E-06	9.00E-05	0.00024	0.00027	0.0371	0.351	0.01402	0.02007	0.04268	0.04206	0.993975	0.006069	22.652	65.69688816	71.35952452	69.72970634	792.6297337	1058.127094	2015.760782	3628.889279	705.0900299	96.66309514	905.99788	107.410788	1	21.8995	0	1.4261	0.25908	0.13428	1762181.594	1.6351	3.058	0.0045076	0.002219	10.2699	337.3238	891.5291	1.376	1.4142
76	0	0.86945	0.66445	0.2894	431	430	0.004474338	2.49E-05	0.00058	2.59E-06	9.00E-05	0.00024	0.00027	0.03736	0.345	0.01893	0.02372	0.03041	0.0568	0.986738	0.013471	19.025	65.5296133	70.68143049	69.23300052	758.7655598	997.4782204	1748.23426	3629.456034	752.7032958	140.9503181	386.5984062	67.94784197	1	18.7179	0	1.6335	0.41968	0.12383	1240990.359	1.6016	3.0522	0.0040124	0.002092	9.2804	98.9253	1037.7878	1.2577	1.3724
76	0	0.81483	0.64601	0.37614	440	439	0.004383208	5.66E-05	0.00059	2.60E-06	6.00E-05	0.00017	0.00019	0.04413	0.397	0.02087	0.02721	0.04379	0.06262	0.994792	0.005245	23.434	67.62135402	73.4493222	71.14195941	701.364447	1072.064243	2156.592368	3551.660401	112.7943425	197.1241729	231.3649989	86.16597057	1	26.7118	0	1.6949	0.47008	0.15576	1360910.647	1.6574	2.9701	0.0031969	0.0033118	7.6762	97.0863	991.3335	1.3011	1.4441
77	0	0.72911	0.82102	0.81817	185	184	0.010466197	0.000296302	0.01019	0.000106646	0.00404	0.00708	0.01212	0.22025	1.803	0.12428	0.11727	0.11943	0.37283	0.80635	0.267914	7.158	76.2125575	80.62637441	79.06465106	616.3828957	1539.563079	2937.428337	3757.118839	304.5924363	70.79484832	242.3303324	593.1197903	0.86646	79.9572	15.5394	0.77144	0.16931	0.13201	1301880.905	1.6424	3.0241	0.00027848	0.0006884	0.69238	60.3333	157.0243	1.199	1.2254
77	0	0.63101	0.82411	0.80353	292	288	0.006560688	0.002738316	0.01505	9.88E-05	0.00442	0.00875	0.01327	0.13841	1.196	0.06392	0.08508	0.11153	0.19176	0.823307	0.278253	9.149	76.99156072	83.48558055	80.33979258	499.1938479	1421.425857	2816.411687	3661.612865	307.8545694	63.61640718	177.1941782	365.2169071	0.89151	97.8935	18.2998	0.74745	0.18183	0.15604	1574847.482	1.6631	3.0305	0.0011032	0.0014832	2.482	95.1693	122.4468	1.2198	1.2201
77	0	0.49285	0.82402	0.78969	348	345	0.005492476	0.00235609	0.01639	9.00E-05	0.00457	0.00937	0.01371	0.15076	1.222	0.07297	0.09002	0.09537	0.2189	0.846433	0.226474	10.836	77.57526653	82.75877491	80.38177539	555.4936818	1433.588292	3004.584642	3677.29378	213.0480013	1997.036183	146.7433196	77.42941135	1	50.9358	0	0.85513	0.27103	0.16254	1051590.685	1.6613	3.0129	0.0010038	0.0020576	2.4827	77.5764	121.5025	1.2108	1.1957
78	1	0.849	0.6547	0.30733	241	240	0.008027172	7.17E-05	0.00171	1.37E-05	0.00029	0.00074	0.00088	0.05227	0.459	0.02495	0.03365	0.0527	0.07484	0.992197	0.007899	22.633	71.41327384	75.43024691	73.84611681	576.5598177	973.3046432	2325.629164	3230.140832	47.66326555	265.2496942	279.2710193	377.4631646	0.95299	59.3432	4.3376	1.0905	0.27705	0.07705	1382022.234	1.5053	2.9672	0.0008704	0.0019959	1.3667	196.1215	67.3111	1.2322	1.1526
78	1	0.83537	0.65154	0.36501	237	236	0.008144179	6.35E-05	0.00139	1.13E-05	0.00031	0.00074	0.00093	0.08024	0.711	0.03901	0.05318	0.07984	0.11702	0.991367	0.008749	22.439	73.99388484	78.0249622	75.49572361	580.7524488	985.8422462	2370.618345	3204.998161	60.51862258	372.4756413	403.8295664	1886.009898	0.77667	9.3113	2.7802	1.0931	0.3415	0.083917	1373736.328	1.5386	3.1167	0.00049992	0.00029882	0.87817	361.3951	70.7853	1.2624	1.1684
78	1	0.80997	0.68753	0.55747	237	236	0.008012278	0.000448065	0.0037	2.97E-05	0.00073	0.00146	0.00218	0.11903	1.067	0.06634	0.06684	0.08744	0.19903	0.947826	0.066882	14.352	36.27766642	74.31432852	71.91008363	577.911635	1010.326852	2393.21846	3282.069835	117.4974139	291.5978773	163.4761168	841.3790788	0.93747	70.7044	5.316	0.8025	0.16592	0.10733	1168855.167	1.5908	3.0479	0.00038338	0.00085124	0.66937	77.7071	45.4461	1.1855	1.1316
79	1	0.85575	0.62505	0.57261	243	242	0.007958788	0.000118095	0.0008	6.36E-06	0.00017	0.00038	0.00051	0.10249	0.912	0.0583	0.05793	0.07103	0.17491	0.98859	0.011581	20.187	69.78077014	75.54558512	72.84092995	627.7425081	1146.641275	2748.142262	3197.097313	53.50978154	50.15728123	257.9520345	293.5425032	0.79112	13.407	3.2014	0.79548	0.13292	0.13491	1458149.106	1.6244	2.9447	0.0001509	9.30E-05	0.31828	10.7696	23.2837	1.138	1.1266
79	1	0.81725	0.64486	0.49345	270	269	0.007139917	7.79E-05	0.0009	6.44E-06	0.00027	0.00055	0.00081	0.04975	0.44	0.02493	0.02987	0.0415	0.07479	0.982138	0.018302	18.313	71.70028691	75.09793559	74.00020746	598.6195899	1157.528062	2700.74493	3162.115769	102.5184052	81.64541181	179.4532339	328.2553359	0.79167	11.8045	1.6376	0.95941	0.25945	0.13489	1444946.518	1.6278	3.0485	0.00043079	0.00023805	0.89154	9.3017	64.4234	1.1432	1.2073
79	1	0.77279	0.62556	0.57142	260	259	0.007416226	0.000112474	0.00067	4.95E-06	0.00015	0.00034	0.00046	0.04871	0.438	0.02549	0.03052	0.04141	0.07648	0.990167	0.009957	20.751	72.31751846	75.86364903	74.08959038	636.9468648	1189.871805	2733.924966	3191.383485	70.89154642	44.87466905	143.0483199	409.4837062	0.79681	10.5895	2.6341	0.76339	0.063363	0.10567	1469826.372	1.5863	2.8854	0.00027631	9.79E-05	0.58661	6.5113	36.3872	1.1282	1.1861
80	0	0.73687	0.75039	0.69035	377	376	0.005115085	5.49E-05	0.00405	2.07E-05	0.0014	0.00289	0.00421	0.21242	1.86	0.0952	0.15058	0.18436	0.2856	0.726992	0.379696	4.296	77.88580147	79.52069308	78.7422728	771.9866753	1178.284597	3147.93721	3798.285406	95.26675145	204.4718027	200.4470115	189.0538077	1	12.2391	0	0.702	0.085388	0.14679	1485874.008	1.674	3.0359	0.0020588	0.0017015	4.7615	33.0552	175.8007	1.1787	1.2616
80	0	0.73468	0.77913	0.5317	380	379	0.005080741	9.19E-05	0.00302	1.53E-05	0.00073	0.0017	0.00219	0.21597	1.901	0.09648	0.13067	0.13585	0.28943	0.724903	0.381211	4.224	79.03240057	80.65193789	79.7264104	745.9673831	1211.515689	3111.909019	3791.854115	139.9196943	306.0676841	131.267909	161.8819934	1	10.8843	0	0.67481	0.085081	0.15434	1754801.96	1.6804	3.0408	0.0013861	0.0011443	3.4319	62.5781	133.5944	1.2076	1.2292
80	0	0.35572	0.75777	0.6443	281	279	0.006847305	0.002182744	0.00342	2.34E-05	0.00103	0.00213	0.0031	0.20392	1.746	0.10336	0.14372	0.12099	0.31007	0.680705	0.474775	3.318	74.70162966	79.43673109	77.1487512	742.6520932	1247.171377	3126.320906	3794.30415	149.4318683	219.7410558	140.3214513	143.7807724	1	12.5157	0	0.68426	0.084173	0.16317	1750257.045	1.6881	3.0029	0.0014287	0.0015536	3.3815	55.3473	103.0759	1.1879	1.2179
81	1	0.48773	0.58222	0.52629	116	115	0.005398912	3.58E-05	0.00107	5.75E-06	0.00025	0.0006	0.00074	0.10091	0.9	0.05644	0.05964	0.09132	0.16931	0.964186	0.037388	14.661	67.56547093	74.35731985	71.8744342	713.0337483	1086.847218	2486.072215	3316.461032	71.3037266	175.6478395	141.3167508	977.6510806	1	70.1637	0	1.0066	0.18223	0.1321	1525519.117	1.6344	3.0595	0.0048231	0.0095754	2.6226	49.4936	146.4029	1.2281	1.2505
81	1	0.73444	0.59658	0.5698	105	103	0.006949994	0.002442066	0.00175	1.22E-05	0.00056	0.00105	0.00169	0.08125	0.704	0.03963	0.0517	0.09888	0.11889	0.972537	0.028611	16.299	70.30785401	74.81802743	72.01681056	702.5766575	1107.36872	2312.078409	3136.503708	13.52499969	177.0078519	121.897159	308.2745876	1	67.3952	0	1.2512	0.34554	0.085882	767874.0059	1.5301	3.0205	0.0044911	0.0076676	3.0148	87.6817	229.6375	1.2725	1.2884
81	1	0.55697	0.63389	0.64275	84	83	0.005757966	0.000128579	0.00195	1.12E-05	0.00041	0.00094	0.00122	0.1161	1.052	0.06292	0.06568	0.10098	0.18877	0.884615	0.14604	10.389	56.95946488	72.25260645	69.45353529	678.857956	1243.806131	2505.476701	3252.124327	93.42339551	188.398672	258.0522146	83.67700685	0.90991	35.4993	4.9227	0.96062	0.13023	0.13332	1726694.238	1.6254	3.0644	0.00064978	0.00070473	0.36432	3.4718	70.9749	1.0547	1.21
82	0	0.79141	0.82329	0.54703	377	376	0.005120295	4.59E-05	0.00198	1.01E-05	0.00057	0.00126	0.00171	0.14769	1.307	0.07931	0.08702	0.12271	0.23792	0.943332	0.061297	12.867	33.19083096	44.13349197	39.98410852	720.5592873	1374.011227	2717.269568	3237.002172	245.8888285	1132.43311	1013.452665	81.15154235	0.77162	51.1474	16.452	0.9721	0.22902	0.17128	1591215.58	1.6742	2.9888	0.0011659	0.0020904	2.6395	93.5831	70.1974	1.2302	1.17
82	0	0.86082	0.81274	0.46932	382	381	0.005049903	3.58E-05	0.00117	5.91E-06	0.0003	0.00071	0.00089	0.14523	1.343	0.07168	0.09315	0.14711	0.21504	0.966982	0.034518	15.247	40.38283036	50.72742388	44.97212626	738.2108327	1377.864124	2800.312271	3177.437522	409.0373977	152.9101824	31.31245598	1899.171316	0.79364	50.3926	12.8393	1.1525	0.18655	0.16182	815761.7635	1.6735	3.0283	0.00070678	0.0012625	1.685	66.1149	93.5078	1.2377	1.2021
82	0	0.84881	0.81822	0.38852	378	377	0.005103584	2.90E-05	0.00097	4.95E-06	0.00025	0.00059	0.00076	0.09875	0.88	0.05248	0.06362	0.08028	0.15745	0.97795	0.02266	16.862	43.70179167	48.66153087	46.70943578	593.3368084	1290.384612	2345.658619	3083.922917	294.497288	132.2705344	495.6846357	28.50469197	1	51.545	0	1.1366	0.19368	0.1612	1222055.799	1.6678	3.0641	0.0019955	0.0024365	4.1852	67.9928	70.6059	1.2309	1.1707
83	0	0.8608	0.71266	0.40057	460	459	0.00419436	4.18E-05	0.00126	5.29E-06	0.00015	0.00041	0.00045	0.08006	0.723	0.04015	0.05303	0.07049	0.12046	0.990733	0.009366	20.638	65.79798091	70.71511586	68.65806776	699.1650235	1167.375099	2833.196226	3826.657549	3158.824739	182.0542555	396.4375514	787.7557221	0.55003	42.2949	14.5907	1.4374	0.34156	0.28931	1815513.536	1.7934	2.9741	0.00032807	0.00048345	1.098	31.9688	87.6017	1.1774	1.2579
83	0	0.86292	0.7852	0.32795	451	450	0.00427737	3.59E-05	0.00092	3.95E-06	0.00014	0.00036	0.00041	0.06032	0.53	0.031	0.0452	0.04349	0.093	0.991465	0.008618	20.938	65.89770049	68.36391621	67.19731454	641.9006892	1144.477497	2579.498741	3801.965813	279.2153636	114.3873862	193.2211227	951.8374051	0.93387	78.6809	9.8725	1.5949	0.38554	0.21374	1451849.374	1.7431	2.9859	0.0015903	0.0035701	3.624	94.4499	50.1769	1.2201	1.1523
83	0	0.80438	0.7568	0.30563	441	440	0.004375655	2.43E-05	0.00072	3.16E-06	0.00011	0.00028	0.00033	0.0693	0.608	0.03697	0.04754	0.05544	0.1109	0.992264	0.007809	21.546	66.97684327	70.97314738	68.91339926	640.0696653	1100.926243	2477.861392	3784.166838	220.7743124	114.3037754	685.8215336	577.3965609	0.67484	47.2781	13.3441	1.6773	0.32124	0.2713	1554205.034	1.7466	3.0639	0.0023544	0.0017409	5.808	140.1043	113.7379	1.2964	1.1824
84	0	0.83639	0.80358	0.43221	440	439	0.004391625	8.48E-05	0.00096	4.22E-06	0.00018	0.00043	0.00054	0.06533	0.622	0.03645	0.04167	0.04768	0.10936	0.98023	0.020261	17.378	63.67518297	68.26435505	66.04193761	761.2274411	1175.842816	3051.750868	3833.598898	808.1207213	103.8879504	277.2652024	288.136236	0.77647	55.9938	12.5641	0.9962	0.18785	0.19434	1695956.532	1.7345	3.0635	0.0012413	0.0022271	3.024	41.2279	42.2986	1.1739	1.1768
84	0	0.8568	0.80533	0.46087	435	434	0.004438307	5.28E-05	0.00106	4.72E-06	0.00024	0.00058	0.00072	0.07703	0.677	0.04406	0.04885	0.05429	0.13218	0.971381	0.029597	15.616	60.2024273	65.28669861	63.83334403	742.2559058	1159.173335	3029.445413	3914.835409	1304.645124	167.7969613	331.7908728	1032.088824	0.93236	68.2827	10.7444	0.88713	0.12877	0.19003	1831884.531	1.7302	3.0627	0.0025539	0.0044557	5.2133	90.4135	62.3095	1.1809	1.1673
84	0	0.82591	0.81383	0.39573	408	407	0.004729223	5.84E-05	0.00126	5.94E-06	0.00028	0.00067	0.00083	0.09832	0.9	0.05822	0.06066	0.06613	0.17467	0.967168	0.034295	15.289	55.59943199	61.53776808	59.29987229	635.7212448	1136.939043	3033.377787	3760.528014	1318.329522	142.4873492	366.0815393	189.6294038	0.74273	38.9985	14.5301	0.94199	0.15971	0.16829	1739244.207	1.7108	3.0484	0.0012967	0.0018715	3.1083	72.3278	54.7727	1.1732	1.1577
85	1	0.81736	0.76378	0.31554	340	339	0.005673576	8.07E-05	0.00135	7.66E-06	0.00014	0.00037	0.00042	0.01833	0.162	0.00777	0.01003	0.01811	0.02332	0.997842	0.002165	28.343	79.2609393	82.02801638	80.80469789	397.9279509	1265.56994	2649.380462	3516.541373	119.4564072	200.1369325	1142.384564	190.9080122	1	35.2179	0	1.2137	0.21932	0.10792	1581055.947	1.5659	3.0314	0.00205	0.0068074	3.4034	86.1992	117.8004	1.1824	1.1682
85	1	0.8462	0.72659	0.29898	347	346	0.005561246	5.44E-05	0.00104	5.77E-06	0.00012	0.00033	0.00036	0.02268	0.198	0.01205	0.01324	0.01942	0.03616	0.996907	0.003106	26.297	78.49345786	81.33611232	79.72614877	469.7275767	1242.684117	2814.829898	3646.15292	90.10846979	66.23597875	230.4192202	191.6864779	1	9.5044	0	1.1303	0.25827	0.12258	1547336.652	1.5911	3.0561	0.00091695	0.00045819	2.1979	36.9917	110.2272	1.1566	1.1809
85	1	0.82874	0.74706	0.30645	337	336	0.005724466	5.45E-05	0.00085	4.85E-06	0.0001	0.00028	0.00031	0.01931	0.173	0.00892	0.01048	0.01767	0.02675	0.998392	0.001613	29.019	78.20717984	81.27920482	80.22278222	432.4262393	1215.086524	2744.600807	3556.838932	77.41879038	167.177413	819.5992889	438.055791	1	61.6363	0	1.2826	0.21548	0.14686	1868364.092	1.605	3.0203	0.0034147	0.0072603	5.6281	50.1365	194.5513	1.1375	1.1813
86	1	0.69282	0.78336	0.62128	287	286	0.006708212	0.000257275	0.00294	1.98E-05	0.00084	0.00167	0.00252	0.08069	0.823	0.04566	0.04885	0.05566	0.13697	0.922505	0.096923	13.463	64.41185463	75.09288826	70.40834973	717.7397932	1250.505765	2498.541973	3317.431117	452.4254098	261.7117312	43.5837917	281.8387263	0.65425	71.2002	19.9002	0.83681	0.17929	0.14202	1282204.552	1.6478	3.0258	0.00066948	0.00088271	1.2477	149.7642	56.4907	1.2144	1.1409
86	1	0.81698	0.8063	0.48759	305	304	0.006319644	0.000187453	0.00327	2.06E-05	0.00079	0.00189	0.00236	0.063	0.551	0.03327	0.04244	0.05464	0.0998	0.978838	0.021848	17.735	69.03598804	75.83829775	72.90342603	665.9824991	1268.882042	2549.78116	3203.351969	433.0665251	1058.531959	60.36339778	236.2199299	0.9687	37.3352	1.1101	0.87572	0.16724	0.15849	1173688.503	1.6617	2.9667	0.001296	0.0035852	2.2814	115.3393	52.268	1.2108	1.1178
86	1	0.78986	0.7213	0.53226	301	300	0.00639355	0.000169784	0.00221	1.41E-05	0.00033	0.00078	0.00098	0.04261	0.376	0.02106	0.02668	0.04114	0.06319	0.990499	0.009654	22.06	70.54924554	81.18471094	76.99707473	667.454427	1082.834081	2527.929346	3332.430804	147.8126273	560.9937726	83.77026615	175.1867866	0.81132	44.2367	6.1994	1.1978	0.4622	0.13986	1314932.219	1.6567	2.9859	0.00091988	0.0010999	1.8143	370.1904	163.2441	1.2849	1.2186
87	1	0.66997	0.7527	0.83478	169	166	0.005950245	0.000806041	0.00417	2.48E-05	0.00104	0.00225	0.00311	0.14193	1.28	0.06961	0.08765	0.10834	0.20882	0.878097	0.177524	9.904	73.65538768	79.79740948	77.32037118	538.0790741	1097.878478	2642.361212	3274.366018	251.954331	136.5407233	88.72966169	263.4571835	0.87106	83.3079	13.0967	0.71569	0.11702	0.12443	1468267.72	1.6309	3.0399	0.00043096	0.0009274	0.9232	18.3374	118.5784	1.1418	1.2215
87	1	0.53384	0.74257	0.76349	250	244	0.0072387	0.001125405	0.00739	5.35E-05	0.00256	0.0045	0.00767	0.17707	1.586	0.09516	0.10651	0.11635	0.28549	0.827935	0.247211	7.701	75.64675773	80.27060435	77.87194583	544.2214844	1093.774537	2704.411547	3337.105462	331.0840468	164.7414416	280.9315532	777.8031837	0.88372	38.5017	4.3921	0.70652	0.11892	0.13391	1610995.411	1.6441	3.0408	0.00018818	0.00024809	0.42026	16.3302	137.3556	1.1398	1.2431
87	1	0.47744	0.73379	0.76142	215	211	0.00784477	0.000501194	0.00551	4.32E-05	0.00212	0.00354	0.00637	0.14301	1.226	0.07608	0.08751	0.10385	0.22823	0.873349	0.168917	9.315	74.6132774	78.41462858	76.65614308	550.0616761	1106.769442	2631.923927	3309.166568	289.7328701	99.27694139	103.226243	241.1895982	0.84967	43.4598	7.0792	0.67903	0.090663	0.13082	1513756.906	1.6422	3.0466	0.00020116	0.00020542	0.41071	24.7672	229.4546	1.1851	1.2864
88	1	0.85117	0.79935	0.5251	193	192	0.009985491	8.13E-05	0.00169	1.69E-05	0.00046	0.00094	0.00138	0.1055	0.93	0.05578	0.07643	0.09004	0.16733	0.974808	0.02657	17.722	73.59394264	78.22232577	75.84881495	402.1333304	1150.999557	2379.46243	3633.072577	140.3238548	121.5077744	137.0409285	373.6353063	0.97098	77.3649	11.4859	0.84672	0.14236	0.087477	1858854.746	1.5583	3.0349	0.00076098	0.00079018	1.815	86.5367	76.7112	1.1767	1.1583
88	1	0.77658	0.78018	0.58858	194	193	0.009947292	0.000125756	0.00225	2.23E-05	0.0006	0.0013	0.00179	0.07028	0.614	0.04024	0.0396	0.05061	0.12072	0.974819	0.026411	17.62	73.41850957	78.64706074	76.16148215	469.9298223	1112.181654	2414.716543	3669.718333	128.403796	352.0468467	156.6909574	210.6108762	0.97057	112.5243	8.7426	0.77735	0.16091	0.11204	1587737.153	1.5852	3.0004	0.00058434	0.0007764	1.2723	77.2142	82.2799	1.1796	1.1725
88	1	0.70988	0.79988	0.50093	193	192	0.009993818	7.06E-05	0.00244	2.44E-05	0.00106	0.00155	0.00319	0.07358	0.671	0.0396	0.04669	0.05617	0.1188	0.978546	0.022757	19.246	74.0588437	78.86368811	76.2420062	405.1107148	1121.557602	2392.289756	3591.141062	132.7931946	143.2199336	163.8122593	332.4784025	0.95557	113.4815	10.5964	0.72105	0.10305	0.10837	1887375.816	1.5951	3.0311	0.00063104	0.000769	1.3588	80.7859	72.3748	1.1653	1.1626
89	0	0.84305	0.60323	0.2283	439	438	0.004400183	1.69E-05	0.00056	2.48E-06	0.00012	0.00029	0.00036	0.02307	0.2	0.01199	0.01692	0.01724	0.03596	0.993036	0.007034	22.556	77.38644974	80.07168836	79.29342914	820.7131398	1307.697191	3275.667088	3900.942678	100.5953547	131.597587	289.7141255	377.8370511	1	2.0649	0	1.2196	0.066826	0.12462	1790137.979	1.6151	3.0408	0.0035618	0.00073925	8.801	36.9754	204.6752	1.2526	1.2528
89	0	0.8457	0.61757	0.31786	435	434	0.0044323	2.24E-05	0.00058	2.57E-06	0.00011	0.00026	0.00032	0.01242	0.108	0.00633	0.00897	0.00976	0.01898	0.992032	0.008129	23.405	76.83393462	77.86828908	77.4234398	778.6004146	1311.463898	3338.51402	3861.432731	108.5998457	98.0000885	238.974671	233.3598348	1	6.8169	0	1.1392	0.069155	0.13435	2101847.875	1.6324	3.0612	0.0039875	0.0027072	9.5156	22.6804	344.5739	1.2403	1.3309
89	0	0.8304	0.59032	0.25695	431	430	0.004474098	3.28E-05	0.00059	2.65E-06	0.00011	0.00028	0.00034	0.02731	0.24	0.01415	0.01801	0.02276	0.04245	0.995157	0.004896	25.803	77.09314429	79.11850488	77.96645161	838.3228934	1348.992482	3300.665636	3812.188842	89.87596656	51.25140431	408.4324554	482.7512034	1	45.4227	0	1.7969	0.21946	0.1092	2179828.619	1.6135	3.097	0.031693	0.016636	77.5727	42.1971	560.4536	1.329	1.4956
90	0	0.50598	0.6462	0.69831	168	167	0.011473692	0.000295887	0.00729	8.37E-05	0.0021	0.00466	0.00631	0.0671	0.601	0.03272	0.04181	0.06528	0.09817	0.890827	0.147801	11.353	75.32485928	78.92139095	77.51471527	697.9167808	1189.984872	3153.527444	3858.514165	131.0195205	42.1028963	781.5457929	676.1639901	1	11.0524	0	0.68798	0.043188	0.14173	1820801.506	1.6532	2.9928	0.001406	0.000637	3.065	50.2047	715.5058	1.2754	1.3726
90	0	0.62124	0.62722	0.71161	225	222	0.008294776	0.002865613	0.01232	0.000102219	0.00372	0.00482	0.01116	0.05731	0.527	0.02945	0.03473	0.04783	0.08834	0.904676	0.119954	11.615	74.32979841	78.65517142	77.04425731	693.2913827	1189.756738	2673.258248	3611.093302	98.6437489	45.47402542	380.8921112	2346.173497	1	12.3479	0	0.68486	0.05982	0.15095	1787547.516	1.6618	2.9844	0.0012088	0.00045154	2.6443	93.9083	457.7951	1.2992	1.3424
90	0	0.5472	0.62704	0.76084	179	178	0.010797056	0.000150503	0.00576	6.22E-05	0.00189	0.00362	0.00568	0.13173	1.125	0.07051	0.08295	0.10453	0.21154	0.824635	0.242836	7.626	74.92186218	78.49014169	76.87714242	723.730707	1148.430883	2398.468021	3476.453957	167.1340196	89.41253522	1684.637549	437.0945691	0.36757	58.3895	20.3266	0.70476	0.077925	0.13907	2193717.945	1.6528	3.0307	0.0013803	0.00066459	3.0792	65.0961	390.306	1.2823	1.3346
91	1	0.35265	0.82153	0.62935	230	229	0.008378377	0.000240531	0.00795	6.66E-05	0.00347	0.00588	0.0104	0.09828	0.847	0.05321	0.05078	0.06108	0.15962	0.89782	0.137322	12.972	61.99374549	67.44458592	64.0621919	514.7061217	1301.574217	2404.944863	3826.080753	427.0579548	506.5640085	217.1678669	2094.477427	0.81467	32.9468	7.6746	1.0075	0.25049	0.19633	1586878.072	1.6807	3.0576	0.00018739	0.00032358	0.33092	81.3562	44.7552	1.1312	1.1209
91	1	0.78728	0.76678	0.59326	219	218	0.008794039	0.000124816	0.00461	4.06E-05	0.00107	0.00257	0.00321	0.06033	0.539	0.02798	0.04093	0.06841	0.08394	0.975465	0.025566	17.247	65.73936143	71.43442809	69.28492552	544.563686	1042.955842	2361.256276	4052.242033	176.6811988	1335.118558	121.603965	1066.635227	0.76623	18.4951	5.3736	0.98048	0.22642	0.10679	1500295.472	1.5989	3.0253	0.00021686	0.00024032	0.37472	123.1907	44.925	1.1911	1.1183
91	1	0.21239	0.7375	0.72322	220	218	0.008502551	0.000130004	0.00521	4.43E-05	0.00177	0.00307	0.0053	0.10299	1.049	0.04939	0.06539	0.09879	0.14818	0.890826	0.176409	12.981	65.0122037	69.83078305	66.99987223	554.9864879	989.6781953	2443.816205	3503.279379	126.9750483	197.0820282	155.828248	376.8922869	0.77247	29.6537	7.5752	0.89064	0.17053	0.094109	1350870.402	1.5484	3.0156	0.00023003	0.00027071	0.40373	186.8365	58.7606	1.2183	1.142
92	1	0.8143	0.64398	0.4532	338	337	0.005710606	9.91E-05	0.00157	8.94E-06	0.00019	0.00049	0.00057	0.03469	0.318	0.01453	0.02213	0.0346	0.04358	0.992101	0.008004	22.16	75.52175814	79.46252805	77.80180909	623.0832797	1043.386595	2896.563942	3752.245104	89.3243417	176.1828362	151.6501537	140.3265904	1	11.3593	0	0.91134	0.088805	0.1201	1363706.662	1.5979	3.035	0.00095378	0.00048564	2.2077	2.571	151.782	1.0538	1.2335
92	1	0.81183	0.61898	0.36909	338	337	0.005716676	6.64E-05	0.00137	7.85E-06	0.00019	0.00048	0.00057	0.02962	0.259	0.01464	0.01697	0.03165	0.04392	0.990847	0.009276	21.18	77.08339415	79.77358328	78.58935061	670.2926856	1152.786564	3012.699228	3813.251274	34.91214962	130.8592039	290.2014476	205.684578	1	5.9761	0	0.94991	0.15532	0.19493	1717097.845	1.6924	3.0461	0.0012773	0.00040087	2.8647	5.4033	127.0581	1.1015	1.2509
92	1	0.83343	0.61833	0.38493	339	338	0.005689958	7.61E-05	0.00147	8.36E-06	0.00022	0.00058	0.00066	0.06054	0.527	0.02739	0.03375	0.06334	0.08218	0.991102	0.009004	21.247	75.31281875	79.02305448	77.25056143	672.875797	1151.004478	2847.731945	3701.7288	84.65936612	113.5814538	64.13704102	127.3832532	1	9.6133	0	0.95365	0.12308	0.17415	1312362.97	1.6524	2.9301	0.0010402	0.00043827	2.4057	15.611	172.8806	1.1597	1.2868
93	1	0.83201	0.73877	0.34552	367	366	0.005252474	6.80E-05	0.00137	7.21E-06	0.00023	0.00061	0.0007	0.07718	0.767	0.04471	0.04549	0.05496	0.13412	0.986904	0.013295	19.061	77.53407715	81.77208542	79.80484605	733.8238379	1194.012061	2285.003732	3773.580553	244.4391118	350.1544743	482.1513344	93.75762536	1	31.1373	0	1.1527	0.25304	0.16234	1630996.908	1.6735	2.9841	0.002109	0.0032798	4.5155	91.9339	226.352	1.267	1.3308
93	1	0.84221	0.73829	0.37431	351	350	0.005501549	9.03E-05	0.00143	7.87E-06	0.00022	0.00057	0.00067	0.03804	0.336	0.02126	0.02412	0.02979	0.06378	0.992425	0.007645	21.754	78.77720424	82.73164199	80.64457435	746.3605834	1239.579975	2372.845633	3619.743947	290.019057	164.2504873	496.09768	486.616062	1	24.1274	0	0.97242	0.17155	0.13895	1810489.27	1.6411	3.0604	0.0021369	0.0007988	4.5187	94.3895	479.3312	1.2876	1.3613
93	1	0.86093	0.77339	0.40374	345	344	0.005591211	9.81E-05	0.00178	9.94E-06	0.00025	0.00062	0.00076	0.03213	0.278	0.01685	0.01998	0.02677	0.05056	0.988718	0.011448	20.05	79.36538317	82.06578791	80.84850513	695.5822064	1284.100424	2429.363757	3991.602933	259.3786934	315.6743859	90.78453475	141.7027502	1	25.212	0	0.98623	0.1901	0.1915	1716119.12	1.6921	2.9799	0.0013057	0.00059246	2.9268	180.1567	669.6694	1.2976	1.361
94	0	0.77044	0.77079	0.4467	252	251	0.00763938	0.000126203	0.00242	1.85E-05	0.00043	0.001	0.00129	0.0382	0.334	0.01807	0.02328	0.03757	0.05422	0.988736	0.011453	20.569	69.9172824	73.26668508	71.71265092	544.3128996	1335.300519	2639.43764	3395.602723	511.8810783	430.8887532	381.5957948	1269.002731	0.7907	11.2394	3.0703	1.0934	0.21458	0.11234	1780139.104	1.6008	3.0119	0.00038666	0.00022715	0.75246	88.2628	209.3193	1.2408	1.2357
94	0	0.73089	0.7381	0.59101	260	259	0.007439561	0.000272728	0.00523	3.89E-05	0.00068	0.00174	0.00204	0.08989	0.829	0.03487	0.0535	0.09356	0.1046	0.966783	0.035476	16.238	68.9669896	74.26448583	71.77485324	576.5994251	1280.352662	2599.044657	3286.930829	244.3450513	572.7900339	183.8064021	3048.278531	0.82906	23.7692	4.2238	1.2328	0.308	0.10803	1826552.793	1.5698	3.0328	0.00029973	0.00030627	0.60196	47.4124	266.5663	1.1931	1.2704
94	0	0.80052	0.75465	0.49046	298	297	0.006461253	0.000173914	0.00279	1.81E-05	0.00047	0.00112	0.0014	0.03401	0.297	0.0157	0.02112	0.03453	0.04709	0.984539	0.015804	19.048	71.7485526	75.49981864	73.79533144	611.5330381	1310.759794	2748.215406	3673.11533	319.1556072	135.9948777	223.8347919	1181.435081	0.95455	31.66	4.9276	1.1506	0.29555	0.12392	1627582.097	1.6314	3.0295	0.00095162	0.0022328	1.8272	107.1533	164.026	1.2977	1.1865
95	1	0.8561	0.71766	0.67393	337	336	0.005727274	0.00010605	0.00323	1.85E-05	0.00094	0.00195	0.00282	0.13898	1.225	0.07778	0.09016	0.10176	0.23334	0.874394	0.14871	8.828	60.05289103	71.0069027	67.47577297	851.2612942	1420.838728	3066.358061	4021.199909	182.5532325	86.71636062	306.9010759	466.1599738	0.71316	59.7638	22.9585	0.97431	0.19517	0.13603	1474169.346	1.6362	3.0175	0.0003583	0.00042748	0.84838	69.0696	176.8398	1.217	1.2408
95	1	0.41356	0.72082	0.68923	249	248	0.007364854	0.002395031	0.00505	3.72E-05	0.0015	0.00208	0.0045	0.14202	1.273	0.07791	0.07712	0.10682	0.23374	0.8763	0.147699	8.973	51.8602418	71.97467911	66.89018214	834.9859921	1426.496234	2739.612141	3950.558141	144.5779785	88.16949108	374.8824325	389.3761687	0.96364	48.0256	4.893	0.9657	0.23078	0.14494	1420860.919	1.6518	3.011	0.00040814	0.00047902	0.96778	88.7603	116.1817	1.2264	1.1975
95	1	0.7629	0.68431	0.69715	274	272	0.007049686	0.002360471	0.00617	4.35E-05	0.00172	0.00251	0.00516	0.13619	1.233	0.07107	0.08429	0.10166	0.2132	0.855967	0.179925	8.407	58.07304657	71.96792975	69.06030177	789.8391174	1405.220649	3110.779624	4044.9844	95.24360396	154.6742918	484.194134	810.6755433	0.77157	70.0569	23.8074	0.94195	0.18017	0.13248	1454994.086	1.6334	3.0371	0.00055378	0.00067743	1.2283	47.8569	258.0312	1.202	1.2697
96	1	0.79551	0.61508	0.56689	189	188	0.010241627	6.21E-05	0.00211	2.16E-05	0.00062	0.00137	0.00185	0.025	0.217	0.01259	0.0154	0.02123	0.03777	0.979425	0.021289	18.078	75.15432173	78.25429285	76.58978485	622.5458063	1225.085145	2271.733296	2958.267328	155.0286724	105.5002922	52.09498442	326.2151408	0.8218	23.6892	4.8972	0.67183	0.081341	0.1337	1874291.617	1.6481	2.9296	0.00012896	8.94E-05	0.21233	9.5719	105.6394	1.195	1.2906
96	1	0.77821	0.61108	0.60199	187	186	0.010357194	9.11E-05	0.00196	2.03E-05	0.00057	0.00126	0.00171	0.02995	0.263	0.01569	0.01862	0.02674	0.04706	0.980374	0.020273	18.46	75.28165486	77.90819777	76.80735893	643.5259303	1215.377738	2305.408107	3162.564888	174.0245169	170.5282618	46.81347946	109.7780908	0.80702	22.9075	4.3847	0.6926	0.075016	0.16085	1643662.313	1.6912	2.9175	0.00014272	8.93E-05	0.22951	8.6787	145.0148	1.2022	1.3011
96	1	0.79242	0.60957	0.61838	169	168	0.011429469	8.23E-05	0.00196	2.25E-05	0.00055	0.0012	0.00164	0.07584	0.662	0.04062	0.04528	0.05971	0.12187	0.977756	0.023052	18.251	75.86860742	77.76562906	76.98770567	626.9783057	1145.478558	2242.109896	3110.943444	67.37680638	48.64760687	75.13531516	219.2632453	0.95418	168.5539	10.8114	0.7194	0.13438	0.12672	988027.0576	1.6472	3.0979	0.00090767	0.0030899	0.85783	42.1893	345.2372	1.2075	1.2294
97	0	0.82851	0.6586	0.69425	264	263	0.007313998	0.002528441	0.00751	5.49E-05	0.00176	0.00255	0.00527	0.10778	1.038	0.03792	0.05965	0.11841	0.11377	0.936248	0.073149	13.818	67.6983648	74.258865	71.06990012	555.233513	1318.166246	2513.749561	3362.241748	81.96433233	4262.17007	36.03776658	69.7388162	0.57108	25.6088	13.9406	0.841	0.17874	0.1263	1439989.998	1.6357	3.0178	0.00078757	0.0012619	1.6683	37.0295	317.8747	1.19	1.2846
97	0	0.74238	0.65942	0.61841	308	307	0.006233354	0.000981934	0.00373	2.32E-05	0.00071	0.00121	0.00213	0.06475	0.608	0.02118	0.03276	0.08029	0.06355	0.975469	0.028117	18.053	67.69446908	76.38450799	71.79572179	542.4601878	1318.020322	3056.770131	3776.829895	36.70316401	69.47648881	54.47920257	205.8033028	0.44304	18.8915	15.5098	0.89045	0.13194	0.13326	1302139.263	1.6472	3.0201	0.00053956	0.00058561	1.2296	10.9017	229.4944	1.0977	1.2473
97	0	0.39898	0.64777	0.57496	310	306	0.006199633	0.001496692	0.00485	3.01E-05	0.001	0.00141	0.00301	0.07884	0.811	0.02825	0.04321	0.09597	0.08474	0.961636	0.048695	18.087	68.59041157	77.58220107	73.64461224	547.7993701	1320.667295	3013.163263	3831.451816	34.96487878	84.19003174	380.7904253	203.6663385	1	15.0344	0	0.949	0.19345	0.14272	1604645.7	1.6527	3.062	0.00041791	0.00074128	1.0094	23.9838	112.8406	1.1342	1.234
98	1	0.8107	0.69954	0.42302	332	331	0.005809603	3.22E-05	0.00093	5.38E-06	0.00014	0.00035	0.00041	0.03451	0.306	0.01631	0.01994	0.03374	0.04894	0.995451	0.004577	24.513	76.41365035	78.56154061	77.54561772	554.0515074	1202.620173	2786.56707	3347.467452	159.6288878	155.401114	148.4310765	28.39141291	1	7.7162	0	1.3089	0.23938	0.14117	874756.0621	1.6028	3.1104	0.0010953	0.00080083	2.3949	32.0817	529.0458	1.2297	1.3362
98	1	0.87793	0.6761	0.4033	326	325	0.005910821	5.01E-05	0.00137	8.13E-06	0.00022	0.00059	0.00067	0.03673	0.325	0.01711	0.02125	0.03456	0.05132	0.99494	0.005095	23.914	76.18203934	78.69456992	77.63931146	594.1155191	1197.392505	2493.651306	3357.743227	115.9741363	418.1077767	329.3532198	73.4361932	1	17.4316	0	1.1313	0.23473	0.10929	1154507.562	1.5871	2.9861	0.0025423	0.00085785	4.8831	87.2575	219.358	1.2671	1.2629
98	1	0.81421	0.70452	0.45814	333	332	0.005798264	4.38E-05	0.00099	5.72E-06	0.00016	0.0004	0.00047	0.02894	0.253	0.01466	0.01666	0.02651	0.04399	0.994906	0.005129	24.001	75.64034952	78.24729939	77.31447277	566.1508356	1216.995325	2866.397348	3393.716243	110.8038404	152.8190744	198.484986	74.01348436	1	9.7678	0	1.1855	0.19183	0.12482	971238.6349	1.5749	3.0527	0.0023389	0.00084075	4.6843	33.3837	193.3579	1.216	1.266
99	1	0.83914	0.6646	0.40691	339	338	0.005699147	4.70E-05	0.00085	4.84E-06	0.00018	0.00044	0.00054	0.02781	0.241	0.01497	0.01785	0.02214	0.0449	0.978547	0.021977	16.81	76.85041025	79.68837586	78.26786593	647.7383076	1070.219564	2541.663432	3379.915369	177.3958162	509.3266223	167.5738816	211.3548207	1	6.8751	0	1.2624	0.29385	0.18417	1692392.707	1.6965	3.0675	0.0012661	0.00036426	2.8458	6.5116	128.6482	1.1016	1.2803
99	1	0.80499	0.62949	0.39215	366	365	0.005286977	7.24E-05	0.00096	5.09E-06	0.00015	0.00036	0.00044	0.03542	0.312	0.01866	0.02183	0.03222	0.05599	0.980956	0.019441	17.261	77.46003674	80.88159614	79.61001342	655.5025843	1136.378409	2508.680567	3613.678681	209.7359046	245.1070359	170.6701236	267.229318	1	7.1777	0	1.5142	0.25649	0.1814	2035602.984	1.7105	3.0752	0.0022961	0.0008744	5.0481	10.8852	241.4436	1.1459	1.3175
99	1	0.86045	0.61701	0.31781	380	379	0.005081208	5.55E-05	0.00077	3.90E-06	0.00012	0.00032	0.00037	0.02397	0.208	0.01258	0.01437	0.01996	0.03773	0.99017	0.009935	20.183	77.88578979	80.94364599	79.33174518	625.1154195	1171.547979	2504.700681	3489.597448	113.032364	77.40853499	152.4153431	301.0168853	1	6.532	0	1.262	0.1751	0.17846	1957931.814	1.7033	2.9228	0.002962	0.00073567	6.5346	17.7921	237.0272	1.1995	1.323
100	1	0.85223	0.69294	0.60722	243	242	0.007947978	0.000102838	0.00215	1.71E-05	0.00043	0.00093	0.0013	0.07943	0.699	0.04145	0.04534	0.06524	0.12434	0.966322	0.035057	14.855	68.07304023	73.2697407	70.18164142	645.1656024	1167.49898	2951.077898	3640.581117	86.85479135	399.6658055	137.712098	405.8031072	0.8251	52.718	5.2213	0.79982	0.11474	0.13226	1518366.584	1.6409	2.975	0.00045093	0.0015746	0.71766	14.0025	241.6009	1.1466	1.2749
100	1	0.83028	0.73781	0.63977	251	250	0.007688632	0.000148283	0.00198	1.52E-05	0.00054	0.0011	0.00161	0.05967	0.551	0.03238	0.03612	0.04764	0.09714	0.960861	0.04105	14.225	66.56856425	71.96516357	69.91614055	615.6051123	1153.098043	2795.279544	3429.701474	97.5998865	206.8206649	95.69507965	707.4570946	0.78349	18.8766	4.5253	0.91116	0.15803	0.11377	1100742.076	1.5964	2.9774	0.00014481	0.00014864	0.30598	13.7633	67.9276	1.1268	1.2054
100	1	0.8239	0.70919	0.58695	251	250	0.007661014	0.000108503	0.00199	1.52E-05	0.00039	0.00089	0.00118	0.06962	0.62	0.03659	0.04078	0.06268	0.10976	0.976932	0.023747	16.777	69.6093631	73.90760023	72.04729574	638.2340772	1153.20654	2938.758851	3455.658358	112.7116962	113.4950011	97.47259563	142.6078184	0.81375	17.5473	4.2419	0.86625	0.18644	0.12661	1433550.718	1.6244	3.0691	0.00031821	0.00024821	0.62307	29.0921	254.4045	1.1813	1.3004
101	1	0.77847	0.83305	0.39615	326	325	0.005924106	9.18E-05	0.00378	2.24E-05	0.00072	0.00184	0.00217	0.04743	0.418	0.02393	0.02916	0.04594	0.07179	0.986408	0.01382	19.205	68.24113688	73.75053133	71.40495432	331.5625226	1205.02172	2182.314891	3371.26639	213.4350282	225.2581911	423.8444124	237.0552917	1	29.1334	0	1.0256	0.20376	0.1402	1289979.485	1.6627	3.0636	0.0011134	0.0015585	2.2391	129.2148	54.9364	1.2022	1.1515
101	1	0.80651	0.8384	0.40742	332	331	0.005816254	9.93E-05	0.00404	2.35E-05	0.00084	0.00209	0.00252	0.08141	0.806	0.04202	0.05031	0.07261	0.12606	0.982917	0.017455	18.106	68.14641468	74.21754203	71.39167304	280.0630023	1261.995064	2188.250788	3344.467389	223.5274969	61.97269833	496.972101	767.8134109	1	29.9916	0	1.0039	0.19853	0.15308	1530847.356	1.6696	3.0098	0.00099929	0.0013915	2.1028	106.7249	48.6994	1.1957	1.1358
101	1	0.82833	0.84019	0.56599	302	301	0.006398642	0.00018933	0.0077	4.93E-05	0.00174	0.00418	0.00521	0.11355	1.068	0.06083	0.06733	0.09916	0.1825	0.95303	0.050009	13.567	62.67570292	70.99220799	68.02430107	320.8907188	1212.780622	2211.671775	3398.58365	365.7301916	159.7174488	239.1850725	132.1175892	0.95479	48.5093	2.6529	1.067	0.22891	0.11882	1300669.692	1.6045	3.0364	0.00052621	0.00072596	1.1349	90.2118	58.6781	1.1999	1.1584
102	1	0.4168	0.81849	0.66382	245	244	0.007850849	0.000178959	0.00783	6.15E-05	0.00276	0.00547	0.00829	0.12292	1.111	0.06533	0.06189	0.08076	0.196	0.86326	0.18098	9.139	75.91704567	81.67541567	79.65161803	594.3828815	1532.50442	2812.445927	3852.815355	219.116245	97.66293546	499.9596663	503.6803762	0.82706	23.8125	5.8959	1.232	0.34089	0.13458	1097971.681	1.6561	3.0276	0.00024814	0.00014457	0.49255	17.8255	77.7832	1.1152	1.1488
102	1	0.66287	0.82995	0.63092	244	243	0.007930181	0.000132475	0.00561	4.45E-05	0.00178	0.00367	0.00533	0.14376	1.252	0.07535	0.07118	0.07569	0.22604	0.911134	0.104469	11.135	77.97834877	81.9414155	80.13443142	467.2826725	1380.807988	2740.835788	3549.38959	385.8893186	118.0116961	93.02444048	543.5234835	0.77167	25.4773	6.3188	1.5873	0.57565	0.13716	1025033.239	1.655	3.0067	0.00028996	0.00016214	0.56236	17.0353	91.1579	1.1139	1.1669
102	1	0.46671	0.82147	0.65097	252	251	0.007644952	0.00013769	0.00671	5.13E-05	0.00259	0.00506	0.00777	0.14341	1.339	0.07911	0.09094	0.10529	0.23732	0.896093	0.122973	10.19	77.592039	81.55684322	79.68812479	418.7293692	1139.76225	2578.512483	3748.908902	250.8409277	74.43720207	385.8461972	584.1176954	0.7863	18.8203	5.1186	0.93319	0.23077	0.11154	642798.6976	1.6063	2.968	0.00033048	0.00017762	0.65972	25.5699	74.0876	1.1239	1.1441
103	0	0.81014	0.71929	0.62965	276	275	0.007005495	0.001755516	0.0025	1.75E-05	0.00065	0.00091	0.00194	0.04963	0.449	0.02779	0.03092	0.036	0.08337	0.957637	0.044763	14.087	74.13913343	80.03139954	77.73423627	848.9349075	1363.830492	2142.752979	3532.341891	305.1556801	379.9718403	1143.711117	142.4628765	0.9474	56.2293	8.5166	1.1876	0.23546	0.16126	1522576.214	1.6631	3.0141	0.0023724	0.0016665	6.0293	45.5678	286.4717	1.2739	1.3791
103	0	0.36923	0.75809	0.66084	192	191	0.010083442	0.000218227	0.00302	3.04E-05	0.00094	0.00189	0.00281	0.0391	0.347	0.0209	0.0252	0.03615	0.06269	0.905889	0.110071	10.534	74.0030897	78.55048548	76.19624446	726.8779531	1476.755333	2244.764692	3325.662768	445.1722277	372.9286932	498.087346	72.34106173	1	11.2597	0	0.93808	0.25336	0.13732	1659755.707	1.647	3.0242	0.00059703	0.0004519	1.6394	18.761	257.1443	1.1826	1.3447
103	0	0.90766	0.63802	0.4893	489	488	0.003941227	7.60E-05	0.00066	2.62E-06	7.00E-05	0.00018	0.0002	0.07375	0.658	0.04307	0.0436	0.04858	0.1292	0.987645	0.012535	19.328	78.22352799	80.94731647	79.76512921	907.9854626	1261.191379	2133.120076	3678.804325	149.4424209	314.6461121	2266.383186	296.9059318	1	14.0961	0	1.1867	0.17744	0.14923	1878221.342	1.6532	2.9984	0.006844	0.0020991	16.5217	80.1494	287.4281	1.3404	1.3832
104	1	0.77676	0.65016	0.53054	387	386	0.004979065	0.00021097	0.0008	3.97E-06	0.00014	0.00032	0.00042	0.06255	0.548	0.03319	0.03827	0.05256	0.09958	0.990394	0.009741	21.059	71.62614242	77.04110331	74.5317212	663.9281636	1138.547763	2122.041987	3294.623747	167.4484039	96.13351067	172.7244313	1575.607394	1	23.1188	0	1.1136	0.24004	0.12182	1570073.414	1.6068	2.9993	0.0028322	0.0017945	6.231	129.8661	1341.2743	1.3064	1.4756
104	1	0.26327	0.66967	0.64706	334	332	0.005605112	0.001093108	0.00431	2.42E-05	0.00085	0.00137	0.00255	0.10747	1.014	0.05099	0.06781	0.09029	0.15297	0.939425	0.078265	14.866	57.2002351	75.29018008	70.08183833	651.571989	1182.162006	2600.191738	3289.114889	104.0799803	241.5934113	651.9459555	1759.523866	0.89088	92.9288	15.0838	1.0125	0.22392	0.14682	1950778.693	1.6395	3.0275	0.00096308	0.0011119	2.0422	78.7573	853.1221	1.2615	1.3746
104	1	0.22676	0.7303	0.69055	277	274	0.006247534	0.001660256	0.00719	4.49E-05	0.00193	0.00272	0.00578	0.05408	0.555	0.02768	0.03309	0.04179	0.08303	0.927063	0.108623	15.032	45.51931034	71.08466877	66.14735225	526.4833249	1203.28285	2435.815092	3613.753243	189.2148774	76.84865737	837.6871096	624.4845543	0.53	65.1493	35.8054	0.86861	0.17443	0.12769	1883821.417	1.6294	3.0114	0.0012782	0.0013444	2.6424	175.2847	176.7671	1.2652	1.2165
105	1	0.69603	0.68074	0.55504	338	337	0.005713689	0.000139156	0.00181	1.03E-05	0.0003	0.00069	0.0009	0.03648	0.321	0.01813	0.02142	0.03318	0.05439	0.98614	0.015832	21.446	71.70933253	78.61118807	76.39985398	673.4743609	1421.728684	2853.548241	3934.362162	101.018767	75.6118405	368.6416043	1592.905072	1	9.7363	0	0.97044	0.12054	0.12736	1479839.676	1.5975	3.0253	0.00038073	0.00012617	1.006	27.4833	315.7965	1.2325	1.3252
105	1	0.83042	0.74653	0.56571	274	273	0.007029576	0.0019447	0.00507	3.56E-05	0.00183	0.00291	0.0055	0.08411	0.759	0.0431	0.05776	0.06373	0.12931	0.939615	0.06609	12.686	75.41773829	79.39200103	77.10921304	713.5175337	1366.179461	2875.492056	3728.813964	170.4238473	116.5203122	89.54989224	582.3967476	1	9.1529	0	0.79042	0.14221	0.15576	1458529.254	1.6712	3.0449	0.00023387	0.00010972	0.59647	31.2372	252.3713	1.2263	1.3527
105	1	0.54039	0.76699	0.58278	310	309	0.006240237	0.001333979	0.00505	3.15E-05	0.00162	0.00226	0.00487	0.09727	0.879	0.05426	0.06345	0.06644	0.16279	0.94778	0.061007	14.108	73.32927347	79.06008113	77.6362781	647.1439653	1378.526597	3063.977619	3577.435329	167.128861	285.3709174	124.8509059	434.9691677	1	15.9067	0	0.82636	0.11584	0.13784	1491706.122	1.6512	3.0355	0.00083718	0.000606	1.8763	110.091	376.0742	1.2594	1.343
106	1	0.81369	0.79407	0.6768	193	192	0.010001174	0.000253118	0.00298	2.99E-05	0.00069	0.00162	0.00207	0.05571	0.479	0.02143	0.03675	0.05906	0.06429	0.97511	0.027188	18.684	64.34076725	71.39945146	67.80586246	515.476287	1089.487205	2523.169776	3140.020884	306.2179981	1589.492237	151.5050793	643.4045879	0.81105	34.0085	7.8437	0.75831	0.16069	0.14934	1414739.643	1.6589	3.0138	0.00044001	0.0019437	0.56066	301.4439	161.6238	1.2435	1.1752
106	1	0.72857	0.72515	0.71831	171	170	0.011292905	0.000378933	0.0037	4.18E-05	0.00083	0.0019	0.00248	0.12978	1.208	0.06505	0.07747	0.12074	0.19515	0.975956	0.025068	18.046	62.89297621	70.29416631	66.8821448	601.5348392	1133.495877	2691.252579	3381.790611	176.3079074	526.3901958	312.4301163	624.3746138	0.79689	30.8784	7.33	0.67966	0.13296	0.12867	1497210.786	1.6281	2.9837	0.0001352	7.40E-05	0.20366	464.8984	166.8798	1.2695	1.1974
106	1	0.78504	0.75134	0.72058	182	181	0.010648426	0.000328769	0.00513	5.46E-05	0.00149	0.00286	0.00447	0.13756	1.248	0.07109	0.09017	0.10791	0.21328	0.939615	0.070029	14.073	62.5931172	69.82374943	67.16145367	583.2563355	1187.778159	2556.691005	3565.456484	108.244925	632.0852333	177.4937007	230.0729669	0.79518	32.5187	7.8488	0.81136	0.14867	0.12743	1449250.737	1.6225	2.9857	0.00017542	0.00012134	0.26789	223.4172	75.7967	1.2073	1.1462
107	1	0.86739	0.76934	0.2656	259	258	0.007434363	4.23E-05	0.0014	1.04E-05	0.00035	0.00081	0.00104	0.03849	0.336	0.0204	0.02605	0.03143	0.06119	0.994007	0.006051	23.914	69.65614516	71.98620018	71.0236289	601.5882003	1216.648404	2447.670872	3565.352011	155.9268007	835.5193441	37.18844723	240.45644	0.95357	51.9534	4.1877	0.91356	0.21768	0.12023	1183355.459	1.6264	2.8006	0.0015817	0.0025209	2.5403	363.4433	120.9817	1.3208	1.1922
107	1	0.84635	0.75683	0.30971	256	255	0.007528836	5.51E-05	0.00145	1.09E-05	0.00037	0.00082	0.00112	0.09482	0.842	0.05106	0.05869	0.06982	0.15317	0.990315	0.009839	21.709	71.83657771	74.8683303	73.46099561	541.7804846	1083.9612	2539.485359	3558.872133	200.7495498	600.7795012	248.4406218	440.4707665	0.85246	31.1261	3.836	1.0865	0.29319	0.10718	1424717.489	1.6129	2.9637	0.0010639	0.00082944	1.8396	400.3495	120.0395	1.3033	1.1937
107	1	0.8046	0.73701	0.32604	254	253	0.007594052	6.45E-05	0.00137	1.04E-05	0.00033	0.00075	0.00098	0.05572	0.496	0.02879	0.03276	0.04817	0.08636	0.991466	0.008666	23.029	72.9387425	77.66896494	75.0490459	538.0236462	1102.324314	2521.637265	3641.109431	96.41020514	286.5997997	166.1486203	91.11612935	0.84	34.6464	4.4033	0.93889	0.19387	0.11707	1167541.144	1.6389	3.0811	0.00098301	0.0011159	1.6846	650.7329	178.5179	1.3296	1.2205
108	1	0.72905	0.70506	0.53729	574	573	0.003362452	0.000327441	0.0049	1.65E-05	0.00068	0.00114	0.00203	0.0863	0.81	0.03973	0.05394	0.08508	0.1192	0.909267	0.113021	11.172	61.60304703	73.75601966	70.6749251	636.5019597	1480.159022	2828.262874	4059.142899	480.547222	122.8924041	516.2105954	192.7341568	1	32.2825	0	1.5533	0.37696	0.1672	669940.9546	1.6868	2.9851	0.0025769	0.0023281	8.0903	8.7262	195.8478	1.1576	1.3392
108	1	0.68705	0.72366	0.53014	574	573	0.00336451	0.000238629	0.00322	1.08E-05	0.00028	0.00077	0.00083	0.06021	0.617	0.02471	0.03511	0.06107	0.07414	0.915155	0.103067	11.479	58.80342913	72.69750058	69.10250693	571.9407645	1544.384103	2662.644968	3856.080115	219.1378919	85.38694085	303.277636	413.2969399	1	26.6438	0	1.7248	0.50688	0.18661	1449156.165	1.7156	3.0286	0.0024415	0.0020736	7.8553	5.7294	154.2053	1.1303	1.2918
108	1	0.7988	0.75823	0.39771	547	546	0.003525235	6.74E-05	0.00158	5.57E-06	0.00019	0.00054	0.00058	0.03702	0.347	0.01627	0.02013	0.03248	0.04882	0.954711	0.04912	13.75	67.29639505	73.94688473	71.34379541	547.4234803	1552.956346	2946.47216	4128.594116	241.1476226	150.9212179	515.5347342	513.065329	1	18.5779	0	2.1022	0.42876	0.31937	1401615.479	1.8122	2.9599	0.002144	0.0031818	6.6107	16.5821	162.8655	1.1864	1.2887
109	0	0.74472	0.63061	0.42443	428	427	0.004508027	6.73E-05	0.00088	3.97E-06	0.00012	0.00031	0.00035	0.04944	0.445	0.01512	0.02625	0.06779	0.04535	0.992653	0.00743	22.477	70.29641457	76.7470799	73.79037266	850.4757319	1372.676254	2669.694718	3568.357547	163.2869218	662.5549355	1703.451702	104.907571	1	68.5185	0	1.4269	0.43744	0.16406	1354956.865	1.6757	3.0078	0.005222	0.0091015	10.6713	80.7023	226.6366	1.2951	1.2955
109	0	0.8134	0.74008	0.48237	415	414	0.004648345	6.28E-05	0.00072	3.34E-06	0.00013	0.00032	0.00039	0.06876	0.664	0.03576	0.0428	0.05549	0.10729	0.968289	0.034004	16.659	66.7452133	75.06335177	71.70053488	818.2024479	1496.273083	2730.731165	3596.695326	164.1140082	697.6417846	299.6543631	1557.375819	0.9422	80.6927	9.2677	1.8905	0.57494	0.079065	1501027.503	1.498	3.0179	0.0022448	0.0055926	4.326	32.7491	173.5185	1.2078	1.2491
109	0	0.8323	0.74535	0.47555	396	395	0.004878028	7.38E-05	0.00126	6.16E-06	0.00016	0.00043	0.00049	0.05556	0.558	0.02515	0.02954	0.05292	0.07544	0.990542	0.00961	21.295	68.22409969	74.94415292	72.47482655	682.0682608	1277.373568	2455.278565	3589.366375	133.9411628	894.656988	92.26811477	284.7626642	1	48.3321	0	1.2441	0.15013	0.19777	1541597.37	1.7237	2.967	0.0017708	0.0020209	4.0343	134.2537	234.7069	1.2889	1.288
110	1	0.41891	0.77328	0.69376	214	210	0.008160284	6.92E-05	0.00247	2.01E-05	0.00083	0.00166	0.0025	0.12661	1.095	0.07428	0.07045	0.0789	0.22283	0.84815	0.202714	8.294	51.61370272	60.4528805	55.67358629	506.5357993	1024.207723	2675.857629	3417.767815	129.4439803	340.9764665	757.9025325	528.9480154	0.8266	47.2823	6.4705	1.0961	0.37003	0.10377	1423861.193	1.5784	3.0155	0.0002736	0.00072387	0.48258	90.8585	201.2194	1.2373	1.2271
110	1	0.7003	0.77695	0.65634	240	239	0.008065648	5.44E-05	0.00125	1.01E-05	0.00041	0.00073	0.00122	0.1597	1.342	0.09607	0.07759	0.09051	0.2882	0.942168	0.065811	14.116	58.56767242	63.64943226	60.98889604	555.8040668	1012.476764	2613.357139	3549.636476	425.857921	262.8305341	133.3663527	470.8175033	0.76316	9.3609	2.7506	0.94878	0.23705	0.10547	1517682.263	1.5807	3.048	0.0004033	0.00021116	0.74245	287.1895	382.7361	1.3046	1.2373
110	1	0.81832	0.77757	0.60196	237	236	0.008142773	5.60E-05	0.00162	1.32E-05	0.00051	0.00097	0.00152	0.12486	1.141	0.07183	0.06762	0.09852	0.21548	0.969541	0.031784	15.725	52.12351312	58.15818283	56.40151217	476.572697	1017.72594	2604.168908	3896.455822	135.8477106	114.1081165	281.3931072	679.6655389	0.9445	75.2103	5.3752	0.82853	0.14505	0.11786	1456246.572	1.6052	3.0342	0.0010314	0.0047729	1.3027	426.9713	210.0572	1.2773	1.2193
111	1	0.75872	0.63853	0.62918	226	225	0.008538366	0.000109733	0.00275	2.35E-05	0.00062	0.00149	0.00185	0.0382	0.333	0.01908	0.024	0.03535	0.05725	0.982489	0.018134	19.31	72.22122823	76.8364753	74.70667857	645.75921	1180.72673	2622.79808	3920.759183	102.6838631	73.39238509	552.3967915	499.9979132	0.78979	8.1165	2.1463	0.76068	0.071207	0.11385	1924644.85	1.6182	3.0231	0.00028389	0.00013369	0.51873	88.7643	1710.2076	1.2428	1.377
111	1	0.82292	0.70036	0.55794	237	236	0.008156738	8.84E-05	0.00244	1.99E-05	0.00061	0.00138	0.00183	0.0596	0.537	0.02788	0.03752	0.05621	0.08365	0.984101	0.016292	19.278	70.6255523	76.14135101	74.0739341	621.3373497	1101.678214	2836.526905	3252.102513	125.0657644	142.947257	254.4981527	2417.116315	0.7878	8.6279	2.4775	0.93993	0.18654	0.099257	1229902.949	1.5719	3.0212	0.00046385	0.00022001	0.82788	140.1477	842.719	1.2485	1.3617
111	1	0.82835	0.68926	0.53644	235	234	0.008221682	8.59E-05	0.002	1.64E-05	0.00049	0.00107	0.00147	0.06439	0.562	0.03002	0.04708	0.05791	0.09006	0.990104	0.010043	21.409	69.96319016	75.82418179	73.10577908	623.014629	1169.238141	2901.153954	4013.551105	79.00950303	99.3852697	6116.039922	229.0280804	0.79094	14.3472	3.3203	0.7999	0.12631	0.11528	1243400.304	1.6049	2.9939	0.00039749	0.00022657	0.72349	302.5129	1193.7625	1.301	1.3549
112	0	0.65734	0.68605	0.62128	281	280	0.006862141	0.002426317	0.0055	3.77E-05	0.00137	0.00245	0.00412	0.06104	0.568	0.02708	0.03707	0.05902	0.08123	0.958069	0.052633	16.19	67.22091861	76.8305218	72.87801364	614.7685488	993.6082397	1917.339566	3587.172258	214.9735498	136.4157964	520.8987428	1606.011044	0.34211	51.6555	23.1816	0.90464	0.1909	0.15662	1859872.258	1.6755	3.0251	0.001821	0.001035	3.78	908.1554	542.7588	1.4022	1.3317
112	0	0.74686	0.67737	0.642	233	230	0.008248553	0.002815694	0.00578	4.77E-05	0.00171	0.00312	0.00514	0.09827	0.91	0.04732	0.05614	0.0798	0.14196	0.923383	0.100221	13.184	64.66899605	74.32479485	71.22906179	622.0996555	984.6045914	1750.331614	3418.09202	183.6239276	408.7888466	1284.577601	820.5559171	1	30.5015	0	0.77153	0.068161	0.14483	1964462.746	1.6611	2.996	0.0010645	0.00066538	2.3505	455.2765	1224.4223	1.3498	1.3797
112	0	0.75469	0.69588	0.53673	337	336	0.005700694	0.001018922	0.00493	2.81E-05	0.00138	0.00147	0.00413	0.05738	0.554	0.02924	0.02984	0.04787	0.08773	0.969034	0.036348	18.782	69.16706287	76.97252576	74.17879818	609.6194672	1028.834973	1764.541756	3460.525386	242.8117309	1453.583732	158.9132119	257.6434162	0.31373	41.3071	26.2479	0.84999	0.11439	0.14986	1937055.2	1.665	3.0105	0.0018912	0.0011132	3.98	552.5944	1550.7041	1.3929	1.4437
113	0	0.74584	0.733	0.87123	2	1	0.00561667	0.00037874	0.002346455	1.69E-05	0.000614831	0.001178675	0.001844636	0.067457503	0.606084525	0.034415969	0.04113052	0.055173155	0.103247815	0.620404	0.611854	2.134	32.43504696	63.43495004	55.63845751	555.5110496	1350.766621	2459.487603	3529.791037	203.7812546	326.1064827	372.324883	281.4297946	0.84191	190.6069	36.149	0.70873	0.22019	0.12324	1175622.552	1.6184	3.0466	0.00013459	0.00071167	0.20787	116.4371	143.4901	1.1677	1.1618
113	0	0.55823	0.72217	0.83083	94	80	0.009958294	0.000686704	0.018	0.000179232	0.00928	0.01166	0.02783	0.10718	1.05	0.04679	0.04646	0.04256	0.14036	0.72877	0.509368	7.434	60.2162045	72.43715868	68.67318579	635.5068047	1273.903318	2598.440113	3699.851517	122.4759994	90.75407354	181.6599007	309.463424	0.81238	107.7062	22.9183	0.87265	0.16631	0.10627	1307418.835	1.5866	2.9971	0.0001636	0.00025655	0.25861	145.6873	182.6946	1.2486	1.1857
113	0	0.46926	0.74697	0.77737	170	166	0.009927233	0.000421439	0.00817	8.11E-05	0.00323	0.00498	0.0097	0.09045	0.838	0.04109	0.04992	0.06166	0.12328	0.871037	0.213835	12.491	66.01190685	72.35744718	69.37572081	630.280827	1364.286314	2831.880186	3814.634048	176.3124311	168.9249284	459.1767364	639.8010402	0.90962	112.5431	10.9122	0.73442	0.16229	0.14195	1698009.263	1.6527	3.015	0.00025132	0.00052757	0.39771	163.7397	151.1871	1.2472	1.1645
114	1	0.82311	0.65177	0.45816	311	310	0.006202193	9.50E-05	0.0012	7.47E-06	0.00015	0.00038	0.00045	0.0361	0.325	0.01424	0.0226	0.04302	0.04271	0.994608	0.005469	24.913	80.55698475	83.89269352	82.13369723	692.1469586	1226.211204	2672.383032	2920.620877	71.44165677	214.3783284	198.499196	2009.381949	1	12.5903	0	0.99699	0.13108	0.1558	1668563.004	1.6728	3.0411	0.0011353	0.00060873	2.3688	13.2628	70.514	1.1798	1.2562
114	1	0.83207	0.67243	0.46677	308	307	0.00624937	7.14E-05	0.00159	9.95E-06	0.0002	0.00053	0.0006	0.03287	0.296	0.01415	0.01948	0.03861	0.04245	0.994672	0.005376	24.344	78.71691656	82.88216458	81.0614801	714.3119137	1279.477751	2363.978561	3052.632319	113.723685	298.9070878	73.31206372	93.4818276	1	12.2063	0	1.0956	0.19068	0.15248	1497848.527	1.6602	3.0337	0.00086058	0.00049718	1.852	29.3719	90.4766	1.2141	1.2622
114	1	0.82715	0.64623	0.49621	315	314	0.006124003	5.87E-05	0.00128	7.82E-06	0.00018	0.00045	0.00053	0.03858	0.337	0.02124	0.02291	0.03209	0.06373	0.993145	0.006921	22.95	79.30930802	83.00214763	81.35471207	698.412192	1209.97117	2133.96155	3045.381572	102.1336206	527.2223746	4483.760006	209.5888644	1	8.1014	0	1.0813	0.18135	0.12695	1296763.611	1.6223	3.0387	0.0011872	0.00047887	2.4962	35.8165	160.331	1.2192	1.2781
115	1	0.76468	0.66463	0.62004	322	321	0.005990004	5.31E-05	0.00144	8.60E-06	0.00031	0.00073	0.00093	0.06313	0.567	0.03141	0.03952	0.05967	0.09422	0.968206	0.033515	15.924	75.03277186	80.86959097	78.61204502	645.184082	1067.523782	2734.115493	3055.361978	141.1811261	80.50088138	1915.115565	289.3255138	1	12.6766	0	0.91794	0.16828	0.11806	1377835.023	1.6058	3.0083	0.0010202	0.0005375	2.2345	68.3698	484.0027	1.2861	1.347
115	1	0.83503	0.68181	0.59704	313	312	0.006140773	9.29E-05	0.00225	1.38E-05	0.00034	0.00084	0.00101	0.07792	0.731	0.02836	0.04605	0.09389	0.08508	0.97409	0.027108	16.727	71.87251564	80.46224354	76.81888784	586.7256756	997.0818447	2702.536465	3761.440922	95.09052528	162.8148039	657.096928	117.3062975	1	31.3633	0	1.0706	0.24554	0.11462	1348801.443	1.6057	3.067	0.00056454	0.00044039	1.2847	72.7866	242.853	1.2309	1.2936
115	1	0.82783	0.65759	0.58702	319	318	0.006007798	6.94E-05	0.00214	1.29E-05	0.00037	0.0009	0.0011	0.09284	0.823	0.04165	0.0627	0.09557	0.12496	0.974166	0.026894	16.675	75.99357906	81.16880488	78.57961763	644.6633484	1070.165564	2679.521299	3537.590088	126.5545788	122.9164954	178.5824462	206.9018077	1	9.4963	0	1.0694	0.26385	0.094242	1374816.256	1.5628	3.0345	0.0010517	0.00055222	2.2797	130.9451	646.0875	1.307	1.348
116	1	0.71303	0.83028	0.53164	271	270	0.00712859	0.000148224	0.0039	2.78E-05	0.00094	0.00204	0.00283	0.07528	0.682	0.03772	0.04418	0.06506	0.11316	0.962244	0.04011	14.773	77.14022323	82.14119455	79.93988179	307.8219319	1267.798071	2679.153438	3743.986949	398.4445831	195.3698496	322.8875445	252.6873865	0.87477	25.354	3.2149	1.0547	0.24791	0.1174	1781565.294	1.6091	3.0172	0.00018246	0.00028299	0.39454	12.7378	207.7118	1.0961	1.2313
116	1	0.77682	0.80177	0.51124	290	289	0.006638195	0.000717152	0.00442	2.93E-05	0.00107	0.00178	0.0032	0.04776	0.432	0.02305	0.02647	0.04471	0.06916	0.972537	0.02966	18.425	76.9820481	80.42030863	78.90909581	464.1288741	1143.044219	3232.666891	3812.032661	427.6955968	146.2860245	255.3943481	349.8475762	0.95392	13.4672	2.5042	0.87733	0.16623	0.11994	1846744.904	1.6039	3.0196	0.00026276	0.00021658	0.62172	22.4134	415.2559	1.1486	1.3288
116	1	0.83496	0.8008	0.67406	223	222	0.008636184	0.00306943	0.00691	5.97E-05	0.0023	0.00412	0.0069	0.22316	2.019	0.09707	0.1354	0.10482	0.29121	0.890055	0.128793	10.183	75.96055276	79.44034003	77.63887997	600.743882	1157.220738	3475.648017	3971.315693	754.5854839	343.9720169	325.0282306	777.4094589	1	14.538	0.99388	0.74475	0.11393	0.10767	1776936.452	1.5986	3.0172	0.00029361	0.00023077	0.6952	29.0792	402.0639	1.1531	1.2749
117	0	0.83552	0.75277	0.49163	325	324	0.005934239	4.07E-05	0.00079	4.69E-06	0.00015	0.00036	0.00046	0.03556	0.311	0.01972	0.02116	0.02476	0.05915	0.990623	0.00956	21.321	63.91403419	67.27416887	65.40648297	714.1591754	1307.62573	2722.995169	3639.002735	457.1073142	1800.097011	549.9662413	370.2838209	1	31.338	0	1.055	0.2631	0.14079	1644190.561	1.6607	3.0744	0.00041725	0.00026369	1.0221	57.5385	175.0743	1.2326	1.1521
117	0	0.21275	0.77017	0.55926	237	235	0.008158959	0.002838633	0.00291	2.37E-05	0.00121	0.00182	0.00363	0.06281	0.635	0.03683	0.03921	0.0453	0.1105	0.965844	0.037388	16.886	62.4846002	65.37350141	64.00165917	715.940379	1373.580483	3009.124852	3747.281415	307.7645826	86.08901754	293.302584	301.4614602	0.49694	66.3446	28.1879	0.84559	0.14172	0.14172	1581192.421	1.6631	3.0594	0.00063613	0.00029493	1.4566	66.9704	132.6392	1.2344	1.1521
117	0	0.20619	0.80132	0.60996	214	213	0.009024527	0.002947008	0.00561	5.07E-05	0.00177	0.00238	0.00532	0.08512	0.944	0.03936	0.0525	0.08606	0.11807	0.971735	0.030886	18.344	58.41502463	63.86018271	61.27850596	671.4400945	1391.274989	2927.256648	3582.219899	374.5762928	145.2790447	426.5741503	208.7178168	0.49555	67.5305	30.2694	0.72053	0.093913	0.15685	1706521.197	1.6692	3.0584	0.0006852	0.00032516	1.5465	111.4792	85.4607	1.2361	1.1403
118	0	0.76054	0.67589	0.37876	380	379	0.005084698	3.88E-05	0.00087	4.41E-06	0.00014	0.00035	0.00042	0.07704	0.714	0.03737	0.04917	0.07048	0.11212	0.981814	0.018577	17.632	61.78107074	66.85522725	64.78699264	685.2042024	1239.503473	2529.414385	3688.027446	144.7447765	337.8031783	3579.427656	356.5061668	1	7.5747	0	0.97061	0.13258	0.15405	2144517.977	1.6608	3.0528	0.00095258	0.00047842	2.4821	94.1496	225.4391	1.2651	1.3
118	0	0.77365	0.7124	0.44468	369	368	0.005232905	7.19E-05	0.00106	5.53E-06	0.00021	0.0005	0.00062	0.07865	0.715	0.0441	0.04571	0.06127	0.13231	0.969388	0.032144	15.606	59.98328233	64.44506228	62.6391122	823.9664933	1332.207943	3048.05316	4195.712107	188.5469837	1110.633789	206.6016919	207.7661487	1	10.4623	0	1.0553	0.13574	0.1631	2048288.353	1.6864	2.9983	0.00093087	0.00070368	2.3431	96.2779	336.2086	1.2761	1.3359
118	0	0.83876	0.73382	0.44526	368	367	0.005241436	4.69E-05	0.001	5.25E-06	0.00018	0.00043	0.00054	0.08156	0.726	0.04493	0.05302	0.05538	0.13478	0.958182	0.043944	13.9	57.53042759	61.97056273	59.63857527	817.791563	1350.645191	3016.231764	4175.677551	223.6846677	330.5443745	631.7490443	125.6675395	0.315	37.3953	24.7819	0.97276	0.093627	0.16024	1914302.964	1.6817	2.9733	0.00097435	0.00071131	2.3659	91.737	876.9935	1.2766	1.3979
119	0	0.85659	0.6008	0.45536	492	491	0.003924583	3.95E-05	0.00075	2.93E-06	7.00E-05	0.00021	0.00022	0.02412	0.208	0.01382	0.01373	0.01942	0.04146	0.990819	0.009389	23.387	76.38211286	79.03405627	77.67656448	914.6410052	1529.015105	2885.126451	3790.328455	140.6288349	145.0780084	725.2664015	517.5795945	1	9.5668	0	1.6799	0.43119	0.12912	1606518.499	1.6363	3.0514	0.0078735	0.0015446	18.6881	95.8052	479.4305	1.3418	1.4132
119	0	0.84158	0.57478	0.44878	520	519	0.003714335	0.000186481	0.00093	3.47E-06	8.00E-05	0.00022	0.00023	0.01961	0.174	0.00991	0.0123	0.01766	0.02972	0.995567	0.004478	25.607	75.3407701	80.62092566	77.52656746	893.6742585	1500.543247	2606.571472	3460.080868	113.3394598	185.9499598	1220.670225	973.5759216	1	11.088	0	1.2706	0.080527	0.12904	1927819.922	1.6059	3.0338	0.005905	0.0022345	15.5828	52.0093	285.7101	1.3209	1.3763
119	0	0.85736	0.69187	0.39397	435	434	0.004439238	0.000106225	0.00134	5.96E-06	0.00012	0.00034	0.00036	0.02626	0.234	0.01239	0.01635	0.02457	0.03718	0.995022	0.00503	24.719	76.59979321	80.89773569	78.2335186	846.4195145	1543.542155	2789.983334	3841.96126	283.002902	272.721314	206.5618177	951.9844279	1	6.9051	0	1.2533	0.20438	0.17458	1861036.568	1.6438	3.0251	0.002086	0.0011012	5.4947	41.0458	210.0392	1.2726	1.3347
120	0	0.09078	0.66483	0.45195	400	399	0.004818077	0.001497289	0.00189	9.11E-06	0.00056	0.0007	0.00168	0.0473	0.42	0.02661	0.02916	0.03497	0.07983	0.98793	0.012359	20.323	67.78171594	73.8629769	71.43470578	720.2542576	1254.432007	1595.338436	3159.371268	103.6652856	627.6304616	389.3070881	250.6009806	0.36651	37.4404	15.3569	1.1029	0.18494	0.15702	1582063.457	1.6569	3.0535	0.0022335	0.0012086	6.036	86.4983	452.0901	1.3642	1.4009
120	0	0.4674	0.70349	0.51062	274	273	0.007060716	0.001906205	0.00232	1.64E-05	0.00071	0.00094	0.00212	0.05832	0.52	0.0323	0.03797	0.04599	0.09689	0.985107	0.015214	19.264	65.92035887	72.21581823	69.42720952	710.0434067	1191.655647	2300.588804	3343.038669	2070.642722	173.9371257	265.7138417	236.7863869	0.98067	100.3127	6.3165	1.003	0.1684	0.20343	1466584.672	1.7354	3.0212	0.0012805	0.0012048	3.0096	60.4974	180.3647	1.2901	1.3689
120	0	0.42638	0.70233	0.45032	231	230	0.008347475	9.64E-05	0.00152	1.27E-05	0.00041	0.0009	0.00122	0.04978	0.449	0.02503	0.0305	0.04435	0.07508	0.9853	0.015104	20.047	66.94711762	70.57519448	68.77716733	709.709766	1036.150006	1723.052646	3270.86872	154.2918901	1795.722467	226.5299648	221.9630729	0.98029	85.7302	6.755	1.0813	0.23231	0.18321	1536752.877	1.6961	3.0396	0.0017811	0.0010769	4.3069	59.1512	222.1527	1.3004	1.3806
121	0	0.17881	0.68979	0.58051	160	159	0.012025801	0.000114676	0.00244	2.94E-05	0.00079	0.00155	0.00237	0.04511	0.399	0.02125	0.0276	0.0452	0.06375	0.976282	0.02532	18.736	77.61928684	80.82730885	79.17212656	642.0752688	1207.787717	3018.06634	3984.037768	125.503993	71.99453875	217.4889682	1189.709865	0.98661	170.147	16.1846	0.68626	0.07593	0.11276	1143858.166	1.6028	3.01	0.0014658	0.002846	2.2052	20.624	175.4998	1.1661	1.2437
121	0	0.72457	0.70908	0.57726	169	168	0.01141922	9.28E-05	0.00295	3.37E-05	0.00145	0.00219	0.00436	0.04371	0.396	0.02155	0.02906	0.03957	0.06465	0.9448	0.07991	18.825	76.4973449	80.06177368	78.89447682	639.5954234	1137.810622	3202.610177	3698.096453	151.6491921	236.3032339	230.1599978	135.1809061	0.98621	194.3608	6.7633	0.7115	0.10016	0.14541	1677402.657	1.6618	2.933	0.0028707	0.0056705	3.3594	41.8244	275.5524	1.1777	1.2959
121	0	0.55945	0.67996	0.62821	170	169	0.011379815	9.32E-05	0.00355	4.04E-05	0.00175	0.00236	0.00524	0.04831	0.422	0.02651	0.03078	0.04004	0.07953	0.904496	0.138162	15.145	77.08058696	79.62513655	78.71101686	625.0462428	1165.11914	3101.281558	3891.978875	124.0395226	118.2860549	143.5809166	323.8481136	0.98953	137.9021	9.8463	0.73541	0.14153	0.17763	1829615.789	1.6821	2.9202	0.0037836	0.0065412	5.6832	52.7602	347.8545	1.2305	1.3592
122	0	0.80573	0.77131	0.3514	428	427	0.004504005	4.63E-05	0.00104	4.68E-06	0.00016	0.00039	0.00048	0.1219	1.116	0.06929	0.07272	0.09172	0.20787	0.982777	0.017609	18.101	69.32062492	73.37945675	71.28410929	582.2993342	1276.035006	2834.306462	4097.531773	269.6386082	238.8907302	629.7499659	405.0605053	0.60472	48.4417	14.625	0.97114	0.17387	0.17329	1535200.781	1.6874	3.0241	0.0045998	0.0023947	9.9583	318.6549	159.5612	1.3175	1.2062
122	0	0.86235	0.7487	0.44122	334	332	0.005780799	0.002030843	0.00157	9.09E-06	0.00039	0.00078	0.00117	0.09398	0.895	0.04844	0.05913	0.08007	0.14532	0.965628	0.036601	15.976	69.20080328	74.34523061	71.44368139	708.7415144	1315.219219	2777.309997	3907.525395	2519.408085	579.6049694	120.3964595	682.2867716	0.38038	35.6136	19.3898	0.94832	0.12946	0.16473	1721453.573	1.685	2.9586	0.0029652	0.0017171	6.8761	242.4817	152.9745	1.3112	1.2119
122	0	0.86606	0.72559	0.37811	396	395	0.00487315	0.001188469	0.00194	9.47E-06	0.00051	0.00071	0.00153	0.06653	0.588	0.03842	0.04001	0.04804	0.11527	0.976531	0.024215	16.856	69.74369247	75.6469028	73.43864348	679.9823581	1316.976295	3002.221929	3891.83822	137.7200076	121.0356019	510.7837053	279.9266565	0.87739	64.0175	13.7276	1.0824	0.19706	0.15652	1310191.289	1.6645	2.9687	0.0032425	0.0032892	7.0192	210.1081	196.0393	1.3142	1.2625
123	0	0.76819	0.77879	0.29519	441	440	0.004375606	6.07E-05	0.00063	2.74E-06	8.00E-05	0.00021	0.00023	0.04034	0.347	0.02081	0.03032	0.03144	0.06242	0.995834	0.004188	24.164	77.63457127	79.29471287	78.57187536	723.6147751	1641.71887	2780.225264	3483.389512	269.3954189	361.3363236	1359.482823	141.7970274	1	7.4383	0	1.7241	0.32242	0.28879	1349517.029	1.8306	3.0937	0.00086083	0.00063345	2.596	35.5359	36.8708	1.2463	1.145
123	0	0.83918	0.80293	0.29879	365	364	0.005274966	0.001674333	0.00174	9.17E-06	0.00044	0.00061	0.00133	0.03252	0.288	0.01847	0.01845	0.02273	0.0554	0.994479	0.005557	22.888	78.75707665	80.71483869	79.5459438	614.4027867	1285.156322	2452.83551	3507.242233	639.051479	335.2792185	225.8893099	249.1024984	1	10.6379	0	1.2537	0.23235	0.17193	1997631.73	1.6744	2.9826	0.0018471	0.0010432	4.8457	72.629	101.8773	1.2337	1.1839
123	0	0.80766	0.73961	0.20569	445	444	0.004334704	2.43E-05	0.00072	3.10E-06	9.00E-05	0.00025	0.00027	0.01795	0.155	0.00919	0.01145	0.01528	0.02758	0.997276	0.002733	26.026	75.5536864	78.78255338	77.46358442	855.637492	1420.976247	2747.441795	3489.440555	109.1969966	261.7558042	162.0539584	979.0444245	1	6.2798	0	1.4245	0.086696	0.18409	1490334.012	1.7123	2.9529	0.0012826	0.00069883	3.7412	80.6589	41.2785	1.2736	1.1738
124	1	0.83967	0.80944	0.45038	259	257	0.007310325	0.00251383	0.00534	3.90E-05	0.0019	0.00253	0.0057	0.12641	1.169	0.06968	0.07739	0.08681	0.20904	0.772229	0.313611	5.598	61.92175967	69.86003796	67.06254161	569.6222274	1366.802844	2646.825226	3890.98586	66.86856317	593.566219	2172.746626	142.2472949	1	23.1358	0	1.1564	0.35871	0.15161	1314126.262	1.6832	3.0482	0.00015884	0.00023332	0.41632	6.614	60.4578	1.0939	1.1637
124	1	0.81525	0.73462	0.64849	303	302	0.006381791	0.000149359	0.00292	1.86E-05	0.00084	0.00178	0.00253	0.1069	1.004	0.05784	0.0707	0.08658	0.17352	0.821033	0.228924	6.861	59.44206211	67.26685137	65.38796245	591.8197066	1139.244694	2180.550365	3286.338637	444.3566789	124.7016049	816.3240676	1918.038671	0.73219	53.8858	15.0047	1.0787	0.27175	0.21387	1145882.977	1.7403	3.0502	0.00012446	0.00036147	0.28244	37.4999	117.1524	1.1503	1.2062
124	1	0.79163	0.80358	0.43866	330	329	0.005844644	8.21E-05	0.00278	1.62E-05	0.00089	0.00188	0.00266	0.13929	1.262	0.07637	0.09319	0.10906	0.2291	0.750032	0.342601	4.898	59.7622341	64.53542981	62.30999457	506.5516965	1235.990111	2484.709421	4352.976755	453.9023198	102.8639483	580.2218897	1339.294408	0.96374	34.2088	2.594	1.3876	0.59155	0.10616	1488764.686	1.6037	3.0106	0.00018325	0.00021771	0.49017	5.9987	87.9945	1.0957	1.1981
125	0	0.7594	0.68265	0.39428	443	442	0.004354498	6.69E-05	0.00076	3.32E-06	8.00E-05	0.00022	0.00025	0.04463	0.387	0.02656	0.02638	0.02914	0.07967	0.987845	0.012435	20.449	76.75780811	80.04700006	78.39627559	683.2477607	1542.826007	2404.033197	3169.161986	124.0483996	289.7322093	3201.693585	187.6920352	1	5.9147	0	1.6602	0.49274	0.122	854811.1532	1.5836	3.0354	0.001019	0.00084801	2.9853	11.2674	65.2482	1.1856	1.2048
125	0	0.8426	0.75185	0.31383	414	413	0.004660391	3.68E-05	0.00065	3.05E-06	0.0001	0.00024	0.00029	0.02742	0.24	0.01604	0.01655	0.01966	0.04811	0.994421	0.00565	23.573	77.81244104	80.12721637	78.65296477	630.07445	1395.912461	2139.624306	2958.681748	191.8844068	481.9816548	1181.83711	161.6258941	1	9.4927	0	1.3028	0.29138	0.12686	1486194.992	1.6064	3.0846	0.00056239	0.00040221	1.6938	11.2066	33.5093	1.1648	1.1699
125	0	0.30152	0.67408	0.38991	371	369	0.005185832	0.001347145	0.00139	7.18E-06	0.00028	0.00058	0.00083	0.04364	0.383	0.02179	0.02801	0.02938	0.06538	0.988346	0.012844	23.627	75.03411184	79.90909686	78.62868464	664.453537	1320.807503	2089.082263	3234.086578	140.9355518	475.0345704	1201.628573	272.045705	0.29929	31.0229	22.24	1.2491	0.33486	0.11691	1696963.111	1.5959	3.0213	0.0011949	0.00062686	3.2042	82.7521	225.4955	1.2914	1.3125
126	1	0.83125	0.63359	0.58087	236	235	0.008199121	6.79E-05	0.00223	1.83E-05	0.00053	0.00126	0.00159	0.05532	0.477	0.03012	0.04044	0.04628	0.09037	0.973977	0.027062	17.215	73.64945067	79.7241789	77.95343993	631.4354893	1230.375512	2392.762926	3290.403151	138.1817567	68.34359779	416.196978	95.41510233	0.96289	62.8025	2.7451	0.9395	0.13725	0.11588	1511379.552	1.6168	3.0865	0.00078535	0.0015082	1.2566	23.5942	327.4046	1.2073	1.3379
126	1	0.77314	0.6614	0.59945	234	233	0.008258755	7.90E-05	0.00226	1.87E-05	0.0006	0.00137	0.00181	0.11617	1.025	0.05861	0.07328	0.09692	0.17583	0.980527	0.020172	18.822	76.80062959	79.06625293	77.89589617	572.1372771	1166.228775	2421.783952	3280.169677	74.05428061	80.70829395	213.3727572	440.3711094	0.78626	11.9505	2.9987	1.3552	0.37283	0.10484	1393768.851	1.5836	2.9986	0.0003025	0.00020608	0.56209	162.8236	1060.9978	1.3004	1.3837
126	1	0.79426	0.64814	0.57728	233	232	0.008289584	6.85E-05	0.00222	1.84E-05	0.00051	0.00119	0.00154	0.05456	0.49	0.02194	0.03178	0.06582	0.06582	0.974077	0.026979	17.107	75.96145998	79.6278893	77.95534218	598.0354936	1177.041676	2404.166059	3369.552141	100.7951081	185.4065479	222.7952429	248.899382	0.77457	18.1298	4.2976	1.0932	0.27739	0.10924	1403764.408	1.5858	3.0001	0.00050534	0.00033116	0.87977	81.0637	1072.2534	1.2616	1.3901
127	1	0.82019	0.65781	0.5799	243	242	0.007951829	0.000112353	0.00366	2.91E-05	0.00065	0.00171	0.00196	0.07039	0.634	0.02632	0.04669	0.09017	0.07897	0.972101	0.028973	16.011	67.1391244	73.13796505	70.77551248	600.0431796	1062.592774	2761.676412	3540.870946	45.66346374	80.03096401	214.5667424	347.4280149	0.94214	55.0922	4.0118	0.82129	0.13863	0.17961	1516490.352	1.7097	2.9607	0.00072102	0.0030985	1.0374	130.3064	111.6865	1.2171	1.1706
127	1	0.83457	0.64883	0.61752	240	239	0.00807081	0.000126416	0.00393	3.17E-05	0.00078	0.00194	0.00233	0.11204	1.015	0.04562	0.07106	0.13472	0.13687	0.968542	0.032883	15.542	67.83775461	72.74947927	70.69666937	595.7864993	1155.34221	2499.672523	3535.469292	34.52592105	108.0343517	242.8160967	141.5599814	0.79398	15.0815	4.0806	0.81299	0.12496	0.14801	1432293.88	1.6725	3.0088	0.00054638	0.00028594	0.96059	151.5645	197.4335	1.2561	1.2597
127	1	0.81547	0.64809	0.60227	243	242	0.007963248	9.04E-05	0.00294	2.34E-05	0.00064	0.00162	0.00193	0.11485	1.019	0.05436	0.07267	0.12569	0.16307	0.973143	0.027801	16.152	69.28342053	74.09935147	72.07191009	598.9591475	1196.659526	2534.748492	3368.538761	38.41556747	158.1400679	131.1027943	404.9188011	0.83819	28.5543	5.0669	0.93199	0.18717	0.16304	1586183.276	1.681	2.9693	0.00061026	0.00053191	1.0722	60.5842	291.8682	1.2238	1.2868
128	1	0.82586	0.59259	0.44395	354	353	0.005455777	4.00E-05	0.00129	7.06E-06	0.00025	0.00061	0.00074	0.04576	0.403	0.01766	0.02654	0.05682	0.05299	0.983497	0.016856	18.258	72.41756808	78.53273395	76.24098694	685.8809588	1108.819265	2541.707028	3266.887094	41.15872307	75.42834053	92.34597195	635.2155493	1	13.5055	0	1.2901	0.29696	0.098541	718934.2751	1.5518	3.0684	0.0012296	0.00054778	2.878	52.3841	164.6004	1.2641	1.27
128	1	0.73403	0.61812	0.50801	343	342	0.00563253	8.34E-05	0.00167	9.42E-06	0.0003	0.00073	0.00091	0.03643	0.353	0.01548	0.01973	0.04354	0.04645	0.969902	0.036894	16.877	51.25431057	79.33667148	76.34150987	643.2804056	1138.010866	2591.221216	3384.726867	71.08488542	110.9383493	155.2442098	179.8626762	1	10.0988	0	1.0514	0.20829	0.13525	1307808.553	1.616	2.9737	0.00098871	0.00059241	2.2871	33.3488	164.2613	1.2163	1.2603
128	1	0.87601	0.62297	0.43552	346	345	0.005573364	5.66E-05	0.00118	6.59E-06	0.0002	0.00051	0.0006	0.04541	0.408	0.01642	0.02472	0.0588	0.04926	0.98661	0.013617	19.138	65.20248019	77.77182655	74.51031245	625.3028776	1140.606651	2495.476397	3365.349639	65.95933932	69.11977271	129.7638849	118.4511707	1	15.6388	0	1.5778	0.50671	0.14558	1228095.665	1.6242	3.0151	0.0015088	0.00073842	3.3296	33.6167	277.9167	1.2077	1.3105
129	1	0.83148	0.82226	0.49608	222	221	0.008688075	9.11E-05	0.00206	1.79E-05	0.00053	0.00114	0.00159	0.05127	0.449	0.0258	0.03405	0.04601	0.07741	0.98877	0.011427	21.096	69.6113382	73.45768238	72.23522778	324.2055694	1315.078406	2680.237252	3220.724506	87.43276918	207.9343785	91.7461763	468.1909704	0.8	20.9017	5.2091	0.89825	0.16833	0.11116	1448050.714	1.6062	3.0495	0.00043644	0.00044295	0.7324	125.4268	58.0547	1.2061	1.1354
129	1	0.85488	0.75801	0.44431	242	241	0.007975601	8.56E-05	0.00174	1.39E-05	0.00038	0.00085	0.00113	0.03348	0.297	0.01528	0.01904	0.03094	0.04584	0.992334	0.007774	22.858	73.82145105	78.94842077	76.83620951	476.7976587	1303.974968	2733.230856	3407.58565	72.25936203	43.04822905	21.16439666	139.5688796	0.80936	20.0835	4.8458	0.79335	0.12274	0.14258	808721.6737	1.6379	2.9935	0.00070689	0.00052715	1.213	254.9715	139.7509	1.2776	1.1953
129	1	0.76496	0.78527	0.38375	248	247	0.007774225	7.61E-05	0.00151	1.17E-05	0.00038	0.00082	0.00114	0.03495	0.308	0.01919	0.0232	0.02778	0.05758	0.990451	0.00968	21.77	75.97844047	79.60035659	78.08786722	477.1573484	1298.334655	2724.570273	3490.945645	232.9064447	200.6029764	42.91460526	562.8577912	0.78369	13.6106	3.8942	0.9287	0.22796	0.10322	816317.757	1.5874	2.9813	0.00082029	0.00033081	1.4336	152.5729	87.0422	1.2476	1.1701
130	1	0.71922	0.74743	0.39006	285	283	0.006760452	0.001150294	0.0025	1.69E-05	0.00076	0.00073	0.00228	0.03006	0.262	0.01659	0.01866	0.02224	0.04978	0.99469	0.005402	25.065	79.11716432	80.92954666	80.2685398	541.2116687	1057.807556	2537.2246	3511.321416	154.9736823	425.5031904	235.3891482	188.7467007	0.97179	34.2889	0.52518	0.88515	0.1329	0.14846	1719795.317	1.6603	3.0703	0.0008282	0.0016093	1.6153	198.4277	88.8869	1.2817	1.2209
130	1	0.81469	0.76425	0.38134	320	319	0.006028685	3.00E-05	0.0006	3.61E-06	0.00013	0.0003	0.00038	0.04862	0.424	0.02654	0.03396	0.03622	0.07963	0.996541	0.003476	25.746	79.78970471	81.953599	80.8720371	468.845115	850.4568353	2495.794116	3601.645564	174.8038742	374.2191049	40.95861093	558.7495486	1	12.6701	0	1.1809	0.22673	0.15329	430789.4051	1.6578	2.9787	0.00055709	0.00033406	1.3169	47.8978	78.2346	1.2252	1.1937
130	1	0.82665	0.7506	0.26411	315	314	0.006130783	3.24E-05	0.00074	4.52E-06	0.00015	0.00038	0.00045	0.04229	0.368	0.02345	0.02756	0.0297	0.07035	0.996277	0.003743	25.448	80.22951049	81.89666331	81.0323029	486.793617	847.1685405	2583.487336	3514.965674	175.2091916	367.8649311	184.923486	319.2447931	1	12.6286	0	1.0421	0.24959	0.13279	1310940.645	1.635	3.0551	0.00069857	0.00049781	1.5677	70.3957	78.5557	1.2328	1.1999
131	0	0.83119	0.56441	0.45199	346	345	0.005588998	0.000102209	0.00137	7.64E-06	0.00016	0.00042	0.00049	0.04119	0.34	0.02093	0.02402	0.03604	0.06279	0.994086	0.005968	23.725	76.78914668	79.81561961	78.28797993	832.2561407	1499.938034	2690.654659	3086.103504	68.52168429	143.9395705	176.8525965	520.5786784	1	6.3752	0	0.93134	0.023746	0.16494	1928087.802	1.6848	2.9361	0.0010342	0.00036546	2.4456	14.6635	97.8972	1.1776	1.2436
131	0	0.84573	0.56906	0.3122	353	352	0.005470979	3.31E-05	0.00071	3.91E-06	0.00012	0.00031	0.00037	0.01778	0.158	0.00867	0.01082	0.01577	0.02601	0.995446	0.004593	25.174	76.31528152	79.76009137	78.5215363	833.5041572	1439.733926	2044.948175	3110.863305	78.0513224	94.16421265	3394.259237	196.5340491	1	3.9375	0	0.89808	0.027429	0.14471	2419264.109	1.6531	3.0209	0.0018765	0.00049038	4.1244	24.3729	213.8483	1.2002	1.3219
131	0	0.84596	0.55428	0.46088	487	486	0.003966989	5.56E-05	0.00057	2.26E-06	5.00E-05	0.00014	0.00015	0.04187	0.37	0.02476	0.02405	0.02824	0.07428	0.997663	0.002344	27.077	78.98374938	82.40662455	80.96549951	854.6930022	1501.042741	2885.2344	3802.338929	101.333638	28.85997408	187.697079	319.3442977	1	3.9695	0	1.2513	0.17638	0.14396	1104888.475	1.6143	3.0486	0.0042032	0.0018005	11.0514	12.5141	131.0153	1.2854	1.3006
132	0	0.80654	0.56865	0.33386	395	394	0.004889832	5.91E-05	0.00065	3.20E-06	0.0001	0.00026	0.0003	0.01558	0.141	0.00765	0.0087	0.01304	0.02294	0.99657	0.003454	26.119	76.35474741	79.79094626	78.02494065	938.1663918	1543.933095	2695.851611	4071.363862	66.26357137	274.760707	104.7086654	85.63422977	1	3.7803	0	1.067	0.10742	0.14441	1438116.614	1.6498	3.0526	0.0031516	0.00062865	7.1466	9.0179	69.1605	1.1338	1.2911
132	0	0.7895	0.54532	0.41415	397	396	0.004863488	5.97E-05	0.00067	3.24E-06	9.00E-05	0.00024	0.00028	0.01859	0.162	0.00972	0.0114	0.0162	0.02915	0.997605	0.002403	27.366	75.69285744	78.2879205	76.80058099	962.5338894	1391.650135	2710.190159	3187.594766	63.647993	275.0563081	939.106809	424.4622911	1	3.7318	0	1.2008	0.11307	0.15681	1455569.91	1.6669	3.028	0.002313	0.00047891	5.568	13.6217	306.7791	1.1704	1.3559
132	0	0.83844	0.56677	0.31278	387	386	0.004985703	3.93E-05	0.00079	3.93E-06	0.00012	0.0003	0.00035	0.02764	0.245	0.01429	0.01774	0.02388	0.04287	0.994598	0.005459	24.473	76.35355574	78.68013605	78.08953588	888.6825924	1491.876155	2536.373775	3540.534288	76.59706308	244.9337616	100.3723981	46.19823284	1	2.7932	0	1.138	0.099643	0.14076	1870820.732	1.6571	3.0609	0.0031481	0.00044481	7.0242	13.7999	32.0903	1.1576	1.2916
133	0	0.84591	0.60866	0.59179	472	471	0.00409149	0.000234387	0.00263	1.08E-05	0.0003	0.00064	0.00089	0.04287	0.352	0.02059	0.02347	0.03468	0.06178	0.986606	0.018587	23.591	78.32036019	82.28309969	80.44630988	740.7193539	1520.21452	3239.012786	3691.090965	30.57566883	208.8887389	198.4949212	419.9545907	1	14.4652	0	1.3239	0.28037	0.1298	1755759.03	1.5927	3.0156	0.0037957	0.0013406	9.8946	14.7428	77.3443	1.1733	1.2749
133	0	0.81872	0.72388	0.47747	400	399	0.004817866	0.000233204	0.00225	1.09E-05	0.00016	0.00043	0.00049	0.02931	0.266	0.01312	0.01941	0.0262	0.03935	0.9956	0.004439	25.234	78.30490085	80.47949971	79.35419302	553.7148506	1170.898834	1939.720422	3658.164963	111.9200926	109.2331371	407.1231903	259.4645167	1	14.6194	0	1.3971	0.31691	0.11703	1601793.332	1.5938	3.0082	0.00034745	0.00024303	1.0819	28.275	72.3315	1.1881	1.2245
133	0	0.83636	0.66496	0.5572	466	465	0.00413891	0.000295119	0.00237	9.80E-06	0.00013	0.00035	0.00038	0.03478	0.317	0.01477	0.02204	0.03515	0.0443	0.989003	0.011169	20.45	76.56718529	82.0718486	79.48658372	682.1906095	1264.688098	2879.144758	3653.335031	99.38818825	307.0572281	1624.462314	147.9495927	1	20.2433	0	1.5894	0.47706	0.10768	1599440.116	1.5566	3.0115	0.0033544	0.0024017	8.5216	8.2748	66.722	1.1142	1.2718
134	1	0.81114	0.65579	0.53044	268	267	0.007200674	0.000123795	0.00339	2.44E-05	0.0005	0.00133	0.00149	0.06419	0.582	0.02189	0.03688	0.07991	0.06567	0.985657	0.014819	20.702	73.34633412	80.20670156	77.1022453	557.1992552	944.7796439	2738.620968	3227.856471	35.60413113	245.9503571	206.2432872	251.9379554	0.95757	80.1455	5.2529	0.87995	0.17525	0.18516	1996632.776	1.6978	2.9822	0.0017533	0.0048173	2.7866	33.9581	256.6036	1.185	1.2739
134	1	0.82159	0.67006	0.60602	273	272	0.007079339	0.000116234	0.00276	1.95E-05	0.00042	0.00113	0.00126	0.04111	0.374	0.0153	0.02655	0.05189	0.0459	0.988858	0.011383	21.651	73.94498346	80.33462628	77.56371376	531.094755	939.7501787	2753.833025	3252.453218	46.7071271	219.3337702	130.4910449	160.2942999	0.79487	13.6973	3.292	0.83425	0.10636	0.12007	1907154.537	1.6083	3.0283	0.00066893	0.00031799	1.319	9.1582	307.9823	1.1405	1.2744
134	1	0.81783	0.65929	0.54717	276	275	0.006995704	0.000124707	0.00379	2.65E-05	0.00057	0.0015	0.0017	0.05167	0.461	0.01899	0.03429	0.066	0.05697	0.981902	0.01888	19.651	77.56028853	80.24642288	78.9018533	565.9401384	1000.547036	2775.268649	3357.439115	91.61454463	502.5170502	188.525123	306.7515245	0.96774	58.1418	1.988	0.78205	0.094953	0.15363	2139361.83	1.6659	3.0579	0.0018951	0.0026346	3.2165	34.9387	594.5927	1.2087	1.3272
135	0	0.82552	0.63369	0.31108	451	450	0.004278216	3.39E-05	0.00076	3.27E-06	0.00012	0.00032	0.00036	0.02409	0.21	0.01339	0.01492	0.0181	0.04017	0.99407	0.005988	23.336	77.56780464	80.49935681	79.20952202	815.7579004	1276.800387	2684.139476	4089.097389	170.6960079	233.8695097	371.8774954	551.269098	1	4.2265	0	1.1365	0.058405	0.16081	2027778.653	1.6605	3.0024	0.0053723	0.0017705	12.5548	107.5037	79.6157	1.2945	1.2357
135	0	0.86214	0.62775	0.40481	430	429	0.004481776	3.86E-05	0.00073	3.26E-06	9.00E-05	0.00024	0.00027	0.03193	0.277	0.01804	0.01834	0.02614	0.05411	0.995237	0.004796	23.854	77.24302602	79.99289652	78.85463418	888.9304437	1279.730454	2673.422874	3945.637711	148.63134	122.2711245	92.26907978	283.44573	1	10.0484	0	1.1355	0.10167	0.14882	2103641.991	1.6491	3.074	0.0051786	0.0016017	11.6334	143.864	80.6527	1.3249	1.2386
135	0	0.84634	0.56678	0.28857	463	462	0.004172868	3.27E-05	0.00068	2.85E-06	8.00E-05	0.00021	0.00023	0.01858	0.162	0.00994	0.01128	0.0155	0.02982	0.997412	0.0026	27.794	78.23233218	80.55277713	79.09971108	885.5997723	1168.946286	2635.554589	4312.833937	112.9105566	323.4464438	146.3460098	603.9112931	1	3.4535	0	1.4543	0.33119	0.1224	1752303.699	1.6115	3.0276	0.007263	0.0017117	16.5375	117.092	79.4947	1.3214	1.234
136	0	0.76874	0.78653	0.37494	422	421	0.004566867	6.21E-05	0.00093	4.24E-06	0.00011	0.00028	0.00032	0.03196	0.262	0.01843	0.01881	0.02085	0.0553	0.993624	0.006431	22.492	77.18032117	81.7656038	79.18191977	771.6196251	1440.10496	2746.618451	4021.155811	306.3228023	275.312796	436.7202571	226.1670917	0.7417	51.4439	12.2921	1.3012	0.24428	0.19886	1496706.865	1.6901	2.917	0.0018029	0.0010103	4.4986	46.999	118.1618	1.2514	1.2368
136	0	0.84756	0.82139	0.36368	418	417	0.004611329	3.92E-05	0.00078	3.62E-06	0.0001	0.00027	0.0003	0.02297	0.202	0.01092	0.01566	0.02075	0.03277	0.997899	0.002107	27.53	76.63719855	80.91214669	78.51408708	857.1277739	1513.234852	2918.912618	3993.111574	753.516982	609.5303723	384.8217125	105.2038136	1	9.4673	0	1.3362	0.19396	0.14563	2198824.025	1.6498	2.944	0.0027925	0.0010088	6.803	22.2196	136.8071	1.1711	1.2251
136	0	0.78991	0.83561	0.3334	372	371	0.005186792	4.90E-05	0.00113	5.86E-06	0.00013	0.00034	0.00038	0.02804	0.244	0.01417	0.01887	0.02514	0.04252	0.997799	0.002207	27.223	79.14737591	81.63104477	80.749998	821.7928639	1503.879197	3100.825292	4186.162226	473.9345716	243.8003516	228.5193915	100.1080395	1	11.6789	0	0.95919	0.15321	0.19721	1851773.098	1.7181	3.016	0.00067683	0.00053418	1.7788	64.7399	143.6283	1.2348	1.1871
137	0	0.73229	0.77192	0.67901	269	268	0.00717266	0.000261941	0.00483	3.47E-05	0.00082	0.002	0.00247	0.11139	1.017	0.05472	0.06759	0.09483	0.16416	0.930209	0.077545	11.993	66.92037201	74.31076459	71.49141304	736.9832861	1361.085117	3146.231188	3824.556525	364.1549146	245.6889379	170.9976117	152.3104311	0.94077	66.6486	5.5279	0.78379	0.11917	0.14099	1791814.123	1.6597	3.0347	0.00051322	0.0013338	0.91644	34.5998	89.8344	1.1427	1.1559
137	0	0.7987	0.80404	0.57411	310	309	0.006224908	6.22E-05	0.00138	8.61E-06	0.00027	0.00062	0.0008	0.1959	1.71	0.10436	0.14017	0.13464	0.31309	0.936432	0.071728	12.998	64.58005842	73.55534039	71.70613489	722.8041993	1318.329883	3071.828082	3826.65621	307.9518837	667.0219422	375.0660371	291.3170193	1	11.618	0	1.1758	0.34381	0.19673	2062285.926	1.7411	2.9924	0.00024621	0.0002753	0.59929	36.6326	45.7673	1.1666	1.1756
137	0	0.82989	0.62471	0.70711	289	288	0.006693799	0.000147074	0.00239	1.60E-05	0.00048	0.00117	0.00144	0.10547	0.896	0.05445	0.07359	0.10765	0.16334	0.926957	0.08735	13.03	72.82299651	80.40496601	77.38098928	737.1284495	1318.896561	2848.559667	3567.482977	54.29781434	91.32033447	315.568347	128.9589642	0.86681	20.959	1.9908	0.87324	0.134	0.17058	1307953.828	1.6569	3.0205	0.00044937	0.0006241	0.95271	36.9855	144.0496	1.2237	1.2373
138	1	0.8257	0.73685	0.32865	344	343	0.005610134	5.90E-05	0.00111	6.23E-06	0.00021	0.00052	0.00062	0.01803	0.157	0.0095	0.01146	0.01501	0.02849	0.993155	0.006899	21.949	79.89522955	82.00050351	81.23889986	607.5562278	970.7907348	2574.639504	3433.480438	347.9911961	173.9494921	103.1275495	128.6646734	1	9.5782	0	1.137	0.19721	0.15381	1139884.676	1.6533	2.985	0.00065536	0.00065273	1.595	8.2507	36.824	1.119	1.2115
138	1	0.82282	0.73327	0.43302	285	283	0.006755357	0.002195662	0.00206	1.39E-05	0.00052	0.00121	0.00156	0.06073	0.518	0.03355	0.03666	0.0445	0.10064	0.977521	0.02324	17.32	78.2887152	81.49240389	79.91161031	622.0954304	974.3419212	2595.154725	3518.972579	521.9896559	253.7430791	91.39077073	236.578732	1	9.2681	0	0.88242	0.1686	0.1327	967230.1946	1.6451	3.0589	0.000778	0.00042767	1.8151	18.5045	163.212	1.1648	1.2793
138	1	0.45463	0.72633	0.68507	163	162	0.011801058	0.000148274	0.00345	4.07E-05	0.00123	0.00252	0.00368	0.07458	0.65	0.03696	0.05279	0.06651	0.11088	0.949281	0.055364	14.239	76.96740315	81.16577984	79.24650521	628.3002979	1030.53847	2661.90892	3602.357843	125.044702	375.4850761	220.5689316	472.7954911	1	13.6833	0	0.76116	0.15201	0.11766	1337519.838	1.613	3.0476	0.00063321	0.00048578	1.471	16.0767	151.8963	1.1266	1.2602
139	1	0.82355	0.78105	0.49774	299	298	0.006458257	0.000122443	0.00144	9.30E-06	0.00024	0.00058	0.00073	0.06622	0.584	0.03466	0.03847	0.05332	0.10397	0.978146	0.022623	17.78	72.73160135	80.8785865	77.32281481	438.2959182	958.8832385	2740.554919	3147.137331	109.4331439	171.6387442	179.5326694	330.0631861	0.97674	15.4916	5.4313	0.97638	0.20229	0.13048	1746767.246	1.6384	3.0512	0.00031374	0.0002846	0.72687	48.8646	168.6781	1.2055	1.2472
139	1	0.64188	0.78507	0.69633	142	140	0.009391621	0.003198289	0.0041	3.85E-05	0.00127	0.00183	0.0038	0.13948	1.291	0.07111	0.0941	0.11037	0.21332	0.918103	0.096865	11.937	67.49078301	80.26464825	77.03299125	398.1311835	969.5134327	2665.108545	3080.1755	104.5546859	81.95883775	201.4470275	165.1532079	1	15.3608	0	0.81148	0.15051	0.13046	1562235.645	1.6433	3.0196	0.0002076	0.0002312	0.35008	63.4806	97.7431	1.2111	1.1994
139	1	0.8683	0.79558	0.47545	307	306	0.006302489	7.57E-05	0.00101	6.38E-06	0.00023	0.00048	0.00069	0.122	1.065	0.06839	0.07813	0.07669	0.20518	0.976194	0.024633	16.978	76.22956676	81.43829628	78.95177363	389.7378738	933.8729212	2698.464504	3305.486716	228.2277828	137.3462764	217.2406027	510.2079835	1	31.5397	0	1.0395	0.47093	0.12248	1664414.131	1.623	3.0378	0.00043686	0.00089465	0.92175	131.4165	123.1868	1.226	1.2111
140	0	0.8487	0.82582	0.53232	348	347	0.005553621	0.000127314	0.00347	1.93E-05	0.00072	0.00167	0.00217	0.11797	1.074	0.06554	0.07655	0.09391	0.19661	0.95681	0.045338	13.651	74.82370899	79.23804554	77.65236437	939.5674928	1325.851504	3109.764554	3866.586768	284.0107756	197.4719231	298.1718212	793.3878549	1	14.2814	0	0.91723	0.14387	0.16908	1648090.949	1.7032	3.0355	0.0014275	0.00073428	3.1875	140.5059	154.5274	1.2608	1.209
140	0	0.16559	0.80043	0.48461	291	290	0.006624049	0.002238786	0.00378	2.50E-05	0.00099	0.00181	0.00296	0.05296	0.47	0.02959	0.03002	0.0385	0.08878	0.975249	0.025692	16.751	75.40525953	79.23775728	77.50320604	757.7253706	1244.608778	3097.143524	3599.077467	247.8268857	65.80746853	72.58796159	137.4053848	1	11.0432	0	1.0805	0.23128	0.25353	1723348.88	1.7397	3.0322	0.00036401	0.00027884	1.001	46.6939	145.2864	1.2183	1.2383
140	0	0.83702	0.79539	0.51802	351	350	0.005501226	9.53E-05	0.00258	1.42E-05	0.00043	0.00112	0.0013	0.06882	0.609	0.0361	0.04371	0.06112	0.10831	0.977146	0.023478	16.625	74.68077829	78.79156673	77.35102421	761.6872459	1281.571761	3185.03475	3684.922699	338.4982849	90.22090664	208.148141	332.6882944	1	11.1836	0	1.1396	0.26891	0.20866	1579132.056	1.7202	3.021	0.00059554	0.00037692	1.5125	73.5915	143.3311	1.2552	1.1948
141	1	0.70897	0.75667	0.81928	191	183	0.007597328	0.000552756	0.0201	0.000152676	0.00739	0.01422	0.02217	0.22167	1.886	0.11714	0.14695	0.2379	0.35142	0.631718	0.617838	2.435	65.39836339	74.97335542	70.76837218	526.8821489	1164.720995	2597.972172	3428.826821	204.434757	68.38605618	41.19660915	124.8435319	0.7613	112.6854	28.9839	0.70013	0.1079	0.10935	1303801.3	1.6036	3.0253	0.00019631	0.00031538	0.36158	165.6038	89.5547	1.2317	1.1582
141	1	0.56693	0.78076	0.806	237	236	0.008123518	0.000534318	0.01989	0.000161542	0.00777	0.01434	0.02331	0.20101	1.798	0.09669	0.11236	0.055173155	0.29008	0.622075	0.638835	2.251	65.89165894	74.28916239	71.5004317	501.9487276	1158.661091	2556.359715	3512.363824	545.3288193	368.1345318	93.66800893	530.0137208	0.66686	72.8226	25.9278	0.85979	0.2018	0.11852	1233597.134	1.6187	3.014	0.00033661	0.00089083	0.54634	246.6962	95.4419	1.2277	1.1535
141	1	0.49231	0.75583	0.8498	112	107	0.009241015	0.000589142	0.02775	0.00025648	0.01105	0.01832	0.03315	0.21727	1.769	0.13051	0.11939	0.13401	0.39154	0.592034	0.761696	1.751	64.87393408	71.93238982	68.7465821	504.1815757	1129.639962	2476.732486	3503.107173	350.3032969	665.3909548	278.4589979	675.2430107	0.88097	120.0413	25.8462	0.69456	0.10919	0.12335	1697702.58	1.6205	3.0226	0.00085477	0.0022606	1.2255	330.2475	122.114	1.2411	1.1707
142	1	0.35512	0.69771	0.50633	415	413	0.003496023	0.000217794	0.00221	7.72E-06	0.00019	0.0005	0.00058	0.04647	0.572	0.01992	0.02697	0.04486	0.05977	0.970551	0.034463	19.087	33.02390286	78.40552401	74.57981653	700.7217617	1446.439948	2714.844339	3786.243806	440.2726355	201.7480266	136.7845122	420.0392946	0.85654	59.1039	13.3492	1.2911	0.4803	0.17711	1738117.834	1.6993	3.0198	0.0074846	0.0084971	16.2988	27.1131	334.0059	1.1947	1.2994
142	1	0.29855	0.70809	0.47168	441	439	0.003445212	0.000145127	0.0019	6.55E-06	0.00021	0.00056	0.00062	0.05372	0.6	0.0261	0.03099	0.04773	0.07829	0.970784	0.037006	20.079	34.7469226	80.85680252	75.75458482	603.9245079	1293.120157	2493.285829	3215.444687	397.8980627	321.2491396	415.2126507	927.0517468	0.74878	52.1279	15.1321	1.3852	0.56233	0.18776	1821931.711	1.6948	3.0393	0.0052793	0.0051947	12.8797	37.9916	453.626	1.2248	1.2987
142	1	0.28937	0.71427	0.40286	426	424	0.003428516	8.88E-05	0.00131	4.49E-06	0.00013	0.00037	0.0004	0.04988	0.568	0.02501	0.02894	0.04355	0.07503	0.986148	0.014834	20.384	34.01971977	79.54028331	74.45936109	622.1251046	1389.621053	2539.908078	3359.904092	774.5836437	720.1339919	669.6245828	503.6803762	0.77871	44.703	12.3178	1.5119	0.63412	0.21633	1480427.587	1.7388	3.0433	0.0090089	0.0074297	20.1588	50.0562	424.9328	1.2475	1.2902
143	1	0.83615	0.67677	0.45174	248	247	0.007786524	6.23E-05	0.00179	1.39E-05	0.00033	0.00073	0.00098	0.03922	0.34	0.0219	0.02602	0.03254	0.06569	0.99241	0.007682	22.872	73.60523152	76.2225571	74.91796175	562.7192749	1159.384902	2653.640619	3134.223093	61.51726646	483.9895033	261.3729458	1305.678101	0.78788	13.4312	2.7758	0.77279	0.059177	0.14921	1550023.5	1.6557	2.9649	0.00075396	0.00025527	1.3379	34.9836	293.2276	1.1879	1.2405
143	1	0.82421	0.67507	0.42552	247	246	0.007794615	6.21E-05	0.00133	1.04E-05	0.00027	0.00063	0.0008	0.05261	0.466	0.02565	0.03533	0.05451	0.07694	0.994048	0.006007	23.896	73.32017358	76.27327772	75.13359471	562.7851301	1176.094344	2650.500735	2969.94433	51.83220126	402.2918772	1446.205475	310.7475007	0.78125	12.6303	3.1697	0.78589	0.079213	0.1438	1623290.452	1.6494	2.9892	0.00080623	0.00028687	1.4135	23.0476	214.6334	1.1773	1.2293
143	1	0.8231	0.67967	0.49348	245	244	0.007898491	6.38E-05	0.00182	1.44E-05	0.00032	0.00078	0.00096	0.0338	0.294	0.01728	0.0234	0.03052	0.05184	0.993862	0.006196	23.703	73.06081607	76.37045583	74.89976188	560.331283	1186.142806	2425.381771	2883.445904	86.30734773	285.3199671	2995.001973	177.6731155	0.81538	10.255	2.1926	0.71789	0.056944	0.13502	1599371.346	1.6291	2.9729	0.00080061	0.00025988	1.3874	174.406	276.6222	1.2948	1.2394
144	0	0.7762	0.80616	0.62656	376	375	0.005137643	0.001789147	0.00232	1.19E-05	0.00065	0.00078	0.00195	0.09378	0.855	0.05146	0.05772	0.0665	0.15437	0.96999	0.032119	16.515	59.23679909	71.50992918	66.66580648	456.2956144	1347.11945	1961.861591	3251.403592	297.0149567	423.3582796	929.5072983	99.34069498	0.47363	34.5298	15.4417	0.97859	0.16303	0.1744	1685658.057	1.7033	2.973	0.0011599	0.0011156	3.3989	48.1936	166.7828	1.2608	1.259
144	0	0.82771	0.75368	0.50213	493	492	0.003912577	5.77E-05	0.00091	3.55E-06	0.0001	0.00027	0.00031	0.15607	1.464	0.07742	0.10546	0.11837	0.23225	0.975479	0.025295	16.515	61.49054482	69.15960661	65.97622775	564.0124944	1163.909512	2176.066457	3417.262902	302.2929985	353.3364818	154.1472291	1202.110804	0.94962	32.8192	0.67495	1.0141	0.09454	0.17374	1610630.489	1.7034	3.0438	0.00045255	0.0005984	1.5495	14.761	86.1123	1.1603	1.2078
144	0	0.80333	0.73467	0.42786	510	509	0.003785002	6.95E-05	0.00108	4.07E-06	8.00E-05	0.00022	0.00025	0.04745	0.445	0.02268	0.02886	0.04161	0.06803	0.98865	0.011548	20.39	64.15755471	71.65088467	68.46720999	575.507036	1186.177582	1690.743525	3142.583486	226.4591237	428.8346794	304.3078067	100.8227199	1	12.1977	0	1.591	0.42912	0.15863	1306840.961	1.6591	2.9511	0.00064144	0.00073457	2.25	23.2129	79.4703	1.1721	1.217
145	1	0.82759	0.63558	0.37521	344	343	0.005612443	5.32E-05	0.00121	6.77E-06	0.00016	0.00041	0.00048	0.03483	0.303	0.02	0.01915	0.0269	0.06001	0.993277	0.00678	22.23	77.6912677	80.09280079	79.09278356	649.1678123	1055.755694	2940.478162	3772.066786	72.59312712	217.1423849	144.0858031	129.248745	1	11.1828	0	0.98125	0.15912	0.16531	1650667.625	1.6693	2.9139	0.0010234	0.00059314	2.3955	5.0779	165.0034	1.1015	1.2527
145	1	0.78275	0.6138	0.38755	348	347	0.005554073	5.77E-05	0.00147	8.14E-06	0.00023	0.00057	0.0007	0.03067	0.303	0.01445	0.01618	0.02476	0.04335	0.983099	0.019138	22.998	75.79682242	80.89252023	79.76774608	667.3672965	1013.14224	2912.793921	3755.787615	77.08050974	202.8248862	177.3194961	197.4248807	1	14.1739	0	1.0417	0.14858	0.12326	1466124.527	1.6131	2.9758	0.0012874	0.00046433	2.9457	5.1049	150.5297	1.0988	1.286
145	1	0.82284	0.67772	0.43893	340	339	0.005678456	0.000143153	0.00326	1.85E-05	0.00028	0.00075	0.00084	0.02842	0.248	0.01041	0.01764	0.03345	0.03123	0.990237	0.009904	21.264	77.19439629	80.92718217	79.30146166	559.7492896	1031.57373	2990.600127	3827.185301	77.993858	90.62758198	225.4668902	99.95112759	1	14.2629	0	0.99931	0.14699	0.15744	1650260.08	1.6626	2.9971	0.0014226	0.001186	3.097	21.1252	248.5128	1.1892	1.301
146	1	0.71139	0.64908	0.74388	179	178	0.010793188	0.000675051	0.01535	0.000165706	0.00223	0.0056	0.00669	0.06461	0.595	0.02795	0.03936	0.06967	0.08384	0.878901	0.16295	10.795	74.84908198	80.44978329	78.52280531	635.209689	1052.09833	2601.221621	3247.886133	101.4425487	166.3160449	120.2263783	458.1578519	0.80707	40.8935	9.426	0.62978	0.10813	0.11235	1485545.647	1.6106	2.9981	0.00015827	7.11E-05	0.24487	19.1034	181.631	1.1608	1.253
146	1	0.69743	0.63304	0.69299	210	209	0.009200628	0.000380973	0.00924	8.50E-05	0.00114	0.00305	0.00343	0.04118	0.356	0.01486	0.02458	0.05376	0.04458	0.947875	0.058866	15.289	76.03017146	80.71095105	77.73739828	612.5049873	1011.98954	2656.424353	3173.115706	49.60576589	46.75033699	201.919608	161.863771	0.81298	23.1098	5.4035	0.67757	0.07478	0.12194	2017335.255	1.6259	2.9585	0.00019758	7.00E-05	0.35295	37.6964	247.5232	1.1831	1.2527
146	1	0.72669	0.60253	0.63306	220	219	0.00876915	0.000226339	0.00381	3.34E-05	0.0006	0.00143	0.00181	0.08383	0.708	0.03698	0.04781	0.08635	0.11093	0.970968	0.032322	18.253	74.88228938	80.91351446	78.46173845	677.3098061	1115.354544	2678.899963	3346.128192	76.68253256	301.1537726	102.2021481	317.6759504	0.93254	67.9286	3.9262	0.79031	0.14943	0.13428	1670929.584	1.6313	3.0305	0.0007898	0.0027223	0.98891	19.5139	290.5418	1.1418	1.2287
147	0	0.84114	0.64051	0.20677	585	584	0.003299673	1.40E-05	0.00041	1.36E-06	5.00E-05	0.00014	0.00015	0.03979	0.349	0.02147	0.02552	0.03114	0.06442	0.994352	0.005687	22.876	74.48184075	78.87166515	76.44108835	826.6240422	1136.504049	2000.352976	3561.848842	2036.626824	99.4562618	200.2057238	247.1317624	1	39.4932	0	2.2998	0.36018	0.2079	1553581.909	1.6355	2.9853	0.0063976	0.0032945	17.5387	52.6738	681.9498	1.3037	1.491
147	0	0.84554	0.62204	0.1543	595	594	0.003242717	1.27E-05	0.0005	1.64E-06	5.00E-05	0.00015	0.00016	0.04252	0.369	0.02072	0.02372	0.03928	0.06217	0.996851	0.003161	25.428	78.03828115	81.32369553	79.96721519	991.8437119	1589.272495	2402.825048	3380.437093	141.0236571	206.3007077	1255.681483	395.9749438	1	64.4881	0	1.8119	0.25557	0.18006	1864513.691	1.6971	3.0223	0.0080123	0.0073103	19.0818	13.9355	67.824	1.2215	1.3192
147	0	0.86301	0.6694	0.24177	564	563	0.003421051	2.61E-05	0.00057	1.96E-06	6.00E-05	0.00016	0.00017	0.04217	0.383	0.02306	0.02567	0.03342	0.06917	0.994857	0.005174	23.176	72.02396493	77.91105111	74.93011025	797.4515112	1264.230829	2794.326732	3834.526007	70.17766464	215.7655302	155.1465018	695.8772661	1	16.9938	0	1.7614	0.4701	0.24846	1527601.202	1.7181	3.0271	0.0075237	0.0035905	20.126	72.6968	921.6674	1.3162	1.4808
148	0	0.22366	0.6893	0.49566	304	302	0.006339025	0.001705507	0.00247	1.57E-05	0.00065	0.00092	0.00195	0.03636	0.328	0.01824	0.0203	0.02862	0.05471	0.9861	0.014489	20.667	76.02089876	79.34915909	77.85689913	642.5563113	1576.102645	2945.446455	3615.788482	136.6401261	96.30329148	94.28053325	84.04539849	1	37.7418	0	0.77012	0.062312	0.14645	1384356.074	1.6393	3.036	0.0013372	0.0026507	2.75	12.9831	219.8177	1.1129	1.321
148	0	0.75864	0.70115	0.48075	337	336	0.005727817	0.000892139	0.00358	2.05E-05	0.00081	0.00084	0.00243	0.04612	0.422	0.02308	0.02471	0.03284	0.06923	0.988263	0.012246	22.252	76.00665854	79.69134692	77.83823016	622.0503819	1632.875003	2994.806636	3611.633204	107.6608022	140.6137007	266.2153088	429.2889285	1	6.5214	0	0.92263	0.11684	0.12162	1564304.184	1.6049	2.9953	0.00088817	0.00026992	2.1507	9.4852	244.0358	1.1031	1.322
148	0	0.78118	0.69	0.48311	340	339	0.005674286	8.28E-05	0.00141	8.03E-06	0.00019	0.00046	0.00056	0.04125	0.375	0.02475	0.01866	0.02875	0.07426	0.991795	0.00832	22.433	74.19854665	78.07782282	76.32158823	639.0554101	1592.055133	2951.604872	3659.091083	125.2449964	124.1109147	194.6243708	232.1528635	1	5.5683	0	0.90565	0.07924	0.10656	1454821.465	1.573	3.0313	0.00075853	0.0001992	1.849	10.6377	345.1507	1.1117	1.3507
149	0	0.85044	0.57761	0.26036	551	550	0.00349991	2.61E-05	0.00046	1.62E-06	3.00E-05	9.00E-05	0.0001	0.0111	0.097	0.00566	0.00686	0.00882	0.01697	0.998262	0.001742	27.992	77.01344138	78.76126766	77.87158128	822.7061966	1394.9731	1701.528117	3174.53505	93.84525352	393.1081762	827.8366828	182.1063177	1	3.3664	0	1.4579	0.14646	0.11801	1651498.722	1.5449	3.061	0.011016	0.0021693	27.3476	107.708	279.3003	1.3696	1.3761
149	0	0.81603	0.58595	0.28966	547	546	0.003529137	5.07E-05	0.00106	3.75E-06	6.00E-05	0.00016	0.00017	0.09302	0.805	0.05468	0.05472	0.05951	0.16404	0.995465	0.004559	23.776	77.44373874	79.488353	78.41981376	835.6659528	1425.907087	1700.213031	3140.486869	122.4383116	399.1050392	1239.775287	92.24060964	1	4.7535	0	1.5412	0.21368	0.12487	1047494.405	1.567	3.0182	0.011987	0.0027002	28.9469	83.9169	299.3762	1.3708	1.4084
149	0	0.77201	0.57227	0.21349	554	553	0.003486768	1.45E-05	0.00027	9.28E-07	3.00E-05	7.00E-05	8.00E-05	0.01102	0.096	0.0058	0.00667	0.00906	0.01741	0.998738	0.001264	29.564	76.85082967	78.38251105	77.52463129	833.4896911	1398.932576	1521.834586	3091.660394	96.07174826	283.229895	1579.826165	112.0822016	1	3.1943	0	1.475	0.17482	0.12614	1753271.053	1.5543	3.0453	0.011438	0.0019208	28.2911	129.7611	233.6847	1.3778	1.3609
150	1	0.82168	0.67496	0.64856	247	246	0.00782134	9.84E-05	0.00268	2.10E-05	0.00066	0.00149	0.00199	0.06673	0.6	0.02764	0.04135	0.07802	0.08292	0.955307	0.047431	13.866	72.37020953	78.98534208	75.90002025	535.0303393	1286.70691	2801.17209	3727.929362	56.95377826	88.31130588	763.2575678	220.2280718	0.78723	31.9378	3.0249	1.1883	0.30333	0.079824	1394776.728	1.5224	2.973	0.00017272	0.00014954	0.35935	9.7336	311.9358	1.1285	1.2723
150	1	0.83152	0.65268	0.63224	250	249	0.007720069	0.000124825	0.00265	2.04E-05	0.00073	0.00153	0.00218	0.06293	0.568	0.02892	0.03947	0.06038	0.08677	0.877163	0.152961	9.353	72.80378902	79.40316955	76.94926006	577.7173547	1301.762631	2992.511756	3881.874619	140.5515474	88.65738718	654.1871249	368.964467	0.80435	11.3507	2.8549	0.99965	0.19121	0.13631	1466841.085	1.6157	3.0453	4.30E-05	2.87E-05	0.10602	0.52095	16.8729	0.94431	1.1308
150	1	0.77809	0.65512	0.60548	256	255	0.007524997	0.000125722	0.00254	1.91E-05	0.00067	0.00152	0.00202	0.06042	0.535	0.02536	0.03754	0.07263	0.07607	0.895069	0.125329	10.055	74.75310283	79.448098	77.09218708	549.0039385	1299.554782	2871.1124	3977.216463	119.7742163	92.39180414	621.5882566	206.7959037	0.80392	10.7787	2.5797	1.3259	0.26799	0.1847	1336497.77	1.6477	3.0268	4.63E-05	3.51E-05	0.11572	1.0969	24.7098	0.98446	1.1432
151	0	0.22485	0.70769	0.67057	243	241	0.007919154	0.00281605	0.00804	6.36E-05	0.00264	0.00387	0.00792	0.10127	0.922	0.04839	0.0638	0.09698	0.14516	0.921376	0.093712	12.194	66.32889177	72.85871167	69.42831896	676.7278524	1079.653096	2692.289636	4100.445154	99.09986298	65.79145965	103.4645315	473.6883638	1	20.9636	0	0.82625	0.17358	0.14688	1675430.061	1.6618	3.0227	0.00089112	0.00077944	2.0101	258.661	347.8938	1.3041	1.3123
151	0	0.85067	0.68671	0.66074	187	184	0.010329048	0.00239129	0.00613	6.34E-05	0.00159	0.00322	0.00477	0.11594	1.071	0.06019	0.07039	0.09819	0.18056	0.926657	0.082601	12.19	67.70256161	73.83552547	70.48501565	658.9360221	1115.853726	2972.138028	4055.127234	132.2267576	67.17577213	205.6757318	1056.477549	1	11.6253	0	0.87893	0.14949	0.2002	1771753.983	1.6864	2.9915	0.0012232	0.00070145	2.6875	426.6065	412.082	1.3619	1.3154
151	0	0.6993	0.63347	0.81889	140	131	0.010974762	0.001642797	0.0087	9.55E-05	0.00329	0.00533	0.00988	0.09861	0.927	0.04866	0.05779	0.08309	0.14597	0.789284	0.350338	7.328	65.92781296	72.1633895	70.0389126	726.6560111	1141.024936	2773.292373	3463.981993	138.9728514	70.67069904	659.458915	413.2937246	0.57769	61.0407	26.6654	0.69261	0.0934	0.14049	1732497.224	1.6417	3.0313	0.0018116	0.0025397	3.5441	342.33	534.556	1.3511	1.3627
152	1	0.78495	0.71171	0.33689	262	261	0.007360205	3.75E-05	0.00114	8.42E-06	0.00036	0.00071	0.00107	0.05564	0.487	0.03095	0.03378	0.04315	0.09286	0.988066	0.012148	20.473	69.69609478	74.75827744	72.02509014	541.3299027	1160.91002	2879.709103	3467.30563	67.03643211	158.4674907	291.0855605	586.310417	0.80488	26.3199	2.5692	0.92592	0.16791	0.11117	1704817.19	1.5835	2.8815	0.00079852	0.00063157	1.4663	208.9712	118.0333	1.2917	1.1981
152	1	0.79489	0.81429	0.35439	256	255	0.007527476	4.58E-05	0.00112	8.45E-06	0.0003	0.0006	0.00089	0.03398	0.297	0.01831	0.02288	0.02935	0.05493	0.99572	0.004307	25.115	74.73692085	78.13866532	76.32896481	515.3317886	1168.487093	2980.308479	3411.840607	364.7233123	650.4429504	267.1276558	581.4969182	0.8017	8.2357	2.2603	0.89972	0.14392	0.12488	1544377.925	1.5981	2.9793	0.00069164	0.00042533	1.2616	106.5312	46.145	1.2237	1.1335
152	1	0.82027	0.81179	0.35174	257	256	0.007509712	3.93E-05	0.00117	8.81E-06	0.00031	0.00065	0.00093	0.04046	0.352	0.022	0.02601	0.03097	0.06601	0.994964	0.005078	24.791	74.17640063	77.3308774	75.68223472	457.9346587	874.5359548	2692.508798	3216.260953	510.8291442	402.8027879	105.8514971	1607.288729	0.78125	9.9083	2.5459	1.0013	0.21629	0.092829	1582270.494	1.5374	2.9977	0.00072879	0.00043251	1.3252	133.3356	64.1601	1.2258	1.1281
153	1	0.7593	0.7616	0.63873	197	196	0.009793615	0.000125732	0.00265	2.60E-05	0.00089	0.00164	0.00268	0.04483	0.402	0.02041	0.02898	0.05574	0.06123	0.934577	0.08549	16.246	76.62231104	81.08205177	79.39106588	531.7305476	1155.654519	2722.622329	3306.456497	421.174046	82.9598194	145.7314315	460.4849368	0.74735	20.8042	3.9827	0.75805	0.13442	0.12676	1079093.55	1.6096	3.0358	1.91E-05	8.86E-06	0.039534	4.0499	42.9501	1.0967	1.2023
153	1	0.78092	0.71624	0.61499	224	223	0.008613166	0.000100272	0.00155	1.33E-05	0.00038	0.00079	0.00114	0.0284	0.254	0.01328	0.01838	0.02897	0.03984	0.976398	0.028196	22.324	76.3460252	81.27121358	78.88548152	601.8586787	1174.845462	2772.971495	3115.751175	88.40652826	121.1334483	108.5325788	3357.393643	0.96951	65.7075	2.5924	0.86067	0.15003	0.1427	1463179.66	1.6153	3.033	0.00012007	0.00020718	0.23454	13.6892	89.4947	1.1951	1.2177
153	1	0.85127	0.69896	0.56694	232	231	0.008313813	8.30E-05	0.00148	1.23E-05	0.00028	0.00061	0.00085	0.02229	0.195	0.01005	0.01422	0.02413	0.03015	0.980285	0.022417	22.369	77.71253388	80.44442111	78.80973074	598.7226464	1105.357125	2764.969712	3162.237909	75.66176637	194.8243708	350.3270297	1733.747739	0.9689	71.9143	2.4248	0.91387	0.19075	0.10186	1223798.281	1.5865	3.0145	0.00024384	0.00056207	0.4305	19.9333	116.2086	1.159	1.2148
154	1	0.8211	0.83046	0.51554	173	172	0.011159632	0.000192685	0.00283	3.16E-05	0.00065	0.00141	0.00196	0.03442	0.304	0.01781	0.017	0.03046	0.05342	0.99282	0.007262	23.05	76.7015861	80.3611385	78.77434583	428.7247231	1191.503693	2733.57449	3366.618769	407.3544836	112.8038375	347.1265754	1665.796575	0.8008	18.5819	4.8036	0.74934	0.13717	0.13713	1600565.44	1.6336	3.0245	7.68E-05	3.31E-05	0.12464	112.8381	107.8445	1.1793	1.1377
154	1	0.81158	0.8135	0.50926	173	172	0.011161977	0.000149765	0.0026	2.90E-05	0.0007	0.00143	0.00209	0.02002	0.174	0.00948	0.01249	0.02021	0.02843	0.990977	0.009169	22.22	77.38349835	81.48616481	79.56048859	459.5825211	1158.069079	2824.810887	3651.34892	715.4468912	124.5920257	145.5522319	145.3943781	0.94102	71.2774	7.6012	0.77621	0.12713	0.12276	1510520.542	1.6128	2.9998	0.00012558	0.00016081	0.19112	86.922	129.4589	1.1904	1.1704
154	1	0.77165	0.85123	0.55372	174	173	0.011084319	0.000339598	0.00473	5.24E-05	0.00104	0.00217	0.00312	0.03799	0.334	0.01782	0.02299	0.03617	0.05347	0.990358	0.009814	22.455	79.32260236	82.97630351	81.35622586	451.8838964	1512.712977	2891.491897	3713.121239	368.6930895	113.3166481	209.8499698	374.7470018	0.78947	28.5237	7.3728	0.75845	0.15496	0.13045	1009567.771	1.6364	2.9861	0.00014882	5.77E-05	0.22626	83.3039	74.7809	1.1444	1.1321
155	1	0.83022	0.80645	0.50686	219	218	0.008834666	9.45E-05	0.00273	2.41E-05	0.00088	0.00174	0.00264	0.05036	0.475	0.02757	0.02883	0.04284	0.0827	0.974252	0.027141	17.146	76.26246657	83.13780497	80.59688894	442.7659555	1151.793998	2289.474811	3665.295524	469.6325009	286.1524552	176.4092603	217.5087724	0.78895	19.4372	5.3959	1.5158	0.37373	0.13529	1150558.014	1.6562	2.9274	0.00017041	0.00017194	0.30846	22.0174	41.2165	1.1049	1.1254
155	1	0.75903	0.7658	0.61716	230	229	0.008385831	0.000314697	0.00362	3.03E-05	0.00107	0.00224	0.0032	0.08985	0.801	0.04603	0.05308	0.07501	0.1381	0.936174	0.070248	12.39	74.04484515	80.51605162	78.72887278	576.7575773	1355.978917	2286.001503	3550.75716	222.4047159	212.7893734	277.5442212	249.8017331	0.84983	45.8155	5.4317	1.2119	0.37136	0.16058	1413556.296	1.6758	3.0264	0.00033481	0.0004371	0.58977	33.8402	117.1478	1.1575	1.1906
155	1	0.86364	0.83083	0.55985	250	249	0.007711596	9.04E-05	0.00369	2.85E-05	0.00112	0.00225	0.00337	0.05252	0.458	0.03119	0.02959	0.03854	0.09358	0.953927	0.049098	13.666	79.52305843	81.96662562	80.64321061	819.4327654	1720.338168	2680.123664	3915.707553	618.6561346	2667.962914	564.3252941	491.5988015	0.7971	17.5429	4.4643	1.1347	0.31305	0.2496	1617290.417	1.7809	2.9806	0.00067259	0.00026931	1.2192	61.6577	83.7226	1.1731	1.1565
156	1	0.10348	0.62955	0.58436	907	905	0.002107089	0.001197049	0.00082	1.73E-06	0.00014	0.00025	0.00043	0.19746	1.658	0.10554	0.12648	0.14641	0.31663	0.846362	0.183881	7.545	72.03020933	76.21196763	73.73292201	569.7560783	1073.695623	2474.400684	3614.481175	61.19679124	240.6453733	94.29154653	275.2614111	0.95763	66.7579	4.2289	1.2544	0.37872	0.12121	1814443.71	1.5991	3.142	0.00041599	0.0014435	0.73698	21.8516	139.1699	1.1212	1.2048
156	1	0.271	0.63303	0.66652	305	304	0.006317319	2.82E-05	0.00059	3.74E-06	0.00014	0.00032	0.00041	0.17188	1.474	0.09051	0.1289	0.12624	0.27152	0.793984	0.27769	6.28	70.33019311	73.91346838	71.65301519	613.7146902	978.5618858	2546.963846	3465.282223	127.0817993	536.8120265	225.1706963	61.22429302	0.78744	93.2233	28.2197	1.1151	0.2016	0.11485	2118054.135	1.5919	3.1131	0.0010626	0.0024599	1.8728	4.6409	96.6945	1.0499	1.2087
156	1	0.78174	0.656	0.59176	598	579	0.002788736	0.001903853	0.00774	2.16E-05	0.00194	0.00263	0.00581	0.21267	1.862	0.09314	0.09946	0.07348	0.27941	0.677606	0.511002	3.415	67.33009759	74.06897548	70.33175987	611.6955463	1295.739093	2466.9171	3488.932937	132.709051	873.5669063	102.9919783	171.7011063	0.92495	36.6911	1.6707	0.94521	0.20484	0.12098	1761348.398	1.6095	3.0144	0.00015558	0.00022785	0.37772	3.3131	46.9865	1.0239	1.1485
157	1	0.74413	0.62911	0.63317	188	187	0.010314795	0.00010707	0.00262	2.70E-05	0.00087	0.00167	0.00261	0.10092	0.899	0.05991	0.0586	0.07574	0.17972	0.950226	0.053757	13.98	73.78943658	77.65231691	75.91649553	602.4543118	1173.621781	2717.441712	3305.112222	66.75442714	99.22836815	119.0448305	1252.998406	0.78466	8.7851	2.41	0.63392	0.054949	0.13778	1676945.225	1.6577	2.9198	0.00018477	7.23E-05	0.29426	38.0499	479.4819	1.2452	1.3198
157	1	0.77985	0.63232	0.65861	187	186	0.010354992	0.000137351	0.0032	3.32E-05	0.00091	0.00187	0.00273	0.14582	1.238	0.08199	0.08591	0.11149	0.24596	0.943552	0.063547	14.512	74.04011176	79.06709867	76.93508206	606.4901336	1241.907321	2676.479114	3336.313278	72.82849413	144.7188149	105.3745991	125.0842195	0.78066	14.3868	3.5891	0.67876	0.073943	0.13272	1342629.544	1.6469	2.9587	0.0001866	9.10E-05	0.29498	30.0405	177.8301	1.2204	1.2392
157	1	0.74652	0.63445	0.62596	187	186	0.010348156	9.09E-05	0.00281	2.91E-05	0.00104	0.00192	0.00313	0.10894	0.979	0.05626	0.07118	0.09824	0.16878	0.953261	0.051	14.848	71.89962519	78.63317971	76.11673813	606.8809315	1201.251579	2676.11571	3341.513352	50.18338219	122.6725851	123.4304331	203.6461026	0.96179	76.9631	7.0286	0.62655	0.0554	0.14396	1666794.823	1.6666	2.9347	0.00030547	0.0010524	0.41892	43.7471	313.8166	1.2432	1.2846
158	0	0.29004	0.67753	0.45232	308	307	0.006256843	0.001798101	0.00335	2.10E-05	0.0008	0.0013	0.0024	0.03447	0.301	0.01724	0.02195	0.03084	0.05172	0.981005	0.022106	21.645	75.56538386	79.50446613	78.493662	627.8714528	1222.600049	2426.331013	3418.231418	118.5141568	75.36027425	512.3984346	266.9344965	0.27334	31.69	29.0689	1.0451	0.2061	0.14758	1635679.276	1.6309	3.0078	0.0028168	0.00073726	5.6025	178.4149	1166.5194	1.3481	1.4725
158	0	0.82565	0.66248	0.3896	350	349	0.005511747	5.20E-05	0.00156	8.57E-06	0.00022	0.00058	0.00065	0.03136	0.276	0.01425	0.01946	0.03294	0.04275	0.994308	0.005749	23.95	76.50640074	78.77176308	77.80317147	623.5679806	1251.661819	2535.129857	3524.027694	101.3873493	26.52622617	404.3357857	220.2599964	1	4.855	0	1.4317	0.25035	0.14697	1936819.217	1.6024	2.9931	0.0027021	0.00066803	5.5792	246.6277	2943.6813	1.3825	1.5646
158	0	0.80784	0.64001	0.27254	361	360	0.005345217	5.41E-05	0.00157	8.39E-06	0.00023	0.00062	0.00069	0.01937	0.169	0.00925	0.01112	0.01937	0.02774	0.995692	0.004346	25.49	77.84840466	80.137566	79.12063096	669.9983064	1227.990274	2941.173991	3465.428975	107.0861057	235.0901138	637.1421063	298.4390289	1	7.709	0	1.0527	0.18344	0.11961	1932604.843	1.5951	3.0563	0.0038898	0.0012996	7.7777	160.7932	875.8525	1.3275	1.415
159	0	0.81206	0.8146	0.55276	291	290	0.006631267	3.89E-05	0.00189	1.25E-05	0.00074	0.00135	0.00221	0.15252	1.339	0.0833	0.09877	0.11079	0.24989	0.95582	0.046684	13.963	39.03482986	45.49715994	42.81645937	449.8535432	1188.374358	2288.087269	2984.255717	596.8248494	153.0754286	134.9206204	74.54851223	0.9664	43.39	3.194	0.7573	0.10384	0.13703	1480977.764	1.6412	3.0199	0.00042017	0.0010198	0.86964	146.2935	93.1701	1.2049	1.142
159	0	0.73974	0.77915	0.5923	307	306	0.006277449	6.14E-05	0.00152	9.55E-06	0.00049	0.00105	0.00148	0.07552	0.72	0.03976	0.04688	0.06152	0.11929	0.972542	0.029018	16.667	39.07192968	52.28771181	47.4365929	569.582895	1165.058529	2529.702072	3174.701407	251.0289514	167.5073939	252.9920744	2555.724389	0.99326	43.2148	1.125	0.89543	0.15527	0.16448	1634535.294	1.6759	3.0382	0.00062088	0.00088649	1.3017	385.2859	122.1811	1.2545	1.1669
159	0	0.83548	0.77247	0.62191	295	294	0.006558095	5.69E-05	0.00085	5.56E-06	0.00022	0.00046	0.00067	0.08107	0.765	0.04372	0.05328	0.06712	0.13116	0.984953	0.015383	19.583	45.18247424	54.74295956	50.58426389	673.4970421	1156.213537	2597.824061	3335.911548	267.8016712	1372.454369	408.6881093	264.9787873	0.88473	36.9422	4.818	0.89	0.14302	0.14099	1587603.607	1.6451	3.0169	0.00094275	0.0012473	1.8006	696.9575	145.3339	1.3354	1.2184
160	1	0.83155	0.59093	0.48198	320	319	0.006032139	4.78E-05	0.0014	8.42E-06	0.00018	0.00049	0.00054	0.03365	0.29	0.01442	0.01948	0.03572	0.04325	0.996798	0.003219	26.624	75.97824869	78.15113351	77.10793634	687.1917618	1181.513699	2149.04139	3551.378327	67.79395573	50.59617985	273.1855682	64.63800079	1	4.9461	0	1.0978	0.22783	0.11538	1250448.186	1.5997	3.0227	0.0014464	0.00026814	3.0187	61.9775	105.671	1.2666	1.2306
160	1	0.78718	0.58615	0.36262	331	330	0.005836497	4.35E-05	0.00079	4.63E-06	0.00013	0.00034	0.0004	0.01302	0.115	0.00482	0.00741	0.01508	0.01445	0.998634	0.001369	30.948	77.31154297	79.99170559	79.04152423	677.0705467	1195.186346	2158.285281	3534.435788	27.3420093	44.43846304	213.1775118	258.5132076	1	4.5479	0	1.0725	0.10806	0.088733	1237064.578	1.5504	3.0323	0.0011259	0.00029521	2.5173	81.241	65.3984	1.2617	1.2219
160	1	0.88492	0.59296	0.34836	349	348	0.005537526	5.21E-05	0.00103	5.71E-06	0.00014	0.00036	0.00041	0.01925	0.168	0.00862	0.01045	0.01891	0.02585	0.997659	0.002351	28.233	77.01096992	79.88157958	78.84473675	702.2016846	1203.4924	2137.742233	3637.648852	59.24775069	67.484753	363.4030824	365.4316797	1	13.7076	0	0.97813	0.11615	0.17584	1701132.231	1.6512	3.0185	0.0015781	0.00036332	3.528	60.7197	66.0014	1.2479	1.2268
161	1	0.84433	0.73432	0.40357	297	296	0.00651479	9.45E-05	0.00252	1.64E-05	0.00038	0.00096	0.00113	0.06773	0.591	0.03348	0.04376	0.06678	0.10045	0.979968	0.020642	17.728	73.94369373	80.32989004	78.04374917	550.9156082	1158.825426	2860.058357	3743.905943	75.95096451	213.7502753	346.395347	599.573372	0.97319	13.1972	0.79135	0.98762	0.1681	0.11965	1743121.759	1.603	3.0718	0.00035699	0.00025733	0.81612	37.9222	117.4279	1.1794	1.2288
161	1	0.82013	0.679	0.38701	300	299	0.006438092	7.52E-05	0.00198	1.28E-05	0.00027	0.00071	0.00081	0.0279	0.244	0.01125	0.01677	0.03138	0.03374	0.992101	0.007983	22.102	77.14595449	80.85468327	78.81894987	586.7634183	1215.118598	2820.754689	3738.294757	53.30571512	90.52830626	251.8371019	410.2157356	1	5.9903	0	1.0028	0.19976	0.097589	1945750.544	1.5743	3.0428	0.0010544	0.00041739	2.1439	22.1741	476.0554	1.1859	1.3572
161	1	0.82582	0.64137	0.32355	291	290	0.006637525	5.14E-05	0.00146	9.71E-06	0.00023	0.00062	0.0007	0.02228	0.196	0.00668	0.01134	0.02854	0.02004	0.996402	0.00362	26.295	79.2730763	81.608592	80.37388063	601.3013668	1103.04559	2841.36474	3548.587029	41.65174119	149.5501903	325.6862035	593.8338935	1	90.5581	5.6857	0.99504	0.14337	0.19593	1777326.603	1.7377	3.1256	0.0078908	0.0073571	14.5184	99.4999	423.3184	1.2886	1.3343
162	0	0.81733	0.77541	0.60502	439	438	0.004399341	4.92E-05	0.00221	9.74E-06	0.00059	0.00143	0.00177	0.14182	1.306	0.07367	0.09118	0.10609	0.221	0.838904	0.194802	7.291	57.69199813	62.28057561	60.05358984	592.0017546	1485.506138	2876.85805	3370.993708	295.0870546	364.1120466	300.9342323	265.1468129	0.69248	48.7233	12.6529	0.9731	0.304	0.13539	1618665.234	1.6427	3.0629	0.00088313	0.0023523	2.1465	5.0694	41.1001	1.0579	1.1787
162	0	0.78176	0.73245	0.53645	444	443	0.004351245	3.03E-05	0.00103	4.46E-06	0.00025	0.00061	0.00074	0.09352	0.877	0.05356	0.05865	0.06355	0.16069	0.933673	0.071831	11.788	62.72150737	70.09031956	66.19304014	669.2385366	1412.45978	3043.279904	3440.69604	129.3687351	108.4886232	152.8212944	1458.655411	0.86123	56.1761	11.8161	1.212	0.25149	0.19824	1590301.943	1.7333	3.0348	0.00062664	0.0016458	1.6306	12.5757	56.1206	1.0909	1.2024
162	0	0.79695	0.7414	0.52277	425	424	0.004539409	4.62E-05	0.00114	5.18E-06	0.00031	0.00072	0.00093	0.12483	1.226	0.07081	0.0785	0.08723	0.21244	0.930319	0.075318	11.386	61.48321451	65.33523736	63.44546999	768.0645367	1504.161721	3010.172098	3464.718506	128.2515957	100.7819072	598.9795068	219.1930045	0.87474	68.2078	15.0433	1.121	0.16043	0.21432	1729281.67	1.7532	2.9535	0.001268	0.0029487	2.7298	21.509	106.8805	1.0891	1.2028
163	1	0.79419	0.72695	0.35231	300	299	0.00645223	4.65E-05	0.0014	9.04E-06	0.00028	0.00066	0.00084	0.04799	0.415	0.0259	0.03171	0.03854	0.0777	0.985986	0.014247	18.841	78.06677963	81.1510971	79.93659124	585.6709278	1164.342799	2791.803237	3685.638455	129.1805981	147.8872196	218.9006948	154.5636853	1	8.9135	0	1.409	0.27173	0.44016	1941662.568	1.9517	2.9275	0.00092739	0.00030611	1.9281	58.8393	203.1586	1.2242	1.2826
163	1	0.7859	0.70792	0.34619	295	294	0.006554889	4.99E-05	0.00136	8.93E-06	0.00028	0.00066	0.00084	0.07297	0.644	0.04335	0.04665	0.04587	0.13004	0.984549	0.01573	18.356	78.07881074	80.06268538	79.142355	614.1276651	1062.182799	2799.492836	4284.736576	126.8283927	304.7441215	151.4842068	76.79546451	0.97037	11.3713	0.6254	1.3067	0.51258	0.12997	1662701.755	1.6553	3.011	0.00069023	0.00026188	1.4679	26.2242	234.486	1.1781	1.2724
163	1	0.79132	0.70446	0.364	296	295	0.006538747	5.18E-05	0.00141	9.24E-06	0.00027	0.00065	0.00082	0.04471	0.388	0.0261	0.0281	0.02824	0.07831	0.984463	0.015819	18.344	77.85890938	79.69058249	78.61102551	617.2932494	1159.006641	2777.073322	4277.109433	96.70370619	189.4445008	174.3927404	88.54515836	0.93103	8.371	0.95049	1.0421	0.33628	0.12738	1664202.271	1.641	3.0001	0.0006212	0.00019823	1.3439	36.949	260.688	1.2022	1.277
164	1	0.82669	0.68788	0.54836	241	240	0.008020714	7.74E-05	0.00195	1.56E-05	0.00041	0.00095	0.00123	0.0406	0.355	0.01922	0.0254	0.04219	0.05766	0.992107	0.007992	22.894	74.90498675	77.97529615	76.50360309	539.2345999	1145.702996	2547.753275	3528.597176	96.38829586	119.0751242	267.7072901	169.6503484	0.78142	8.4493	1.8836	0.76847	0.14085	0.12126	1214543.544	1.6172	3.0402	0.00081893	0.00019103	1.3967	240.9594	212.1884	1.2974	1.2408
164	1	0.82273	0.70105	0.5248	245	244	0.00787677	7.38E-05	0.00182	1.43E-05	0.00046	0.00094	0.00139	0.04818	0.429	0.02709	0.0287	0.04283	0.08127	0.989383	0.010799	21.334	73.09566337	77.31803718	75.63782628	532.2590315	1150.122047	2510.231911	3522.449299	81.38925163	65.49740253	133.9925433	127.0734963	0.78788	11.4465	2.9053	0.78195	0.12451	0.11131	1103776.462	1.6035	2.9666	0.00081702	0.00024462	1.4197	277.0179	134.8411	1.3104	1.2126
164	1	0.16701	0.707	0.61779	226	224	0.007890152	7.36E-05	0.00303	2.39E-05	0.00088	0.0017	0.00263	0.08232	0.714	0.04828	0.04624	0.05545	0.14484	0.95355	0.069378	17.587	71.20645555	76.1307109	73.68644987	523.6096047	1149.508245	2521.422539	3559.390175	116.1223299	82.60354888	195.9942261	49.73141401	0.21827	77.7141	25.4679	0.71231	0.11222	0.11989	1195816.407	1.6155	2.9823	0.00063809	0.0003082	1.0598	380.9762	153.9147	1.3143	1.2094
165	1	0.81834	0.65873	0.47045	331	330	0.005830827	0.000160269	0.00092	5.35E-06	0.00012	0.0003	0.00037	0.06081	0.529	0.0308	0.03672	0.0519	0.09241	0.993004	0.007089	23.193	75.59193938	80.29075811	78.24800057	604.4441627	1026.247448	2918.059518	3411.566818	82.42279847	63.52115029	180.8865889	602.5215034	1	10.9839	0	1.1827	0.25892	0.15894	2074318.191	1.6353	3.0733	0.0010916	0.0005698	2.42	66.8321	139.0238	1.2485	1.246
165	1	0.71457	0.64467	0.37645	329	328	0.005874585	0.000113831	0.00102	6.01E-06	0.0001	0.00027	0.0003	0.01879	0.165	0.0086	0.01077	0.01832	0.0258	0.997789	0.002231	29.116	76.27797628	79.58056229	77.96004259	614.7909857	1021.917235	2849.751594	3276.59548	87.83754568	115.7465386	553.5170825	456.5050277	1	8.4315	0	1.1089	0.16531	0.13396	1747029.05	1.5996	3.0149	0.0012429	0.00039501	2.7161	62.6846	93.1542	1.2508	1.2268
165	1	0.81129	0.64256	0.34446	351	350	0.005486934	8.16E-05	0.00101	5.56E-06	9.00E-05	0.00025	0.00027	0.01781	0.158	0.00754	0.00898	0.01737	0.02263	0.998525	0.001479	29.825	76.57853237	80.27108293	78.84251586	616.5169854	997.8868457	2795.742118	3345.210904	70.79249035	108.674814	486.7328043	448.3610725	1	6.7833	0	1.1435	0.16356	0.098765	1804969.332	1.5764	3.0208	0.0016629	0.00044368	3.7259	73.3967	116.6616	1.2631	1.2476
166	1	0.83735	0.72443	0.51084	313	312	0.006161353	4.96E-05	0.00117	7.20E-06	0.00021	0.00048	0.00064	0.0686	0.629	0.03649	0.04119	0.05644	0.10948	0.971371	0.029653	15.663	69.79603733	74.47023639	71.9812467	769.6330935	1444.251303	2768.066451	3710.936325	196.3274792	298.519533	264.7316835	145.9028279	0.89596	84.2791	9.7997	1.1189	0.2511	0.14733	1591739.284	1.6661	3.0259	0.0019755	0.0031732	4.0473	99.3302	237.4617	1.2909	1.263
166	1	0.79992	0.72333	0.41944	300	299	0.006410342	6.44E-05	0.00126	8.08E-06	0.0002	0.00048	0.00061	0.04102	0.372	0.01982	0.02477	0.03705	0.05946	0.981263	0.019212	17.822	70.19021668	76.92019194	73.93933804	637.7919741	1243.091493	2213.725553	3374.340075	184.0289464	442.9618857	2276.685871	455.2391359	1	53.3797	0.74536	1.1162	0.27137	0.14245	1522355.865	1.6522	3.0315	0.0010835	0.0014296	2.1932	201.7632	168.0274	1.2897	1.2235
166	1	0.79263	0.7371	0.40519	305	304	0.0063472	5.94E-05	0.00127	8.03E-06	0.00021	0.0005	0.00063	0.04007	0.352	0.01983	0.02517	0.03659	0.0595	0.983371	0.016985	18.231	72.04713515	76.28976643	74.34857386	623.7764581	1343.396584	2482.392535	3425.895113	165.0264141	341.9468887	395.3649616	352.2826184	1	82.4244	0	1.0479	0.23061	0.20989	1642491.989	1.7223	3.0442	0.0021944	0.0029514	4.3409	128.5205	211.7288	1.323	1.2987
167	1	0.80456	0.70612	0.33944	257	256	0.007493308	4.28E-05	0.00101	7.58E-06	0.00019	0.00046	0.00056	0.11166	1.004	0.04956	0.06313	0.12083	0.14867	0.995744	0.004284	25.625	72.81347143	77.02862267	75.8271399	549.6162414	1119.824908	2544.021459	3621.314909	101.6333569	430.1397456	689.0498941	604.6992383	0.7619	12.5111	3.2346	0.90879	0.14939	0.10303	1761094.153	1.5768	2.9779	0.0012323	0.00043312	2.1082	521.2831	247.1765	1.3299	1.2457
167	1	0.83652	0.70275	0.46831	251	250	0.007679235	8.49E-05	0.00127	9.79E-06	0.00029	0.00057	0.00088	0.07266	0.66	0.03829	0.0444	0.06388	0.11488	0.983387	0.016998	18.765	73.18311329	76.6367575	75.43455788	579.2189571	1140.020289	2470.086349	3682.977528	123.2512238	120.5684092	606.0716777	348.7143993	0.78367	15.4421	2.3919	0.85579	0.15583	0.12105	1702587.55	1.6013	3.0378	0.00094812	0.00034006	1.6461	538.9983	339.605	1.3741	1.285
167	1	0.84981	0.71816	0.45878	250	249	0.007747418	5.26E-05	0.00114	8.81E-06	0.00025	0.00055	0.00076	0.05145	0.456	0.02956	0.02888	0.03875	0.08867	0.983603	0.017017	20.075	72.82099234	76.8010128	75.03959422	581.8928492	1152.564052	2547.773013	3725.377169	181.7705418	139.8347979	377.2979452	341.5795734	0.83832	14.2647	1.5466	0.78548	0.11467	0.12653	1610099.87	1.6218	3.03	0.00096116	0.00056834	1.6491	999.717	330.9762	1.3909	1.2701
168	0	0.38927	0.73284	0.68941	196	195	0.009842544	0.000260176	0.00487	4.79E-05	0.00162	0.00325	0.00486	0.06958	0.605	0.03477	0.04932	0.05886	0.10432	0.910568	0.106019	11.185	74.99917247	78.81790992	77.32886507	917.2988673	1480.53688	2905.700277	3949.530235	244.5316482	362.6022276	127.1913483	437.6121072	0.97599	98.5481	10.7767	0.75883	0.095338	0.17547	1547181.478	1.6998	3.0255	0.00064084	0.00072099	1.5291	13.8248	116.916	1.1414	1.2774
168	0	0.42793	0.7105	0.68447	215	213	0.008977237	0.001950323	0.00883	7.93E-05	0.00307	0.00528	0.00921	0.10859	1.041	0.05111	0.07624	0.10522	0.15332	0.843745	0.216974	8.803	74.03666234	78.95051183	76.9325867	1008.892132	1445.430318	2997.956359	3949.066394	226.6169499	310.773003	126.4938521	557.2552123	0.98408	103.6957	10.036	0.73765	0.11151	0.18472	1495078.765	1.713	3.0359	0.0011144	0.0010529	2.414	29.2657	267.1299	1.2166	1.3558
168	0	0.68982	0.7262	0.79958	197	193	0.009188573	0.00167145	0.00973	8.94E-05	0.00364	0.00715	0.01093	0.15591	1.37	0.07921	0.09274	0.09002	0.23763	0.700722	0.492517	4.241	74.10292647	78.67501214	76.93404259	897.6708949	1442.186305	2860.117178	3891.621347	506.613639	247.2365119	197.9985463	334.7689315	0.97199	110.0876	3.5194	0.71084	0.07578	0.16562	1148396.348	1.6903	3.0342	0.00071964	0.00095426	1.5668	20.7852	156.5138	1.1724	1.2987
169	1	0.35159	0.74366	0.67797	399	397	0.00472218	0.003482536	0.00327	1.54E-05	0.00088	0.00184	0.00263	0.11643	1.122	0.04829	0.04943	0.06991	0.14488	0.878959	0.211434	15.067	63.29719821	73.06587353	70.27945504	498.5296251	1096.279429	2900.955963	4123.505959	136.7146324	409.4050919	394.1162372	377.0536732	0.91176	83.9078	23.1961	0.98872	0.2672	0.11861	1605124.342	1.5861	3.0043	0.0003475	0.00047739	0.56941	164.8653	120.2957	1.2123	1.1743
169	1	0.74581	0.67631	0.60931	269	268	0.007156582	0.000160148	0.00252	1.81E-05	0.0006	0.00144	0.0018	0.05427	0.556	0.01752	0.02892	0.07227	0.05257	0.971159	0.037553	21.372	69.88495663	82.52913548	78.54778545	523.0866853	1025.912815	2518.059328	3516.529145	41.72813206	76.99095609	118.6817523	312.4390907	0.95279	77.8588	3.098	0.9787	0.28358	0.12407	1027175.873	1.6092	2.9874	0.001655	0.0033491	2.6816	227.2096	204.7977	1.253	1.1988
169	1	0.67897	0.71209	0.78962	444	437	0.003718652	0.003327278	0.00764	2.84E-05	0.00148	0.00198	0.00445	0.17157	1.525	0.08231	0.09035	0.13494	0.24693	0.764442	0.455681	9.302	61.69142161	71.64514218	67.42009078	507.145204	972.3992569	2560.383281	3578.776617	20.46170408	136.2914395	107.2352689	203.6929186	0.87095	116.472	16.6035	0.81039	0.188	0.10925	990834.0831	1.5984	2.985	0.0003979	0.0011243	0.59493	90.6996	125.1657	1.1933	1.1802
170	0	0.77436	0.6622	0.49417	327	326	0.005907982	7.17E-05	0.00131	7.76E-06	0.00021	0.00053	0.00064	0.07201	0.633	0.03906	0.04268	0.06118	0.11717	0.982966	0.017526	18.502	76.30535714	79.54727784	77.98701568	708.1963694	1448.285765	2748.248461	3493.562808	123.4362674	157.9989357	402.3746402	807.1362608	1	8.9253	0	0.87013	0.072532	0.17227	1829083.957	1.6836	3.0456	0.0011188	0.00036495	2.466	18.2567	250.2153	1.2103	1.3663
170	0	0.7551	0.66817	0.57225	202	201	0.009521135	0.00292783	0.00472	4.49E-05	0.00156	0.00231	0.00468	0.05639	0.497	0.02838	0.03853	0.05114	0.08514	0.956549	0.048656	15.726	75.31111433	79.38339896	77.76564676	674.0696458	1365.644211	3129.126542	3845.866374	105.03961	130.3041007	164.7729242	190.5916868	1	6.7964	0	0.86607	0.11759	0.16723	1158690.916	1.6732	3.0086	0.0010072	0.00038824	2.2128	11.1682	352.4586	1.171	1.3606
170	0	0.84478	0.67475	0.51429	269	267	0.007161146	0.002402203	0.00194	1.39E-05	0.00045	0.00102	0.00134	0.04724	0.416	0.02687	0.02689	0.03335	0.08061	0.974828	0.026237	16.721	76.75896057	79.95907109	78.18672989	722.8326096	1403.530472	2992.280335	3574.586026	156.9435521	120.1506032	119.4058378	403.849448	1	9.5397	0	0.86559	0.090876	0.13526	1599834.702	1.639	3.045	0.00079637	0.00048826	1.8741	5.0766	103.4012	1.1167	1.333
171	0	0.75118	0.73106	0.44166	343	342	0.005635934	5.42E-05	0.00104	5.86E-06	0.0002	0.00047	0.00061	0.0991	0.918	0.04517	0.05709	0.09225	0.1355	0.975331	0.02561	16.738	43.59612911	53.1076941	48.47495494	545.9961991	1178.581021	1833.818475	2795.375888	259.0009917	160.5528185	922.1150047	309.9592092	0.88265	78.8664	11.0482	1.0526	0.23029	0.15724	1441522.314	1.6447	2.971	0.0033381	0.0082508	5.7789	162.0707	159.4791	1.3273	1.2613
171	0	0.79225	0.72175	0.45346	346	345	0.00557753	5.28E-05	0.00098	5.44E-06	0.00018	0.00042	0.00054	0.10146	0.94	0.04252	0.05772	0.1071	0.12755	0.973914	0.027023	16.377	44.18282973	52.93686941	48.51313164	511.504512	1218.310515	1723.183547	2584.229234	105.680853	162.194636	597.2580111	97.78953699	0.83607	76.4642	18.5448	1.0397	0.23438	0.14231	1396326.671	1.6317	3.0183	0.0016203	0.0034612	3.1491	109.9982	120.9434	1.3058	1.2324
171	0	0.78123	0.75898	0.58395	345	344	0.005607086	5.83E-05	0.00117	6.54E-06	0.00029	0.00061	0.00087	0.13906	1.255	0.06785	0.08011	0.11686	0.20355	0.94918	0.054566	13.278	40.4321863	48.83706337	45.30821151	497.7352963	1253.067834	1861.387338	2755.824861	177.7268031	148.4662614	604.4883252	130.2435952	0.93454	65.0804	6.0219	0.90444	0.13754	0.14678	1449523.303	1.6502	3.0511	0.0015443	0.0037665	3.2465	125.7864	94.6496	1.2801	1.2078
172	0	0.7685	0.57804	0.45742	345	344	0.0056017	0.001981199	0.00256	1.44E-05	0.00059	0.00086	0.00178	0.03289	0.266	0.01494	0.02101	0.03758	0.04483	0.985476	0.015435	21.613	74.42013808	80.79480015	78.56978124	905.588869	1325.680154	3247.657768	4101.164966	139.3562663	356.1892883	220.2309866	214.9048734	1	10.8541	0	1.4224	0.27235	0.15722	1939881.442	1.6597	3.0273	0.0056973	0.0017113	13.0751	43.3059	295.7481	1.2408	1.3463
172	0	0.71589	0.59353	0.5131	270	269	0.007139359	0.00247832	0.00761	5.43E-05	0.00272	0.00547	0.00817	0.06447	0.596	0.02498	0.03637	0.08364	0.07495	0.957169	0.047781	16.621	69.51857282	81.52629722	79.30779824	895.7836597	1363.916772	3128.321668	3983.324508	150.1427681	261.3113166	90.24404389	1079.96534	1	23.1955	0	1.5143	0.42705	0.21165	1895203.38	1.75	2.9872	0.0051879	0.0078421	11.2755	48.1878	144.3031	1.2422	1.2743
172	0	0.7919	0.59987	0.30515	429	428	0.004495882	5.83E-05	0.00093	4.17E-06	9.00E-05	0.00025	0.00027	0.01529	0.133	0.00704	0.00946	0.01549	0.02113	0.997533	0.002478	27.868	78.32609777	81.10254498	79.84570086	850.4932034	1399.825897	1776.939416	3185.99894	130.1181621	135.320275	1761.544377	172.192344	1	21.4894	0	1.1247	0.087616	0.13189	1455564.868	1.5996	3.0382	0.0074001	0.0091206	14.9804	80.4681	329.9715	1.3198	1.3334
173	1	0.79865	0.57376	0.47711	347	346	0.005571637	5.82E-05	0.00096	5.36E-06	0.00013	0.00035	0.0004	0.02833	0.243	0.01501	0.01735	0.02428	0.04504	0.991214	0.008894	21.54	75.67051945	78.82417512	77.24595103	849.455738	1267.287178	2508.044763	3613.367601	85.25849272	111.6311124	92.56469366	207.9065663	1	5.6851	0	0.86231	0.070124	0.12988	1971864.718	1.624	3.0803	0.0013289	0.00041227	3.0324	6.5294	79.862	1.1093	1.2639
173	1	0.84033	0.60091	0.43949	337	336	0.005726075	3.30E-05	0.00068	3.87E-06	0.00012	0.00031	0.00036	0.13642	1.206	0.07507	0.09698	0.08842	0.22521	0.986635	0.013592	19.178	75.18152995	77.38250035	76.15647652	784.1643207	1268.180152	2450.499919	3493.900563	105.0581092	175.371867	89.61721535	170.1377948	1	5.0525	0	1.1046	0.17141	0.12408	1638703.725	1.6058	2.9251	0.0013052	0.00035234	2.8971	4.6012	95.825	1.0884	1.2659
173	1	0.812	0.5969	0.53872	349	348	0.005533386	5.20E-05	0.00088	4.87E-06	0.00012	0.00033	0.00037	0.04567	0.403	0.02435	0.0296	0.03359	0.07304	0.974236	0.026776	16.723	75.0376285	78.18144864	76.8064756	816.4237358	1270.179963	2583.852708	3492.917273	129.0059118	139.3122434	103.0071959	172.3106018	1	5.7309	0	0.89406	0.098473	0.11694	2150790.203	1.6034	3.0876	0.0012233	0.00043793	2.8442	4.5457	55.3776	1.1277	1.2829
174	1	0.82081	0.70069	0.49545	288	287	0.006704637	5.72E-05	0.00165	1.10E-05	0.00034	0.00084	0.00102	0.0446	0.394	0.02039	0.02422	0.04695	0.06116	0.968287	0.033331	15.998	76.65485858	82.28739838	79.605335	514.317583	1331.167547	2686.662368	3721.064173	87.70779491	52.29452573	158.6021236	62.82938816	0.88909	17.4493	4.7867	1.0628	0.23327	0.12147	1749035.703	1.603	3.0736	0.00047057	0.0014799	0.94058	121.0373	228.4651	1.2633	1.2358
174	1	0.80918	0.70179	0.42443	290	289	0.006661988	5.04E-05	0.00145	9.64E-06	0.00025	0.0006	0.00075	0.07176	0.659	0.02368	0.03417	0.09118	0.07103	0.980131	0.020589	18.17	77.08966407	83.86222166	80.32184986	502.5944829	1316.842025	2623.511171	3696.775905	56.24548102	143.6586708	221.202509	78.14203282	0.91304	9.0248	0.94031	1.0965	0.2753	0.11508	1763596.378	1.6066	3.0648	0.00041105	0.00029961	0.90596	62.472	456.4798	1.2274	1.2876
174	1	0.82927	0.69312	0.46323	265	264	0.007287634	5.55E-05	0.00146	1.06E-05	0.00025	0.00064	0.00076	0.05264	0.511	0.02049	0.02306	0.05761	0.06146	0.986497	0.014462	20.764	75.02151338	80.61409006	78.29889027	501.3080318	1245.256055	2330.265809	3474.330532	92.45746732	115.207511	186.8550867	159.6884987	0.775	10.3531	2.6481	1.1574	0.39179	0.094622	1553800.11	1.5526	3.0418	0.0010472	0.00036539	1.8855	466.52	118.796	1.2782	1.1505
175	0	0.84122	0.56511	0.35368	465	464	0.004151494	2.25E-05	0.00046	1.89E-06	6.00E-05	0.00016	0.00017	0.02129	0.189	0.00983	0.01222	0.02092	0.02948	0.998392	0.001613	29.2	76.88979074	79.56556847	78.45855106	777.7579251	1311.487132	1778.393125	2886.930826	122.7589921	87.88884567	2092.810465	88.18477275	1	9.5668	0	1.429	0.17847	0.1138	1933097.109	1.6128	2.9632	0.0055275	0.0017015	13.2323	72.8127	184.2254	1.3193	1.3464
175	0	0.85899	0.60622	0.38094	381	380	0.00505798	0.001524891	0.00178	8.99E-06	0.00047	0.00051	0.00141	0.05735	0.529	0.03317	0.03115	0.03972	0.09951	0.986508	0.01377	19.992	72.4593134	77.29762008	75.44530748	733.9880855	1349.273683	2675.360894	3582.215362	84.35228086	54.2533454	219.6397382	144.7450375	1	10.3885	0	1.6745	0.3118	0.14372	1468857.696	1.6937	2.8958	0.0036718	0.0011783	8.8284	133.7689	168.8513	1.3297	1.3202
175	0	0.84824	0.55586	0.38894	503	502	0.003838943	3.48E-05	0.00064	2.47E-06	7.00E-05	0.0002	0.00021	0.02722	0.244	0.01285	0.01567	0.02519	0.03854	0.997545	0.002465	27.858	78.94391978	82.17406959	80.62339855	937.1028088	1426.875907	2549.028769	3468.021623	103.7721512	118.9000213	444.3641076	295.9549754	1	3.8354	0	1.5271	0.47974	0.12387	1181294.888	1.5881	3.0346	0.0068164	0.0019204	17.0014	84.9247	366.6467	1.322	1.4446
176	0	0.8113	0.65217	0.342	386	385	0.004997492	6.62E-05	0.00105	5.26E-06	0.00012	0.00032	0.00037	0.06442	0.562	0.03549	0.04661	0.04546	0.10647	0.995931	0.004091	24.696	76.97141552	80.22138503	78.87365876	761.2527926	1398.378031	2286.895943	2990.3159	124.5881411	340.4726709	4796.311681	220.3224595	1	33.9365	0	1.1318	0.19582	0.11914	1808362.01	1.5748	3.0201	0.0048923	0.0085261	9.1931	34.3226	115.4777	1.2302	1.2797
176	0	0.86149	0.6489	0.35951	382	381	0.005046861	8.98E-05	0.00109	5.50E-06	0.00012	0.00032	0.00037	0.0541	0.478	0.03074	0.03538	0.03768	0.09221	0.992923	0.007162	22.599	76.57923725	80.99888843	79.36914019	776.751129	1310.779405	1675.901931	2968.119742	174.948964	3036.716626	320.3511427	271.5909454	1	71.1246	0	1.0935	0.21125	0.15228	1857751.608	1.6212	3.0507	0.011796	0.016762	20.8621	137.1619	142.0022	1.3652	1.2758
176	0	0.8066	0.63631	0.42202	377	376	0.005121715	0.000120574	0.0012	6.16E-06	0.00015	0.00038	0.00045	0.05671	0.514	0.02952	0.03867	0.04651	0.08856	0.994058	0.005988	22.942	76.92264596	80.44932997	79.15283898	749.2692159	1267.317574	1807.165877	3171.770714	154.7192672	2051.175021	436.2827176	233.0304407	1	66.9915	0	1.2041	0.27664	0.15223	1721866.948	1.6243	3.0138	0.0068983	0.0092036	13.293	99.3247	139.5297	1.3384	1.2551
177	1	0.26053	0.6523	0.55044	159	158	0.012101334	0.000123585	0.00218	2.64E-05	0.0005	0.00116	0.00149	0.03363	0.29	0.01424	0.02203	0.03445	0.04273	0.985966	0.014461	20.699	76.81441737	80.12389753	78.74441673	633.9655749	1036.846314	2781.087636	3414.688382	64.05747805	127.7852268	128.7091768	145.7932872	0.28791	45.8394	34.5147	0.81318	0.14741	0.15504	1304512.236	1.6614	3.0211	0.0011713	0.00051574	2.4513	24.8337	221.9143	1.1756	1.2944
177	1	0.79513	0.66976	0.38952	326	325	0.005928402	5.99E-05	0.00077	4.56E-06	0.00012	0.00032	0.00037	0.02806	0.247	0.01636	0.01453	0.02051	0.04908	0.987332	0.012963	21.106	77.88330185	79.84079547	79.05050382	625.2269028	1004.297593	2832.196233	3372.730616	87.14945865	82.78579726	229.5162177	118.2855579	1	8.2475	0	0.98816	0.16936	0.099615	1492308.504	1.5701	2.9967	0.0015614	0.00049754	3.2432	13.6727	163.714	1.1444	1.2763
177	1	0.80973	0.68218	0.27187	332	331	0.005820199	3.99E-05	0.00066	3.82E-06	0.0001	0.00027	0.00031	0.04893	0.426	0.03061	0.02408	0.03059	0.09182	0.989104	0.011084	20.586	78.85231836	80.47955848	79.67705909	618.7332625	1034.437553	2715.469869	3382.105821	95.13056473	98.52062278	696.0405378	232.0673733	1	6.8091	0	0.99108	0.20959	0.1149	1582760.866	1.5766	3.0304	0.0014157	0.00034957	3.0597	26.9396	165.5899	1.1857	1.2822
178	0	0.7992	0.56036	0.43246	800	799	0.002413004	6.39E-05	0.00047	1.14E-06	5.00E-05	0.00015	0.00015	0.08468	0.628	0.0496	0.04982	0.0495	0.14881	0.967984	0.035029	19.309	76.5198392	78.31624197	77.20070007	870.0669194	1320.356963	1671.141728	2629.70162	258.3808607	683.0080999	210.0319089	269.9685715	1	13.4861	0	2.8077	0.64699	0.13553	1249680.141	1.6698	3.0789	0.016374	0.0047522	52.823	30.4603	167.0437	1.3826	1.4779
178	0	0.62776	0.60266	0.55819	548	540	0.003245632	0.001615099	0.00588	1.91E-05	0.00173	0.00253	0.00519	0.0634	0.564	0.03309	0.03387	0.03783	0.09928	0.906082	0.150677	14.081	74.82793641	80.41910195	77.93862694	788.4231117	1044.216869	1715.768431	2659.16044	233.366047	780.6697462	319.2286366	214.9266232	0.64637	48.0306	22.592	1.6773	0.49476	0.15512	1104462.063	1.6822	3.0236	0.00502	0.0031153	15.7949	58.3015	342.1359	1.347	1.4188
178	0	0.42102	0.59	0.58835	406	403	0.004634221	0.001896263	0.00775	3.59E-05	0.00268	0.00545	0.00803	0.07081	0.656	0.03789	0.03944	0.05247	0.11367	0.94079	0.080938	15.912	74.92904188	78.12603109	76.84241642	836.6008919	1281.423349	1733.805568	2471.996546	244.040492	1071.450731	459.8525674	384.3260291	0.94046	72.5895	6.7575	1.6815	0.24917	0.18388	1738002.33	1.7268	3.0504	0.0072849	0.0051816	20.8617	30.6792	236.7218	1.3499	1.4447
179	1	0.24164	0.78342	0.63352	239	238	0.00809496	0.000158005	0.00214	1.73E-05	0.00059	0.00116	0.00178	0.08668	0.78	0.05071	0.04419	0.04989	0.15213	0.934631	0.077673	12.897	75.95903941	80.85534429	79.19017637	919.8478284	1305.987805	3156.52698	3582.919401	238.6221635	391.5776163	748.843652	136.247517	0.77941	16.7545	4.4966	1.0653	0.28061	0.13487	1396318.704	1.6467	3.0277	0.00022293	0.00013689	0.43811	19.8161	121.3529	1.1092	1.1676
179	1	0.59658	0.64595	0.71262	193	187	0.008387685	0.00016144	0.00972	8.15E-05	0.00397	0.00701	0.01191	0.20566	1.804	0.1023	0.13917	0.1374	0.30689	0.6496	0.655696	3.013	71.05876984	80.24547104	76.00768811	762.0534308	1138.451753	2986.462808	3458.552011	113.7599104	332.7699312	183.3257027	133.7063049	0.8067	48.6392	9.4693	0.76055	0.12919	0.11494	1291222.809	1.6062	3.037	6.56E-05	0.00010078	0.12915	12.3629	66.5453	1.099	1.1549
179	1	0.41722	0.69852	0.78771	225	223	0.008104727	0.000285835	0.0037	3.00E-05	0.00125	0.00217	0.00374	0.10392	0.955	0.05782	0.06403	0.07564	0.17345	0.87666	0.153746	9.332	72.88407335	80.33788726	77.88592744	755.9685248	1175.902412	2924.648092	3535.024956	619.8901654	269.0493396	170.2255682	741.6633614	0.81732	38.9766	8.4835	0.93003	0.21326	0.10711	1194470.983	1.5897	3.0103	0.00021974	0.00028231	0.4052	30.1218	56.8009	1.1174	1.1399
180	0	0.84527	0.65005	0.60727	493	492	0.0039153	3.22E-05	0.00078	3.05E-06	0.00011	0.00029	0.00033	0.08901	0.794	0.05089	0.05469	0.06584	0.15267	0.887476	0.136096	9.69	67.17386511	73.31674383	70.08115545	732.2269079	1763.927171	2286.771757	3255.71035	196.6160158	161.3076031	29.5591228	128.9321391	0.89858	53.8659	7.5585	1.2281	0.35895	0.13187	1980210.17	1.635	3.1319	0.00079002	0.00103	2.4114	2.5095	33.6363	1.0789	1.2327
180	0	0.84533	0.67406	0.64336	499	498	0.0038671	3.01E-05	0.00071	2.73E-06	0.0001	0.00027	0.00031	0.20952	1.825	0.10229	0.12506	0.13534	0.30688	0.817876	0.232569	6.833	67.22030144	74.56438115	70.44011943	711.1232689	1612.553463	2294.410732	3064.22738	294.0194156	170.1163368	234.7958499	648.9214334	0.81181	45.2689	10.6729	1.1955	0.24177	0.1315	2161709.186	1.6231	3.1002	0.0011986	0.0014808	3.4741	5.59	86.5875	1.1408	1.2759
180	0	0.81974	0.6726	0.72408	493	492	0.003917554	2.84E-05	0.00061	2.39E-06	7.00E-05	0.00019	0.00022	0.17102	1.492	0.07968	0.11545	0.12889	0.23904	0.809792	0.247303	6.631	67.72953084	73.11373718	70.65975798	883.6118593	1599.5146	2500.4733	3003.151653	299.6536965	1970.041288	529.8169685	122.0396298	0.82284	106.0283	20.4947	1.5514	0.31276	0.094654	1901142.961	1.5462	3.1324	0.0018814	0.0028632	4.184	1.2955	26.553	1.0616	1.2085
181	0	0.84902	0.76943	0.36572	419	418	0.004607036	6.00E-05	0.00101	4.66E-06	0.00012	0.00032	0.00036	0.12603	1.148	0.07363	0.06702	0.0787	0.2209	0.989361	0.01085	20.551	76.97802375	80.58537361	78.4071767	566.2565544	1296.298431	2632.765434	3680.724007	474.0503201	393.7606894	231.6611324	108.464942	1	7.5305	0	1.0349	0.1318	0.18153	1438370.816	1.6712	2.9911	0.00076216	0.00091402	2.1462	34.2922	88.6455	1.1805	1.1944
181	0	0.84646	0.7514	0.32329	418	417	0.004609648	7.75E-05	0.00093	4.30E-06	0.00011	0.00029	0.00034	0.02058	0.18	0.01064	0.01265	0.01662	0.03191	0.993608	0.006444	22.347	77.7187286	80.34207156	79.02578371	533.2502349	1477.633411	2954.597188	3837.209177	183.2510792	129.0165465	119.2211457	490.7836044	1	14.3839	0	1.3103	0.23267	0.18423	1036826.468	1.6767	2.999	0.0011728	0.0028639	2.8962	26.828	243.4669	1.1725	1.2925
181	0	0.67884	0.81237	0.5112	371	370	0.005205594	0.00019271	0.00165	8.61E-06	0.00025	0.00061	0.00074	0.05049	0.561	0.02321	0.03109	0.03787	0.06962	0.982949	0.020416	19.892	75.36252541	83.4685098	79.13268889	657.9278952	1505.395022	2876.467035	3871.656332	315.9335168	537.4380997	262.1744057	256.0042425	1	60.5157	0	0.98509	0.1915	0.14951	1568728.789	1.6643	3.0033	0.00078313	0.0018828	1.8247	45.8235	159.3653	1.1446	1.1751
182	0	0.84838	0.74531	0.41387	320	319	0.006034415	6.29E-05	0.00073	4.40E-06	0.00015	0.00033	0.00045	0.06872	0.606	0.04141	0.03927	0.04113	0.12422	0.988311	0.011861	19.986	64.02706852	68.07569744	66.33167019	640.9183482	1273.116931	2465.245002	3690.312676	227.4941591	884.5769932	1863.200168	430.6871649	0.49445	51.2952	29.5193	1.2318	0.2099	0.17418	1674145.597	1.7199	2.9812	0.0005241	0.00082446	1.1746	126.9234	112.393	1.259	1.2368
182	0	0.80371	0.6926	0.48507	322	321	0.005990915	8.78E-05	0.0008	4.76E-06	0.00016	0.00038	0.00049	0.07979	0.714	0.0467	0.04648	0.05354	0.14009	0.989966	0.010161	20.687	66.8019891	72.30924147	69.52913771	592.0212662	1286.253438	2343.201672	3057.691343	111.0346324	601.7370246	329.7118477	1189.195099	1	41.0402	0	0.99106	0.18783	0.1163	1291003.43	1.5999	3.0262	0.0016797	0.0033327	3.1383	204.3292	240.7641	1.3316	1.322
182	0	0.8088	0.73841	0.36432	326	325	0.00591041	3.38E-05	0.00076	4.52E-06	0.00016	0.00036	0.00047	0.08058	0.711	0.05059	0.0427	0.04453	0.15177	0.981528	0.018913	17.817	63.82395278	67.65554611	65.70745091	625.6369736	1305.483401	2235.635166	3339.00426	214.0886256	627.8658296	1115.528746	1640.272792	0.77348	42.5052	5.5042	1.016	0.2013	0.14744	1710194.444	1.6676	2.9748	0.0010097	0.00066907	2.1606	134.5626	178.0373	1.297	1.2547
183	1	0.85116	0.83549	0.37656	256	255	0.007544334	9.13E-05	0.00189	1.42E-05	0.00046	0.00104	0.00137	0.02717	0.239	0.01169	0.01827	0.02713	0.03508	0.994438	0.005611	24.297	71.30729643	77.47091117	75.29920399	337.5269714	1028.383173	2446.028789	3696.403007	131.6378029	61.84077436	692.4015937	571.1827751	0.81258	18.2507	4.4538	1.0469	0.28412	0.099408	1407600.076	1.5699	3.0419	0.00010586	0.00018321	0.22386	71.0517	28.3973	1.1408	1.1049
183	1	0.84892	0.81018	0.40855	269	268	0.00716589	0.000107704	0.00246	1.76E-05	0.00051	0.00125	0.00152	0.07032	0.655	0.03749	0.04264	0.06167	0.11246	0.991865	0.008229	22.098	71.1968226	74.65482675	72.97863891	316.9812933	876.9644574	2142.821492	3636.949647	275.034095	1033.406084	423.5235088	758.1738743	0.84993	18.3014	3.6037	0.81736	0.10649	0.14949	1584671.235	1.6668	3.0237	0.00025151	0.00038978	0.50096	91.744	34.0626	1.1511	1.1103
183	1	0.78357	0.80527	0.5386	273	272	0.007066202	0.000159174	0.00217	1.53E-05	0.00048	0.00114	0.00144	0.06588	0.58	0.03495	0.04225	0.05065	0.10486	0.989538	0.010614	21.004	60.14828497	74.74774057	71.80745157	377.3361072	1051.470401	2317.602237	3279.597798	192.6449164	489.3226261	2006.982202	334.5463536	0.83264	18.1412	3.6998	0.93681	0.24698	0.1332	1754903.044	1.627	3.0254	0.00026264	0.00034399	0.54414	109.579	38.0643	1.1766	1.1352
184	0	0.81664	0.81664	0.38811	406	405	0.00475741	7.53E-05	0.00117	5.58E-06	0.0003	0.00072	0.00091	0.07969	0.839	0.04579	0.04767	0.05141	0.13737	0.977811	0.022841	16.921	59.3992781	69.78667659	65.77899187	444.5545199	1240.593047	2773.585268	3949.502312	426.3709058	185.0049143	574.5059314	1412.506537	0.49143	47.106	23.0316	1.2601	0.40355	0.14382	1533499.959	1.6609	3.0542	0.0010661	0.0014004	2.6351	181.0494	71.4797	1.2198	1.1814
184	0	0.7679	0.80874	0.35351	422	421	0.004574436	5.30E-05	0.00092	4.19E-06	0.00015	0.00038	0.00045	0.06351	0.643	0.03466	0.03769	0.04228	0.10399	0.984673	0.015697	19.223	57.02587934	66.1665765	62.98188628	543.723343	1190.242813	2624.633519	3959.83411	137.1203031	297.9349646	490.2324115	160.3419049	0.67431	38.5018	18.7146	1.2092	0.25131	0.1434	1774904.999	1.6562	2.8913	0.0018715	0.0028005	4.4586	194.0049	127.6588	1.2652	1.2562
184	0	0.83347	0.80818	0.45743	405	404	0.004763214	0.000137885	0.00169	8.05E-06	0.00042	0.00101	0.00126	0.07421	0.735	0.03587	0.0442	0.05916	0.1076	0.975725	0.025163	16.589	56.00819404	67.95452859	62.61843383	417.3164378	1343.241084	3013.555482	4073.49615	192.9073173	142.7557539	181.8976086	654.1281912	1	20.2619	0	1.1755	0.23326	0.16187	1630185.301	1.6877	3.0666	0.00038503	0.00060623	1.1175	52.0768	85.5394	1.1785	1.2015
185	1	0.82167	0.71228	0.47668	272	271	0.007090614	5.53E-05	0.00128	9.07E-06	0.0003	0.00064	0.00089	0.04867	0.424	0.02528	0.02924	0.04218	0.07583	0.980504	0.020439	19.238	75.67549672	80.51031432	78.52316944	648.5900751	1096.611034	2223.648	3134.352125	132.6068106	83.03086053	213.3185346	443.6674048	0.82005	9.6045	2.2322	0.82639	0.13731	0.13917	1647776.954	1.6339	3.0026	0.00041292	0.00017267	0.86519	18.5066	116.2862	1.2026	1.2724
185	1	0.7638	0.76449	0.45718	272	271	0.007099422	9.40E-05	0.002	1.42E-05	0.00055	0.00116	0.00164	0.0376	0.319	0.01992	0.02017	0.02849	0.05975	0.98511	0.017084	22.137	77.35360107	82.15489351	79.77347043	615.2088744	1021.21406	2328.793851	3246.705365	162.5152279	189.2948936	272.426763	211.9850368	0.94853	46.2106	4.0945	0.8929	0.17781	0.14483	1759926.376	1.6411	2.993	0.00040666	0.0013476	0.74608	17.2233	139.5563	1.178	1.2724
185	1	0.83133	0.76316	0.42171	272	271	0.007103107	6.93E-05	0.00118	8.40E-06	0.00028	0.00059	0.00083	0.04627	0.404	0.02605	0.02872	0.03261	0.07816	0.986873	0.013357	19.446	76.90347013	80.63056182	79.5476718	598.2207816	1105.095996	2238.365076	3281.340914	325.6971733	125.0961124	258.2218434	609.6277732	0.96396	68.5606	2.8654	0.95706	0.23998	0.11312	1819048.469	1.594	3.0288	0.00059587	0.0010926	1.1102	21.3865	106.1923	1.19	1.2432
186	1	0.78144	0.8144	0.36888	257	256	0.007489321	4.51E-05	0.00122	9.12E-06	0.00031	0.00067	0.00094	0.03632	0.32	0.02036	0.02186	0.02558	0.06108	0.993352	0.006706	22.761	64.42375511	69.23186576	67.24704676	366.8480026	1027.031486	2722.020883	3693.075854	192.8196464	238.0169387	509.54267	1194.03508	0.79876	15.5841	4.2581	0.89643	0.23565	0.12359	1731968.015	1.6087	3.0481	0.00037958	0.00049138	0.70495	100.4141	32.0999	1.1546	1.1026
186	1	0.83125	0.81924	0.42378	277	276	0.006969227	0.000110414	0.00128	8.89E-06	0.00037	0.00071	0.0011	0.06491	0.612	0.03735	0.03915	0.04589	0.11205	0.991897	0.008217	22.002	64.47970551	69.25282538	67.41764004	366.3260955	1121.963018	2698.659159	3750.821423	296.7014301	105.1847112	237.2334902	186.6450521	0.84962	17.5294	3.7726	0.77462	0.11679	0.15032	2106667.691	1.6546	3.026	0.00093894	0.00068586	1.7467	200.8334	53.8868	1.2375	1.1444
186	1	0.83875	0.78579	0.46768	261	260	0.007402825	3.93E-05	0.00115	8.49E-06	0.00036	0.00071	0.00107	0.07966	0.713	0.04879	0.04203	0.04717	0.14638	0.980298	0.020172	17.361	60.76436797	65.66456804	63.45747279	413.2588831	1023.192547	2593.05854	3514.577535	247.3190203	474.7530616	233.7934953	3457.933706	0.77759	14.0237	4.2361	0.88903	0.26865	0.10621	1775297.237	1.5744	3.0474	0.00040063	0.00045868	0.75841	105.8695	29.1951	1.1636	1.1088
187	0	0.81064	0.66005	0.36768	413	412	0.004672819	5.11E-05	0.00061	2.84E-06	8.00E-05	0.00022	0.00025	0.04085	0.367	0.02454	0.02234	0.02661	0.07362	0.99535	0.004678	24.013	76.33990209	79.71821074	77.40202314	800.9762915	1393.990245	2073.380882	3249.534798	185.9560419	3515.136283	289.234954	602.6133938	1	18.4585	0	1.4267	0.31947	0.13852	1838920.065	1.5841	3.0538	0.0026885	0.00097144	6.4738	113.4937	172.2255	1.3497	1.3022
187	0	0.82242	0.63409	0.36482	284	283	0.004681845	0.001183418	0.00218	1.02E-05	0.00061	0.00056	0.00184	0.05268	0.464	0.02969	0.03207	0.04019	0.08907	0.989185	0.010999	20.829	76.12425717	79.58232505	77.59393592	808.7170662	1376.60076	2864.07411	3570.752091	170.2498011	117.7047955	494.3891337	2601.562908	1	3.9661	0	1.4978	0.28514	0.10247	1784374.204	1.5749	3.0388	0.0043096	0.0018716	7.2005	68.792	1175.5129	1.3279	1.5094
187	0	0.83423	0.67127	0.21063	437	436	0.004418242	2.25E-05	0.00042	1.88E-06	6.00E-05	0.00016	0.00019	0.02809	0.248	0.01645	0.01594	0.0201	0.04935	0.996531	0.003515	26.667	77.03933762	79.40939709	78.36426591	723.0426099	1370.507356	2493.236968	3614.050962	179.7494652	150.0615843	240.1749847	901.3952365	1	9.3269	0	1.0975	0.15523	0.1373	1677468.535	1.6352	3.0657	0.0035319	0.0026442	8.5676	77.245	163.3379	1.3781	1.2906
188	0	0.85617	0.76345	0.35135	395	394	0.00488595	3.34E-05	0.00073	3.55E-06	0.00011	0.00028	0.00033	0.03608	0.305	0.0185	0.02228	0.03121	0.05551	0.996859	0.003154	25.991	73.24212646	77.92180448	75.2047685	683.493541	1333.191323	2560.790887	2861.325833	268.2063258	198.1204415	145.091036	655.1617824	1	20.7972	0	1.0533	0.15476	0.19555	1499070.22	1.7118	3.0354	0.0036332	0.0020816	7.9174	211.0896	277.2977	1.403	1.2815
188	0	0.78751	0.7743	0.38735	401	400	0.004815104	4.27E-05	0.00073	3.51E-06	0.00011	0.00029	0.00034	0.02591	0.251	0.01046	0.0149	0.02417	0.03138	0.997106	0.002908	26.796	71.06557949	77.87218149	75.65068684	688.7997667	1379.53062	2544.959978	2750.911602	219.3999387	216.4993736	110.4781153	1374.501926	1	41.68	0	1.0616	0.13492	0.19358	1335975.602	1.7023	3.0698	0.0041427	0.0031345	8.6371	267.2905	160.7508	1.3879	1.2407
188	0	0.70465	0.74166	0.47213	408	407	0.004725202	0.000126446	0.00201	9.51E-06	0.00034	0.00086	0.00101	0.04951	0.518	0.02236	0.02565	0.03865	0.06708	0.969543	0.045625	21.39	67.08898664	77.66176573	74.66841729	715.837998	1470.902039	2475.09584	2794.764751	120.994487	300.9363401	192.9727917	268.4675762	0.39186	31.2189	26.8355	1.1005	0.17596	0.18731	1591860.618	1.7387	3.0486	0.0031077	0.0028924	6.7538	52.1531	221.4239	1.2916	1.287
189	0	0.85308	0.67759	0.29875	410	409	0.004707167	3.15E-05	0.0007	3.32E-06	0.0001	0.00026	0.00031	0.04686	0.406	0.02258	0.03563	0.0342	0.06774	0.994142	0.005904	23.156	77.13164096	79.64556142	78.60115907	794.2702644	1438.940087	2451.285524	3587.348184	248.483603	53.08944125	191.8540404	516.5924179	1	9.0287	0	1.4957	0.2474	0.098736	796858.5864	1.5591	3.0392	0.0041413	0.0023588	9.2343	28.9891	193.206	1.2392	1.4041
189	0	0.84725	0.71057	0.3058	408	407	0.004728521	3.88E-05	0.00069	3.28E-06	0.00012	0.00032	0.00037	0.04741	0.41	0.02338	0.03281	0.04022	0.07013	0.993203	0.006855	22.191	77.32696445	80.64342448	79.01725501	698.060859	1442.000225	2461.515774	3179.692744	388.6665603	3343.456414	42.43103253	179.6104332	1	5.4994	0	1.3467	0.2392	0.10598	1144028.785	1.573	3.0149	0.0039947	0.0012126	8.9274	29.267	177.5659	1.261	1.3445
189	0	0.80258	0.67332	0.2803	405	404	0.004764871	4.09E-05	0.00074	3.51E-06	0.00013	0.00034	0.0004	0.03335	0.29	0.01569	0.02558	0.02447	0.04707	0.99516	0.004874	24.105	77.08290125	79.36007265	78.52118396	755.8107598	1458.349881	1843.690465	3091.216836	274.3626847	78.25742945	2631.081366	242.3183231	1	4.9486	0	1.0943	0.18616	0.1757	1360095.074	1.6476	3.0765	0.0041991	0.0011038	9.2698	47.4557	179.8394	1.2605	1.3821
190	0	0.7993	0.75739	0.45121	370	369	0.005207638	4.51E-05	0.00113	5.88E-06	0.00021	0.00049	0.00062	0.04152	0.368	0.02222	0.02653	0.03127	0.06667	0.984628	0.015637	18.263	64.40305826	67.99848566	66.54531051	585.2042739	1103.599434	1904.019864	3369.475443	403.6178186	134.2532825	850.8063537	118.8197099	1	12.545	0	1.05	0.18148	0.14676	1853725.809	1.643	2.9967	0.00181	0.0019766	4.0856	134.3331	183.6416	1.3323	1.2623
190	0	0.79773	0.76446	0.51348	358	357	0.005381933	7.64E-05	0.00152	8.18E-06	0.00028	0.00067	0.00083	0.04261	0.377	0.02303	0.02659	0.0351	0.0691	0.980455	0.019976	17.228	62.5783545	67.16970789	65.83126791	577.866117	1103.188444	1972.309693	3403.019408	298.123399	257.2717093	368.7891763	449.670613	1	10.8691	0	1.1322	0.31181	0.13043	1492469.345	1.6346	3.0427	0.0013976	0.00081271	3.2205	194.4377	168.6818	1.3371	1.2455
190	0	0.77857	0.75756	0.49384	365	364	0.005285667	4.88E-05	0.00144	7.61E-06	0.00031	0.00072	0.00092	0.04896	0.423	0.02611	0.02822	0.03933	0.07834	0.982087	0.018263	17.527	63.80804272	67.45652591	65.85963796	609.752314	1089.540488	2038.358582	3437.346115	689.2855427	669.1195895	141.0737147	219.438648	1	9.6673	0	1.0879	0.22067	0.13315	1600439.312	1.6299	2.9882	0.0019523	0.00084685	4.3853	261.1995	194.1807	1.3607	1.2482
191	1	0.82553	0.64231	0.54401	255	254	0.007571914	6.51E-05	0.00111	8.38E-06	0.0002	0.00049	0.00059	0.04047	0.352	0.01894	0.02544	0.04038	0.05682	0.986912	0.013316	19.701	74.31611513	77.48274619	76.02422131	652.8544626	1089.484204	2787.534473	3446.840618	108.4576556	65.02720275	99.43615791	234.7224795	0.82609	6.1722	1.5716	1.0148	0.15742	0.097402	1378382.106	1.561	3.0179	0.00033108	0.00020125	0.66315	58.2883	19.5663	1.2027	1.1078
191	1	0.76963	0.66841	0.52768	256	255	0.007535692	7.79E-05	0.00118	8.87E-06	0.00024	0.00058	0.00072	0.05867	0.521	0.03028	0.03603	0.05784	0.09084	0.99086	0.009266	21.634	75.92359973	79.04121905	77.7487202	627.6029227	1083.53822	2813.265154	3330.621912	147.5339182	101.1512622	3397.255177	236.9745884	0.79228	8.926	2.3272	0.88712	0.14059	0.10943	1768493.404	1.5805	2.9469	0.00022626	0.00019797	0.4704	63.8107	17.5756	1.1953	1.0989
191	1	0.81741	0.6387	0.54005	249	248	0.007775597	5.33E-05	0.00121	9.42E-06	0.00023	0.00056	0.00069	0.04278	0.377	0.0214	0.02522	0.03954	0.06419	0.986514	0.013749	19.773	72.08055629	76.72774756	75.05904677	655.5981564	1079.907722	2709.386959	3226.370904	163.936765	97.25224333	155.5094534	908.007019	0.80806	20.4457	3.6016	0.92687	0.22099	0.1073	1555926.06	1.5883	3.035	0.00019661	0.00019817	0.4011	36.0061	13.9623	1.184	1.0768
192	0	0.78404	0.63793	0.48275	443	442	0.004352866	0.000167325	0.00084	3.65E-06	0.00011	0.00029	0.00032	0.09577	0.854	0.05654	0.05506	0.06959	0.16962	0.986035	0.014356	19.746	76.65552527	80.05999308	78.39350848	755.9693533	1486.843148	3058.585726	4022.961434	159.3842726	121.0279918	180.3053584	354.5003642	1	10.1164	0	1.1028	0.128	0.17998	1848959.556	1.6828	3.0463	0.0026638	0.0012842	6.8711	8.9913	90.1807	1.135	1.3042
192	0	0.65826	0.69723	0.39374	342	341	0.004481475	0.000123725	0.00152	6.80E-06	0.00019	0.00053	0.00058	0.02494	0.222	0.00987	0.01531	0.03044	0.0296	0.995962	0.004144	26.481	77.14447553	80.72683212	79.26343764	690.0373361	1475.095039	2931.698372	4079.031351	172.2828135	2023.539179	152.4157293	131.1078958	1	8.8689	0	1.0851	0.15117	0.17112	1865478.176	1.6892	3.0339	0.0027402	0.0014011	5.4333	27.5972	257.6201	1.2339	1.3615
192	0	0.82136	0.64341	0.4926	474	473	0.004070657	0.000139139	0.00077	3.15E-06	7.00E-05	0.00021	0.00022	0.01602	0.142	0.00749	0.00961	0.01568	0.02246	0.99776	0.002248	28.094	77.06234178	80.37952145	78.64837829	733.2194983	1516.632184	2363.520846	3550.629961	70.09959494	107.174897	428.6781954	646.4835453	1	11.3486	0	1.1999	0.16543	0.15021	1755881.592	1.6213	2.9922	0.0025667	0.000906	7.1834	13.7451	64.2781	1.1945	1.2308
193	0	0.82979	0.69646	0.52551	334	333	0.005784731	7.75E-05	0.001	5.77E-06	0.00014	0.00035	0.00042	0.03029	0.269	0.01307	0.01727	0.03147	0.03921	0.996597	0.003423	26.456	68.05111784	73.97370538	71.50267191	666.9187716	1057.86944	1411.231297	3189.223654	451.3383158	169.6612134	1024.619194	295.8486731	1	30.1237	0	0.97276	0.13427	0.13743	1717705.692	1.6407	3.0251	0.00097475	0.00085265	2.1754	160.2473	1413.7953	1.3128	1.4193
193	0	0.12962	0.71933	0.55591	295	294	0.006528331	0.001946684	0.00214	1.39E-05	0.00063	0.00077	0.0019	0.06063	0.541	0.03199	0.03902	0.05531	0.09597	0.991871	0.008305	23.289	65.58684246	74.22094552	70.93931832	665.6288827	1045.848404	1989.120665	3361.730498	279.6471706	91.53252688	378.9731071	149.5055822	0.8024	72.9087	18.9267	0.85853	0.13005	0.14129	1557186.3	1.6519	3.0261	0.00066624	0.00046882	1.4831	146.3653	1085.8973	1.2945	1.3965
193	0	0.85492	0.70443	0.51653	330	329	0.005846859	6.57E-05	0.00111	6.51E-06	0.00018	0.00041	0.00054	0.04302	0.378	0.02125	0.02886	0.04114	0.06374	0.992015	0.008079	22.121	66.06910181	72.73280881	69.85232655	667.2113064	1153.934797	1603.506321	3134.405712	173.1628554	97.88453298	369.6887092	345.0207347	1	11.0046	0	0.93829	0.13029	0.12597	1680656.685	1.6135	3.0611	0.00056976	0.00038884	1.3759	86.8801	261.0665	1.2574	1.3217
194	0	0.80979	0.74476	0.22292	520	519	0.00370957	2.07E-05	0.00042	1.54E-06	5.00E-05	0.00014	0.00016	0.03927	0.339	0.02026	0.02569	0.03514	0.06078	0.996039	0.003978	24.171	78.47307329	81.96078422	80.08464749	745.0161408	1589.64397	2872.59212	3972.639051	146.277037	299.6194565	281.974139	914.4131652	1	5.5488	0	1.5651	0.14003	0.20631	2163244.12	1.7135	3.1422	0.0013098	0.00059006	4.4774	22.287	382.3205	1.2354	1.3988
194	0	0.8641	0.72404	0.21847	520	519	0.003713083	2.15E-05	0.00048	1.78E-06	7.00E-05	0.0002	0.00022	0.085	0.749	0.05095	0.04928	0.05432	0.15286	0.995265	0.004761	23.54	78.13465638	80.73380052	79.66578271	712.6337224	1616.755318	2875.328642	4035.070742	136.2713437	305.6305573	81.75430885	603.5946	1	5.3357	0	1.8989	0.19136	0.14252	1877104.114	1.6775	3.0989	0.0022701	0.0010393	7.0738	43.0775	962.7206	1.2483	1.4025
194	0	0.82235	0.73729	0.31873	520	519	0.003714268	2.39E-05	0.00059	2.20E-06	7.00E-05	0.00019	0.00021	0.02854	0.249	0.01514	0.01752	0.02596	0.04541	0.995475	0.004575	24.229	78.20686876	81.00708175	79.61938846	648.8811548	1401.090802	2558.873734	3914.151679	256.7621528	153.453316	209.1524767	942.509711	1	5.8757	0	1.4598	0.16041	0.15123	2088470.87	1.6599	3.0629	0.0010336	0.00061634	3.6178	26.8077	291.9797	1.2341	1.3083
195	1	0.83915	0.65746	0.3206	314	313	0.006143757	5.74E-05	0.00131	8.02E-06	0.00023	0.00056	0.00069	0.02827	0.246	0.01548	0.01863	0.02333	0.04644	0.994531	0.005514	24.007	78.16591319	80.1713168	79.40754905	632.780443	1192.124616	2611.051257	3871.623604	66.90297622	132.5349102	179.744993	606.3016158	1	17.3729	0	0.94164	0.16158	0.13171	1030685.872	1.6116	3.0615	0.0012326	0.0012195	2.54	65.744	202.6865	1.2694	1.3012
195	1	0.81623	0.68441	0.32832	284	283	0.006810129	5.48E-05	0.00167	1.13E-05	0.00043	0.00096	0.0013	0.03854	0.342	0.02101	0.02533	0.02943	0.06302	0.989895	0.010285	21.791	77.78796461	80.75114627	79.48081394	619.4843349	1192.017426	2630.616824	4254.239642	101.8156923	124.5900397	399.2738415	565.6960613	0.85348	7.1308	1.392	0.77711	0.074321	0.13993	1595519.536	1.6429	2.9974	0.0010324	0.00035064	1.9986	93.4056	602.3598	1.2591	1.3612
195	1	0.80364	0.6371	0.32641	312	311	0.006178433	5.80E-05	0.00121	7.46E-06	0.00024	0.00052	0.00071	0.02458	0.214	0.0137	0.01453	0.01796	0.0411	0.993347	0.006717	22.948	78.76381435	81.33585642	79.95292774	652.5411551	1216.165098	2589.352991	3627.566416	61.78612581	117.9317993	111.2372569	510.5236015	1	13.9144	0	0.94083	0.11078	0.16315	1392153.478	1.6608	3.0661	0.0013479	0.001114	2.7395	60.191	99.448	1.2724	1.2708
196	0	0.82511	0.58102	0.31947	463	462	0.004173499	2.16E-05	0.00056	2.35E-06	6.00E-05	0.00017	0.00019	0.02343	0.205	0.01295	0.01445	0.01598	0.03885	0.995015	0.005026	24.282	75.9757832	78.38776399	77.00572696	791.7574578	1230.828585	2704.98584	3036.625278	135.9820135	134.5379276	2338.036168	134.0586199	1	8.3445	0	1.1149	0.12805	0.13741	1861217.723	1.6211	3.0744	0.0043493	0.0026765	10.8524	45.6295	228.5907	1.3052	1.299
196	0	0.81395	0.56819	0.28914	457	456	0.004224185	2.77E-05	0.00058	2.46E-06	7.00E-05	0.0002	0.00022	0.0243	0.205	0.01384	0.01461	0.01721	0.04152	0.996662	0.003354	25.698	76.67974354	78.92812509	77.79623924	847.7873263	1252.125086	2908.625476	3446.460614	126.0662293	245.8614198	90.34767252	3808.918748	1	5.6135	0	1.1883	0.10517	0.14016	2098271.14	1.6314	3.0857	0.0051064	0.0017195	12.2772	44.8223	147.3611	1.2852	1.3167
196	0	0.85022	0.55398	0.21922	467	466	0.004132622	2.78E-05	0.00044	1.83E-06	5.00E-05	0.00014	0.00015	0.01638	0.142	0.00909	0.01034	0.01223	0.02727	0.997801	0.002206	27.628	77.36826021	79.90033137	78.51357359	862.6263907	1258.045246	3018.276717	3828.727445	128.7070177	144.5860979	83.53326227	3791.994105	1	4.9257	0	1.2627	0.15294	0.12897	1586052.676	1.6078	3.0324	0.005537	0.001306	13.4485	27.685	266.7717	1.2673	1.4012
197	0	0.81847	0.73097	0.39407	354	353	0.005450948	3.85E-05	0.00091	4.97E-06	0.00017	0.00042	0.00051	0.03851	0.342	0.02241	0.02347	0.02521	0.06723	0.984892	0.015486	19.329	79.42672091	81.11076504	80.35251148	606.675248	1220.99151	2633.039631	3592.659318	219.2973627	265.6428129	144.9075733	331.4177643	1	4.7663	0	1.0523	0.12667	0.11421	1793472.338	1.5905	3.0651	0.0013549	0.00051113	3.1424	18.6074	108.6059	1.1928	1.2789
197	0	0.84948	0.70178	0.25946	362	361	0.00532045	2.48E-05	0.0006	3.21E-06	9.00E-05	0.00025	0.00028	0.02573	0.224	0.01407	0.01566	0.01985	0.0422	0.992958	0.007135	23.663	78.44304659	81.4483856	80.42985947	701.4432786	1231.600002	2692.096933	3799.628323	222.9723011	191.4552265	150.2465194	354.7795657	1	30.7927	0	1.0993	0.18445	0.13303	1320184.068	1.6249	2.9584	0.0031613	0.0048134	6.1623	63.6888	273.9416	1.2888	1.3374
197	0	0.83045	0.71832	0.26936	379	378	0.005089018	3.04E-05	0.00065	3.29E-06	8.00E-05	0.00021	0.00024	0.04387	0.371	0.02565	0.02762	0.03341	0.07696	0.994144	0.005904	22.99	79.00518196	81.98475448	80.06954193	637.8048266	1263.577191	2727.136337	3727.477211	302.1414062	118.5243338	56.69071399	674.9802676	1	44.106	0	1.1631	0.2776	0.13583	1035108.322	1.6288	3.0724	0.0026393	0.0047579	5.4189	29.269	174.9799	1.2754	1.3241
198	1	0.75638	0.70234	0.61218	283	282	0.006829233	3.20E-05	0.00126	8.58E-06	0.00031	0.00078	0.00094	0.09002	0.795	0.04524	0.06244	0.08392	0.13573	0.947286	0.061474	13.502	72.21241313	79.83915577	74.61033365	531.8942132	1922.747225	2669.993946	3653.876317	49.72266441	423.9571426	143.8386791	88.30111613	0.89951	77.5286	7.9439	1.1559	0.36052	0.19513	1987006.727	1.6728	3.0379	0.00032628	0.0011689	0.68242	35.7106	96.886	1.1473	1.1774
198	1	0.39336	0.67172	0.72706	370	366	0.005110143	0.002451848	0.00234	1.19E-05	0.00065	0.00085	0.00196	0.21209	1.935	0.11716	0.09996	0.09928	0.35147	0.779614	0.312572	6.041	71.64235854	76.6338151	74.11021504	566.720335	1773.733231	2579.766519	3750.493621	68.80838225	886.5296778	264.9235184	868.8064495	0.85637	98.64	12.1571	0.98475	0.22421	0.14163	1692163.272	1.6454	3.1256	0.0019584	0.0038151	3.7231	35.1413	80.0748	1.1801	1.1895
198	1	0.28655	0.71487	0.66827	285	284	0.00677699	4.73E-05	0.00132	8.96E-06	0.00036	0.00082	0.00107	0.127	1.126	0.06617	0.07984	0.09621	0.1985	0.851476	0.216474	8.88	68.19307194	72.15228476	70.20341791	508.2444661	1644.508063	2738.751846	3645.730501	75.57804412	563.0591552	341.3727802	262.9597846	0.93225	94.0929	8.0362	0.96007	0.22325	0.15766	2017905.427	1.6662	3.1085	0.0018777	0.005083	3.061	45.7104	97.6273	1.1786	1.1882
199	1	0.8194	0.66134	0.52862	279	278	0.006927242	7.69E-05	0.00139	9.66E-06	0.00023	0.00056	0.00068	0.05607	0.493	0.02972	0.03366	0.0468	0.08916	0.983181	0.017185	18.28	75.23376574	77.60075711	76.50079594	580.3618583	1160.289433	2756.24979	3347.979552	76.33379305	18.0283163	43.08064114	457.5486289	0.95025	54.1993	3.7346	0.99389	0.16029	0.13924	1105401.884	1.6194	3	0.0001872	0.00033986	0.42065	4.1425	28.1237	1.1025	1.1821
199	1	0.76031	0.65951	0.5356	267	266	0.007217405	7.82E-05	0.00145	1.05E-05	0.00027	0.00062	0.00081	0.10767	0.946	0.05736	0.06806	0.09073	0.17209	0.980485	0.019993	17.485	72.97860805	76.94002209	75.96483703	593.3612836	1143.789501	2708.830389	3489.811812	84.91393314	106.0078999	183.2822785	343.2410514	0.86547	40.534	3.4895	1.2788	0.41381	0.10112	1806414.897	1.5895	3.0208	0.0001856	0.00021087	0.41365	9.154	26.1983	1.093	1.1444
199	1	0.84217	0.65611	0.51994	272	271	0.007104653	5.40E-05	0.00105	7.45E-06	0.0002	0.00049	0.0006	0.03435	0.301	0.0199	0.02031	0.02574	0.05969	0.98476	0.015592	19.011	75.55899952	78.28894423	76.41734152	587.1288086	1197.04135	2735.913126	3531.60885	76.7124949	64.60077436	440.7940099	602.4847725	0.81352	10.6482	2.4529	1.0522	0.25742	0.15746	1694411.41	1.6365	3.1033	0.00013328	0.00022222	0.30234	11.0799	40.1152	1.1291	1.1869
200	0	0.21126	0.72589	0.55435	267	266	0.007220152	0.002506864	0.00239	1.73E-05	0.00072	0.00086	0.00215	0.08828	0.912	0.04537	0.05267	0.06935	0.13612	0.97876	0.021936	17.583	65.53125843	71.31479237	69.55708449	575.6707049	1155.783999	1490.730095	3125.6081	298.6906987	362.4627503	824.1593508	424.9978469	0.97984	112.4097	8.7396	1.0225	0.27032	0.10763	1522388.105	1.5989	3.0642	0.0016725	0.0019679	3.2921	409.0929	495.6474	1.3818	1.3259
200	0	0.83326	0.7209	0.47368	387	386	0.004989955	2.93E-05	0.00081	4.06E-06	0.00016	0.00038	0.00047	0.08203	0.733	0.04523	0.05335	0.05984	0.13569	0.976347	0.025269	17.086	65.39635892	71.40664709	68.70636088	595.2687979	1120.339957	1544.398752	3195.249784	314.5202965	1077.027835	355.7215307	245.9809706	0.59444	49.4884	20.1479	0.96139	0.12979	0.13832	1954709.769	1.6439	3.0338	0.0021273	0.0016484	4.6527	388.3423	419.7154	1.369	1.3229
200	0	0.1703	0.75792	0.46602	317	316	0.006097847	0.002107437	0.0021	1.28E-05	0.00064	0.00076	0.00193	0.04236	0.392	0.02203	0.02772	0.03051	0.06609	0.981697	0.018724	17.733	68.1524553	72.38279847	70.46493744	512.7598144	1195.709756	1677.078609	3106.892968	484.7657592	195.4423394	1561.865333	694.8394681	0.58468	50.0749	14.0466	1.0466	0.18209	0.12512	1757821.01	1.6176	3.0192	0.0012698	0.0010716	3.019	138.0427	203.8889	1.3292	1.2448
201	0	0.80641	0.70794	0.6214	448	447	0.004313321	0.000202778	0.00242	1.04E-05	0.00014	0.00037	0.00041	0.10993	1.022	0.05607	0.07621	0.09491	0.16821	0.938514	0.067827	12.648	68.25262055	75.8169296	72.68984532	981.1761467	1440.906456	3296.30998	4037.003426	453.3534473	85.58426475	154.4410438	373.4104699	1	13.6275	0	1.1751	0.18829	0.13011	2172433.889	1.6241	3.0561	0.002484	0.0013239	6.5093	13.4559	171.3092	1.1636	1.3687
201	0	0.80643	0.72731	0.59829	428	426	0.004499889	0.000969783	0.00132	5.95E-06	0.00029	0.0006	0.00088	0.07307	0.654	0.03863	0.04929	0.05543	0.11588	0.929599	0.082512	13.236	73.1159079	76.75889957	75.2375749	870.8105226	1476.020748	2432.941715	3685.758874	556.2571891	421.8138058	159.0109203	310.0520308	1	7.9429	0	1.0673	0.18721	0.1525	1930904.623	1.6671	3.0537	0.0039003	0.0015783	9.8264	17.2595	86.4353	1.2015	1.3329
201	0	0.81567	0.69416	0.70689	466	463	0.004141508	0.000606298	0.00149	6.17E-06	0.00024	0.00039	0.00073	0.15703	1.371	0.07642	0.10189	0.13334	0.22925	0.89666	0.118575	9.906	70.67465758	75.39391217	73.16443678	909.5254029	1504.854777	2602.386536	3866.763816	835.4357716	182.74457	172.8984495	364.2500519	1	5.7754	0	0.97087	0.17872	0.15566	2051249.416	1.6632	3.0756	0.0029243	0.0014598	7.9939	12.5561	102.7935	1.1552	1.3365
202	0	0.83786	0.73017	0.70689	82	74	0.006768308	0.001836586	0.01119	7.58E-05	0.00341	0.00656	0.01022	0.18701	1.516	0.1007	0.15668	0.26624	0.30209	0.590345	0.737512	1.655	45.6079444	62.18302064	55.79098005	688.4162382	1565.387194	2222.435169	3426.206499	425.1136647	109.7263104	514.0345224	366.1915002	0.84267	121.0948	22.4583	0.8814	0.2288	0.12802	1216091.036	1.6162	3.0216	0.00012263	0.00035042	0.26249	21.4389	154.1884	1.1658	1.2263
202	0	0.58062	0.68208	0.69896	165	159	0.007960867	0.000972763	0.00982	7.82E-05	0.00275	0.00528	0.00825	0.12025	1.286	0.06119	0.0797	0.12181	0.18356	0.69475	0.500188	3.969	44.35040052	59.76283038	53.91937631	715.7127141	1551.337247	2520.823889	3431.26367	248.3707707	92.72989263	1479.035076	324.7904453	0.82766	54.9527	11.0421	0.744	0.16673	0.13459	1481916.8	1.6384	3.0085	4.45E-05	6.31E-05	0.10141	19.627	167.3116	1.1589	1.2437
202	0	0.78751	0.70383	0.8475	164	158	0.006749523	0.001521475	0.00496	3.35E-05	0.00161	0.00297	0.00484	0.12101	1.136	0.07126	0.07538	0.08106	0.21377	0.666457	0.566703	3.273	46.91273074	66.19914495	53.8914034	709.3230762	1607.413696	2511.357928	3388.16137	258.3872071	1179.534169	293.9934655	266.7638037	0.81801	62.0678	10.8589	0.83682	0.21391	0.15419	1688315.247	1.6455	3.0302	7.27E-06	8.46E-06	0.023346	15.7836	137.3047	1.1346	1.2045
203	0	0.78559	0.64457	0.41783	392	391	0.004920593	7.48E-05	0.00153	7.53E-06	0.00022	0.00058	0.00067	0.06647	0.737	0.02029	0.0369	0.08308	0.06087	0.985893	0.014648	21.269	74.04411966	81.42078103	78.30815696	648.6932995	1252.787426	2421.165205	3758.071272	48.69542468	26.07459433	444.7983263	361.3643148	0.66578	44.2884	30.8577	1.6143	0.57603	0.12345	1395791.965	1.5915	3.0729	0.00096927	0.001292	2.5037	123.4707	109.9058	1.2825	1.2471
203	0	0.76197	0.6341	0.36172	396	395	0.004877497	4.23E-05	0.00098	4.76E-06	0.00015	0.0004	0.00044	0.04128	0.376	0.01285	0.02135	0.05673	0.03854	0.993802	0.00626	23.708	75.40731634	80.31043248	78.07638822	624.9069885	1245.381683	2375.94602	3468.401917	99.1216008	28.79101619	267.224023	241.2393768	0.86779	62.4032	14.1559	1.9039	0.45424	0.089472	1522144.63	1.5442	3.054	0.0012074	0.0022758	2.8631	89.4019	129.809	1.2913	1.2806
203	0	0.76651	0.67133	0.39643	386	385	0.005004642	8.16E-05	0.00128	6.42E-06	0.00019	0.0005	0.00057	0.04909	0.444	0.01273	0.0265	0.06623	0.0382	0.991638	0.00849	22.375	73.09449616	81.5646887	78.13438827	625.3190625	1227.479065	2672.508467	3794.542797	96.12110059	202.246622	60.46912664	310.1141658	0.67764	61.9669	24.9409	1.3862	0.32512	0.17189	1451675.225	1.6633	3.0369	0.0011482	0.0014264	2.6963	94.4526	125.6417	1.2581	1.2592
204	0	0.73387	0.7964	0.51365	171	170	0.011232512	0.000220836	0.00466	5.24E-05	0.00111	0.00251	0.00332	0.06947	0.603	0.03132	0.04212	0.05123	0.09396	0.950694	0.078628	17.907	65.11891477	70.35842202	67.78927391	593.8221343	1414.143813	2873.363379	3944.567922	108.6692913	100.3440342	157.6556621	534.7941611	1	42.6459	0	0.93997	0.16197	0.19688	1471448.871	1.7103	2.957	0.001585	0.0014235	3.292	295.9559	116.5774	1.2855	1.1779
204	0	0.82091	0.78661	0.609	330	329	0.005853687	0.000121332	0.00449	2.63E-05	0.00119	0.00264	0.00356	0.08487	0.784	0.04144	0.05272	0.06828	0.12433	0.952553	0.057222	16.236	66.70237594	72.41860341	69.15020835	648.0784042	1487.127264	3031.41929	3742.97127	134.1613325	59.09668651	134.5942763	143.8478363	1	13.807	0	0.86603	0.15508	0.155	1082025.023	1.6626	2.9906	0.0011719	0.00078797	2.5351	111.5943	67.6017	1.2271	1.1454
204	0	0.79593	0.82685	0.50533	335	334	0.005758776	7.38E-05	0.0022	1.27E-05	0.00051	0.00117	0.00154	0.05895	0.511	0.03309	0.03485	0.04199	0.09927	0.973131	0.028073	16.525	69.40665447	72.99594463	71.33671971	664.6768496	1434.98835	3128.05386	3810.020846	615.5400392	151.7709611	189.3318418	141.4169152	1	15.1028	0	0.94421	0.17103	0.20479	1265197.124	1.7203	2.9581	0.0012892	0.00057429	2.8276	62.9962	84.6769	1.1987	1.1503
205	0	0.77498	0.72593	0.25021	426	425	0.00452871	1.97E-05	0.00052	2.35E-06	8.00E-05	0.00021	0.00025	0.04403	0.386	0.02573	0.0256	0.02989	0.07719	0.994181	0.005869	23.274	73.10001527	75.86627465	74.19705607	784.1308194	1434.425202	2842.69414	4060.100518	133.8731082	308.3007849	1488.382363	91.49780044	1	13.5061	0	1.3323	0.13273	0.17885	1576578.814	1.7135	2.8747	0.0028756	0.0016562	6.9914	101.3182	927.8388	1.2853	1.4595
205	0	0.81037	0.71311	0.31231	431	430	0.004480183	3.08E-05	0.00106	4.76E-06	0.0002	0.00051	0.0006	0.04834	0.423	0.02664	0.02947	0.03691	0.07991	0.989622	0.010557	21.088	73.68947426	76.33022339	75.04089368	582.8554736	1100.673517	2241.856136	3492.559622	893.1700706	123.9569187	934.5498954	572.0701219	1	14.1887	0	1.5133	0.29384	0.17476	1436117.515	1.7278	3.0491	0.0032237	0.0040848	7.6069	238.4665	1171.2725	1.3646	1.4738
205	0	0.82745	0.69727	0.37036	432	431	0.004468509	4.01E-05	0.00115	5.12E-06	0.00023	0.00057	0.00068	0.08087	0.722	0.04503	0.04587	0.06023	0.13508	0.977379	0.023275	17.088	74.01295191	76.95566137	75.63727792	693.9266075	1085.413141	2296.288755	3490.265334	1649.200468	113.5651333	659.8969473	291.8090233	1	15.4677	0	1.3553	0.12333	0.16551	1808490.116	1.6982	3.0575	0.002439	0.0015132	6.1609	168.3428	1490.6556	1.3358	1.4748
206	0	0.81693	0.64964	0.34552	435	434	0.004436529	6.29E-05	0.00125	5.55E-06	0.00013	0.00034	0.00038	0.03345	0.314	0.01463	0.01875	0.03575	0.0439	0.99362	0.006476	23.483	69.52564742	77.1441517	74.7073326	650.330634	1008.613664	1810.060813	3247.300516	124.9230249	932.5074472	93.22519919	126.9799556	1	17.6998	0	1.349	0.33926	0.14335	1407739.664	1.6116	2.9582	0.001836	0.0012069	4.8818	114.6639	267.476	1.3083	1.3163
206	0	0.78083	0.67297	0.45019	425	424	0.004516786	8.77E-05	0.00127	5.75E-06	0.00012	0.00033	0.00037	0.03484	0.312	0.01318	0.01958	0.03725	0.03954	0.990429	0.009707	21.204	69.29693555	77.71212639	73.38714794	704.6213155	1328.376363	2346.89579	3329.837751	146.1594822	99.89994393	393.9200977	1599.772152	1	25.6917	0	1.1828	0.27209	0.1441	1514485.628	1.6411	2.9892	0.0011831	0.0012675	3.2133	109.8979	337.9198	1.3184	1.3609
206	0	0.81022	0.6443	0.2366	442	441	0.004370201	4.31E-05	0.00106	4.62E-06	0.00011	0.0003	0.00032	0.03189	0.288	0.01455	0.01885	0.03013	0.04364	0.99672	0.003295	25.989	71.39974055	76.05584218	74.11622593	662.7494897	1066.781569	1826.854091	3248.799531	2473.054926	66.34097037	142.6109906	333.5809532	1	21.9704	0	1.3615	0.26857	0.16222	1755649.591	1.6698	3.1401	0.0017942	0.0011036	4.8474	139.4597	297.4041	1.3456	1.3175
207	1	0.80765	0.7747	0.48003	272	271	0.007086226	7.20E-05	0.00151	1.07E-05	0.00034	0.00079	0.00103	0.10381	0.933	0.05817	0.06233	0.08377	0.17452	0.979507	0.021075	17.552	67.83815926	72.85915687	70.86450312	409.5519167	1119.422056	2820.464113	3965.243756	220.2433102	23.73294309	33.50005819	448.3407157	0.90258	82.0542	7.9867	0.96371	0.17387	0.14831	1392681.143	1.6806	3.0061	0.00070066	0.001947	1.1936	80.728	86.1957	1.1741	1.202
207	1	0.8419	0.7632	0.56908	273	272	0.007068076	3.96E-05	0.00147	1.04E-05	0.00048	0.00094	0.00145	0.14085	1.254	0.08089	0.08013	0.08766	0.24266	0.955723	0.04667	13.712	68.45063648	71.90125625	70.19469086	434.2986763	1127.385462	2839.890943	4055.883363	292.8190025	65.06246087	89.92874052	530.8773437	0.96886	98.5362	2.6018	0.84784	0.1619	0.11969	879686.3772	1.624	3.0489	0.00081644	0.001421	1.8117	53.2723	99.5567	1.2076	1.207
207	1	0.13918	0.79784	0.69362	275	274	0.007013848	5.88E-05	0.00189	1.32E-05	0.0006	0.00127	0.00179	0.19697	1.738	0.09592	0.10321	0.11514	0.28776	0.878412	0.154864	9.897	67.10096174	71.99446362	69.92579966	379.2790066	1137.063337	2755.775272	3666.357315	158.8810927	117.3820653	244.4423704	948.9302961	0.82033	23.9603	4.6308	0.92607	0.14632	0.14385	1711903.768	1.6765	2.9835	0.00011668	0.00022233	0.2655	51.3833	49.7144	1.1577	1.1752
208	1	0.81419	0.67052	0.33303	373	372	0.005167864	5.83E-05	0.00126	6.53E-06	0.00018	0.00048	0.00054	0.05107	0.461	0.02765	0.03009	0.04123	0.08296	0.99289	0.007173	21.969	77.49172384	79.94465119	78.79209206	648.4393116	1204.576555	2758.269321	3515.793983	161.8778145	365.9805596	63.46873935	121.1910288	1	6.5366	0	1.0405	0.14451	0.12773	1963317.664	1.6202	3.0102	0.0031894	0.00097889	6.8003	22.466	291.2066	1.2013	1.3471
208	1	0.80222	0.65975	0.44521	330	329	0.005829706	0.001697913	0.00282	1.65E-05	0.00078	0.00112	0.00233	0.06822	0.594	0.0355	0.05035	0.04515	0.10649	0.963705	0.038841	15.285	76.90235764	78.65610388	77.84521738	669.1044526	1215.431901	2872.213251	3608.844336	132.6929382	230.1829583	128.9214762	152.7149874	1	8.8553	0	0.95298	0.13182	0.14365	1681637.94	1.6654	2.968	0.0028203	0.0014033	5.9932	34.0676	178.9889	1.2075	1.2832
208	1	0.82687	0.71823	0.44413	333	332	0.005792953	5.77E-05	0.0023	1.33E-05	0.00067	0.00139	0.00201	0.08208	0.721	0.04692	0.04989	0.05245	0.14076	0.960648	0.047488	15.903	77.23408969	80.13528326	78.75478665	649.4774541	1184.438055	2948.070051	3536.580998	210.1149718	257.4010436	49.55660749	124.5319751	1	26.2672	0	0.83862	0.086232	0.14877	958739.6816	1.6527	3.0386	0.0013263	0.00058919	2.8654	28.5736	168.4904	1.1916	1.2487
209	1	0.80346	0.72831	0.27332	295	294	0.006551923	4.07E-05	0.00095	6.20E-06	0.00014	0.00035	0.00043	0.03218	0.278	0.01753	0.01945	0.02505	0.0526	0.997247	0.002767	27.518	78.88094105	81.79946846	80.51397551	486.4083395	1063.929058	2409.419012	3188.950129	84.60671008	120.3543987	285.1557018	96.71040294	0.96774	9.3206	0.61395	2.3023	0.33349	0.11988	1591809.952	1.6171	2.914	0.00065153	0.00032463	1.3864	32.0441	368.9274	1.1877	1.3351
209	1	0.82376	0.73506	0.27514	298	297	0.006489502	4.28E-05	0.00092	6.00E-06	0.00015	0.00037	0.00046	0.02175	0.191	0.01081	0.0142	0.01933	0.03244	0.997705	0.002303	28.088	78.30325886	81.10993404	79.70122799	481.3722301	1077.189072	2494.894083	3230.561137	92.58894968	263.2549121	518.4311714	636.4198325	0.97059	16.9462	0.99424	1.1882	0.32689	0.09781	1773427.872	1.5651	3.0564	0.00054925	0.00055155	1.1759	114.5198	251.925	1.2348	1.2429
209	1	0.84045	0.74666	0.37313	298	297	0.006488855	3.87E-05	0.00089	5.80E-06	0.00018	0.0004	0.00053	0.0728	0.635	0.04812	0.03109	0.04156	0.14437	0.98134	0.019112	17.809	77.54863273	80.00197131	78.89068062	470.2686641	1078.952998	2302.419815	3205.898807	84.36459041	95.7458173	324.282672	166.601437	1	10.2343	0.381	1.0455	0.25241	0.115	1697246.251	1.5998	3.0593	0.00036987	0.00042773	0.84239	71.9098	243.0877	1.2163	1.2641
210	1	0.80896	0.74418	0.55317	215	214	0.008984798	8.21E-05	0.00115	1.03E-05	0.00033	0.00067	0.00098	0.03561	0.313	0.0175	0.02083	0.03381	0.05249	0.992742	0.00736	23.105	68.47957625	72.72110994	70.98242712	542.2945394	1168.444921	2834.379117	3719.238445	75.02200832	113.408004	230.8239506	1167.272618	0.80949	26.8442	6.2488	0.88083	0.266	0.12194	1846982.155	1.617	2.9707	0.00033107	0.00026283	0.55456	378.4382	193.3068	1.2937	1.2236
210	1	0.83149	0.70406	0.47776	211	210	0.009125656	7.22E-05	0.00145	1.33E-05	0.00032	0.00072	0.00097	0.05181	0.451	0.01867	0.02637	0.05676	0.05601	0.992958	0.007136	23.818	68.93861069	72.85971717	71.4736259	541.0013385	1103.946708	2914.904205	3488.845403	62.38953309	228.0488922	2334.682295	83.13384018	0.77933	8.9716	2.5376	1.0654	0.29165	0.09617	1927733.393	1.5769	2.9294	0.00036192	0.00015365	0.60046	223.1132	309.9925	1.2698	1.2351
210	1	0.81476	0.65285	0.46147	213	212	0.00905194	4.05E-05	0.00097	8.81E-06	0.00029	0.00059	0.00087	0.05843	0.546	0.02399	0.03212	0.06352	0.07198	0.992115	0.008028	23.179	69.32045445	73.75231621	71.97984409	552.8967666	1164.542404	2769.091424	3432.356553	32.63931465	147.8386149	3545.382859	206.2617301	0.8317	50.1602	2.1185	0.86529	0.17319	0.11918	1903601.76	1.6062	2.9808	0.00030044	0.0010192	0.44418	132.0652	348.9764	1.2525	1.3089
211	0	0.84386	0.75649	0.43172	363	362	0.005312216	3.90E-05	0.00078	4.14E-06	0.00013	0.00031	0.00038	0.16679	1.435	0.08511	0.10754	0.10608	0.25532	0.978946	0.021615	17.12	52.93966706	60.02681714	56.95394396	696.0595334	1341.44475	3166.420706	3859.130787	185.7258211	52.0691522	189.6436194	326.7426882	1	43.2521	0	1.2313	0.29967	0.12076	1276763.162	1.6305	2.9408	0.00066622	0.0008323	1.6168	43.2004	154.6107	1.1973	1.249
211	0	0.87409	0.75788	0.54973	338	337	0.005722639	0.001319546	0.00244	1.39E-05	0.00078	0.00072	0.00234	0.15001	1.34	0.07404	0.11213	0.09799	0.22211	0.923914	0.0879	11.814	54.00590867	59.31802517	56.91588948	718.6094637	1360.999297	3141.109523	3778.930771	147.6153435	147.567377	170.5995337	172.358853	1	33.9234	0	1.2953	0.34921	0.15776	1460030.485	1.6803	3.0038	0.0004423	0.00050377	1.1487	20.4198	104.2314	1.168	1.244
211	0	0.80145	0.79355	0.46418	320	318	0.006030373	0.001931163	0.00086	5.18E-06	0.00021	0.00038	0.00064	0.13583	1.219	0.07765	0.08181	0.08567	0.23296	0.957864	0.044726	14.279	55.37270012	61.92853185	59.32390271	663.7446889	1375.717609	3082.471236	3991.836721	148.0136517	355.1312921	395.3045478	324.3930641	0.52128	37.8288	28.2731	1.2991	0.3705	0.16349	1513461.689	1.6638	2.9558	0.00077693	0.0014847	1.857	101.8371	85.5323	1.2105	1.1822
212	0	0.78711	0.63443	0.62237	317	316	0.006091668	0.000165247	0.00265	1.61E-05	0.00038	0.00096	0.00115	0.06033	0.526	0.02721	0.03912	0.06516	0.08163	0.961249	0.041087	14.817	75.41865287	80.3293176	78.14119568	834.1115461	1417.793915	2460.54306	3541.530135	130.73237	114.2822915	209.9710384	241.1565268	1	10.3951	0	0.83454	0.079858	0.15137	1480076.099	1.6467	3.0373	0.0011483	0.00045478	2.4364	18.0881	63.4532	1.1687	1.2608
212	0	0.72963	0.63198	0.55476	251	250	0.007663333	0.002569825	0.00252	1.93E-05	0.00067	0.00096	0.00202	0.05061	0.457	0.0237	0.03091	0.05103	0.07109	0.97895	0.021888	18.293	77.31955646	81.1354109	79.63436996	789.6183169	1367.94475	2010.081718	3362.617587	113.6271742	206.9266762	1708.523871	100.3627291	1	11.7219	0	0.83584	0.15471	0.13985	1732399.611	1.6318	3.0392	0.00086728	0.00044508	1.8201	43.9179	51.1757	1.2236	1.1995
212	0	0.78716	0.6519	0.48686	305	304	0.006337385	7.54E-05	0.00123	7.82E-06	0.00027	0.00064	0.0008	0.06973	0.618	0.03961	0.03985	0.05351	0.11884	0.975826	0.02502	16.729	76.10409823	79.63013667	78.25510407	777.0932393	1363.437541	3034.540582	4001.062137	95.28806485	79.98409725	388.0338753	160.9023694	1	12.1589	0	0.96844	0.13989	0.16171	1881948.313	1.6385	3.0391	0.0007001	0.00089511	1.4999	35.0256	48.2826	1.2033	1.1833
213	0	0.70563	0.70444	0.53229	233	232	0.008251508	0.001290602	0.00203	1.67E-05	0.00067	0.00099	0.00202	0.03286	0.34	0.01686	0.02069	0.02853	0.05057	0.946688	0.068414	19.786	68.07727534	75.68876514	73.11115497	687.2681403	1033.50452	1525.290453	3068.463536	301.6472497	600.8065728	402.4963259	103.5353111	0.96238	85.3277	6.8345	1.01	0.1763	0.13906	1373008.773	1.6266	2.8605	0.0041142	0.0053961	8.9504	93.9795	328.4218	1.3117	1.386
213	0	0.81676	0.58993	0.61179	486	485	0.003968118	2.32E-05	0.00068	2.71E-06	0.00013	0.00034	0.0004	0.06683	0.609	0.03314	0.0457	0.05052	0.09941	0.982393	0.018338	20.617	72.33270385	80.40209063	75.70899132	727.3802943	1243.084702	1849.521886	3024.204879	55.67849265	64.1311253	1580.556201	295.7957467	0.78503	50.4103	11.6732	1.5068	0.39836	0.085706	828774.2626	1.5136	2.8822	0.0031885	0.002594	8.1634	86.6028	502.4351	1.3337	1.3859
213	0	0.7994	0.63864	0.50182	472	471	0.004085752	3.25E-05	0.00051	2.10E-06	6.00E-05	0.00018	0.00019	0.05262	0.489	0.02909	0.03288	0.04062	0.08726	0.994858	0.005248	25.096	71.8741219	77.79232165	75.14851771	642.922641	1199.07592	1703.857754	3142.411905	168.3160368	187.7899937	1490.623992	53.15184271	0.93814	65.9232	10.1272	1.2783	0.24726	0.099027	946981.6285	1.5669	3.0069	0.0044408	0.0059699	9.8087	170.6934	381.739	1.3584	1.3577
214	1	0.5616	0.71565	0.7645	80	73	0.008520896	0.00029593	0.01545	0.000131679	0.00557	0.01256	0.01671	0.14995	1.304	0.07029	0.0871	0.00037	0.21088	0.605428	0.726743	1.995	60.65728047	68.48405897	65.18746011	508.6844077	1141.862178	2688.737855	3381.313192	192.4261411	118.7234281	47.10585654	22.84252775	0.71415	98.9668	29.9206	0.72852	0.094044	0.12957	415627.5665	1.634	2.969	0.00021867	0.00050506	0.36491	5.7378	89.9238	1.0783	1.173
214	1	0.60761	0.72552	0.82679	185	178	0.006670157	0.002244048	0.01854	0.000123659	0.00681	0.0129	0.02044	0.25101	2.114	0.12801	0.19951	0.2775	0.38404	0.589609	0.749908	1.671	50.12102434	66.42426739	61.81800179	516.5462532	1135.970654	2716.281871	3428.143218	62.41451788	111.281653	179.4959244	138.4874898	0.91206	117.9854	12.246	0.85775	0.2346	0.098682	710933.8815	1.5728	3.0019	0.00088888	0.0042399	1.3723	11.8442	96.5897	1.0847	1.1755
214	1	0.41331	0.69923	0.84808	134	124	0.008818817	0.00024273	0.01214	0.000107047	0.00531	0.00938	0.01592	0.19636	1.694	0.09525	0.11127	0.08038	0.28574	0.637063	0.657229	2.72	55.54617587	66.42624681	62.76806388	528.066889	1130.970134	2670.498962	3431.545111	88.08681254	141.2118286	230.6956939	147.3314469	0.89238	107.5281	11.4225	0.74563	0.13253	0.11971	882392.1628	1.6096	2.9737	0.00050214	0.001972	0.73618	21.5849	138.9117	1.1159	1.1944
215	1	0.79028	0.76431	0.46302	192	191	0.01006172	0.000109292	0.00225	2.27E-05	0.00058	0.0012	0.00175	0.05609	0.495	0.03144	0.03104	0.04956	0.09432	0.98422	0.016191	19.972	74.75948062	80.4780239	78.30773735	409.3201788	1098.750404	2380.747328	3631.828369	48.79309512	295.6766011	367.2938604	194.7787224	0.79587	23.7653	2.6179	1.0677	0.31449	0.082233	1538385.116	1.55	3.0436	0.00018999	0.0016938	0.20901	125.3543	96.1282	1.1915	1.1847
215	1	0.3122	0.77075	0.77434	190	186	0.009822698	0.000452595	0.0077	7.57E-05	0.00282	0.00455	0.00845	0.12593	1.144	0.06218	0.06921	0.10762	0.18655	0.846986	0.247856	10.308	71.81971357	79.05489768	76.39763864	388.7500592	1232.448668	2369.324151	3624.322567	26.5030163	85.78049645	318.7595913	436.0258854	0.91304	116.2142	11.9083	1.0214	0.34881	0.073152	1394851.034	1.5183	3.0544	0.00063163	0.0028614	0.67451	166.434	127.4451	1.185	1.1848
215	1	0.78248	0.73233	0.56057	195	194	0.009856866	0.000105727	0.00216	2.13E-05	0.0006	0.00122	0.0018	0.09387	0.806	0.05316	0.05819	0.07997	0.15948	0.973277	0.027768	16.67	74.07706234	78.32292888	76.42009277	411.5721691	1223.992038	2456.56039	3586.286918	35.44326654	36.15974231	319.4983893	624.0236737	0.79314	44.3537	5.717	1.0021	0.17598	0.10096	1918664.285	1.5863	3.0435	5.19E-05	0.00015025	0.091132	39.3039	36.882	1.1511	1.1637
216	0	0.78102	0.66945	0.40831	358	357	0.005388344	7.47E-05	0.00112	6.04E-06	0.00015	0.00038	0.00044	0.03381	0.298	0.01814	0.01717	0.02574	0.05441	0.994368	0.005715	24.042	75.92954567	79.89455878	78.2421215	837.1810996	1356.539974	2377.49743	3467.732217	149.5384399	301.1560587	2319.932358	233.8032393	1	4.8883	0	0.86053	0.031404	0.15267	2101321.942	1.6534	3.021	0.0015261	0.00049579	3.524	21.7647	90.6715	1.2163	1.2909
216	0	0.84056	0.65446	0.47962	347	346	0.005573297	7.48E-05	0.00147	8.20E-06	0.00016	0.00042	0.00049	0.01884	0.162	0.00844	0.01115	0.02074	0.02532	0.994553	0.005494	23.955	76.18652136	79.20370179	77.92280278	858.2191161	1339.418206	2000.259631	3350.495052	200.4284521	2350.192961	141.896029	221.9621229	1	7.8536	0	0.84161	0.034669	0.14429	1978929.961	1.6392	3.0404	0.0020452	0.00039508	4.3812	17.5648	163.0019	1.1811	1.3243
216	0	0.79798	0.67896	0.44705	356	355	0.005425093	8.56E-05	0.00129	7.00E-06	0.00016	0.00043	0.00049	0.02909	0.256	0.01408	0.018	0.02647	0.04223	0.991197	0.008927	21.933	76.04611656	80.40372069	78.41734814	821.8847912	1241.161719	2047.319328	3327.085987	180.7830073	255.0774988	243.2582813	443.1292363	1	5.4759	0	0.82246	0.034547	0.15267	2163516.926	1.6537	3.0391	0.0014633	0.00042613	3.3781	16.184	115.9443	1.1928	1.3072
217	1	0.80089	0.74234	0.42171	380	379	0.005073279	3.96E-05	0.00104	5.28E-06	0.00026	0.00058	0.00077	0.07192	0.643	0.04078	0.0502	0.04885	0.12235	0.967509	0.033716	14.956	56.20882079	60.66654305	59.19379485	672.0878953	1133.217166	2197.224786	3477.967791	337.7155182	1091.324717	754.5605245	657.5701822	1	12.6753	0	0.91473	0.11593	0.15152	1951695.152	1.6554	3.0351	0.0013137	0.0012452	3.1644	115.5067	190.5406	1.3222	1.2437
217	1	0.15991	0.69661	0.55698	357	355	0.00540173	0.001210114	0.00204	1.10E-05	0.00055	0.00077	0.00165	0.08842	0.809	0.05019	0.05974	0.06084	0.15058	0.964679	0.038432	15.446	57.38349471	60.93895077	59.16076618	788.7625207	1271.810842	2768.528233	3780.992873	207.7849009	183.3431963	432.6010456	572.5932716	0.23205	37.2146	25.9018	0.97042	0.19513	0.13589	2141647.595	1.6333	3.0435	0.00076227	0.00037513	2.0075	110.3997	627.7496	1.3136	1.3925
217	1	0.76263	0.77657	0.45461	384	383	0.005027969	4.17E-05	0.00086	4.31E-06	0.00016	0.00038	0.00047	0.10761	0.971	0.0603	0.07418	0.07132	0.1809	0.972035	0.029346	16.374	55.77573845	61.62887463	59.58631249	822.3964503	1371.835727	3186.106737	3634.855205	228.4089294	110.6196283	142.094059	802.6258315	0.30693	37.7439	26.1985	1.1459	0.31031	0.13554	1909509.807	1.6403	3.046	0.0019123	0.001088	4.4	143.4194	206.3468	1.3486	1.265
218	1	0.84136	0.80616	0.59646	243	242	0.007970688	4.46E-05	0.00128	1.02E-05	0.00039	0.00078	0.00116	0.07385	0.65	0.04442	0.04307	0.05053	0.13326	0.986597	0.013711	19.991	65.80354865	70.62666278	67.63493047	377.5297474	1115.754471	2891.883621	3286.936831	250.2135969	60.1893378	110.2275215	1152.270986	0.93181	89.3306	6.6382	0.94973	0.19811	0.11219	1258088.093	1.6021	3.0944	0.0012229	0.0050057	1.4701	118.5617	108.7345	1.2001	1.1469
218	1	0.77405	0.73552	0.51068	232	231	0.008308107	7.34E-05	0.00216	1.79E-05	0.00059	0.0012	0.00178	0.07158	0.645	0.03682	0.04363	0.06956	0.11047	0.972773	0.02826	16.455	57.48943715	64.38527261	61.89517616	467.492345	1150.120502	2871.048827	3253.747257	57.8365282	317.8550306	316.3621847	220.2576799	0.89056	90.0218	9.7071	0.9313	0.20034	0.096873	1282253.903	1.5567	3.0497	0.0011996	0.0058848	1.4162	100.5978	195.1506	1.203	1.1903
218	1	0.84625	0.81914	0.47616	246	245	0.007833301	3.90E-05	0.00124	9.72E-06	0.00036	0.00074	0.00109	0.07245	0.653	0.03909	0.04301	0.0556	0.11726	0.988463	0.011747	20.71	66.56891425	70.50570252	68.41058861	342.494591	1100.147645	2662.571756	3211.661783	199.730723	126.7379061	327.5527552	325.1126483	0.84397	35.0311	6.5491	0.93829	0.26174	0.10497	1349097.896	1.5883	2.9727	0.00057515	0.00042023	1.0336	136.0251	61.9946	1.2043	1.1268
219	0	0.84859	0.73663	0.26268	406	405	0.00475304	3.65E-05	0.0007	3.34E-06	0.0001	0.00026	0.00029	0.05166	0.448	0.03234	0.02674	0.03005	0.09702	0.991235	0.008867	21.357	72.02309838	74.76146162	73.64452486	665.328525	1301.515229	3006.259655	3245.545579	98.54756919	102.733373	831.2928484	87.74140381	1	7.512	0	1.2264	0.22867	0.20482	1348991.009	1.7351	3.0333	0.0070342	0.0020741	14.0569	253.1538	346.4957	1.3448	1.3196
219	0	0.76932	0.7544	0.18984	405	404	0.004769152	3.14E-05	0.00065	3.10E-06	9.00E-05	0.00023	0.00027	0.04898	0.429	0.03125	0.02366	0.02891	0.09376	0.995813	0.004207	24.227	71.65571266	74.3508047	73.14011553	667.1245105	1218.950704	2381.963201	3322.756534	245.9506473	122.1396792	1588.00791	545.2186282	1	9.1175	0	1.0109	0.12687	0.18815	1500515.426	1.7093	3.0367	0.0061609	0.0027246	12.4704	900.8884	116.5994	1.3813	1.2296
219	0	0.85335	0.74692	0.25431	403	402	0.004789989	3.38E-05	0.00058	2.79E-06	9.00E-05	0.00024	0.00028	0.04946	0.43	0.03181	0.02382	0.0306	0.09543	0.994644	0.005389	22.983	70.80789298	74.31005245	72.38999603	461.1076826	908.8807828	1710.278134	3358.764487	905.6611207	194.5398624	233.0761117	266.5694302	1	15.2393	0	1.0749	0.11824	0.23291	1549654.707	1.7613	3.0413	0.0051851	0.0025862	10.6979	849.059	152.8899	1.362	1.2528
220	1	0.78299	0.71681	0.66809	209	208	0.009191544	0.000108834	0.00199	1.83E-05	0.00053	0.00112	0.0016	0.04286	0.376	0.02123	0.02492	0.03842	0.06369	0.981457	0.019052	18.147	65.54668423	68.35596335	67.16067786	609.4726393	990.674456	2748.277761	3648.440769	318.849972	163.1242569	76.61425754	5804.342078	0.7714	14.5589	3.6966	0.86763	0.17188	0.093997	1722105.916	1.5633	3.0424	0.00035885	0.00013614	0.59454	275.9706	297.3046	1.2848	1.2756
220	1	0.79863	0.72485	0.64386	205	204	0.009377896	9.10E-05	0.0022	2.06E-05	0.00066	0.00131	0.00198	0.06625	0.614	0.03261	0.04081	0.06166	0.09782	0.973924	0.027094	16.337	64.58348553	68.27426921	66.68812672	669.9561108	1058.911639	2890.956084	4256.667617	193.5683039	62.06757371	144.1031631	150.567488	0.8006	18.0976	3.8734	1.0821	0.38316	0.098863	1489540.577	1.582	3.0303	0.00037986	0.00018428	0.60955	391.9033	250.2795	1.2811	1.2565
220	1	0.80647	0.71392	0.66504	200	199	0.009640671	0.000115497	0.00297	2.86E-05	0.00092	0.00174	0.00276	0.10273	0.925	0.05518	0.06343	0.08229	0.16554	0.945675	0.05814	12.826	58.47480208	65.17438663	62.29341003	600.3713528	1026.939703	2787.860144	3912.330877	185.6857189	116.0165716	215.9251555	192.4724584	0.95087	139.6834	7.3883	0.83963	0.17273	0.1192	1664349.056	1.6109	3.0431	0.00076902	0.0016315	1.1446	139.7477	105.3951	1.1856	1.1761
221	0	0.45543	0.61673	0.6677	477	476	0.004052289	5.34E-05	0.00077	3.10E-06	7.00E-05	0.00019	0.00021	0.17934	1.562	0.08534	0.12426	0.14023	0.25601	0.949065	0.055087	13.467	73.84931613	78.38138338	76.59131216	589.4620012	1014.893011	2438.204148	3121.837747	293.4536198	98.29537088	474.8924195	200.4709956	1	36.8855	0	1.5005	0.2944	0.16439	2185048.642	1.6009	3.0924	0.003434	0.0039947	8.3713	38.9873	58.8597	1.1863	1.1715
221	0	0.86378	0.62732	0.56231	493	492	0.003918442	8.67E-05	0.00089	3.50E-06	0.0001	0.00027	0.0003	0.07252	0.646	0.0355	0.05472	0.05849	0.10651	0.975122	0.025644	16.326	75.10987703	80.53301972	77.41226677	661.4964822	1161.488396	2267.526069	3226.501848	166.4207497	449.344923	599.1678112	268.0376	1	19.1022	0	1.6529	0.59061	0.10922	2210106.853	1.5808	3.0817	0.0012573	0.0025146	3.5991	10.1609	37.3744	1.0807	1.1534
221	0	0.7549	0.62956	0.59795	498	497	0.003876004	9.91E-05	0.00097	3.78E-06	9.00E-05	0.00025	0.00028	0.15674	1.409	0.07499	0.11461	0.14489	0.22496	0.929328	0.07902	11.965	70.47290662	77.58835585	74.25039124	594.7596411	1100.217338	2351.231657	3255.939775	86.03000051	191.8147918	431.2954546	383.324286	0.94186	66.6532	10.0097	1.8057	0.51493	0.24607	2162700.712	1.6597	3.0695	0.00076761	0.0013826	2.2248	19.7381	88.3281	1.1496	1.2019
222	0	0.85971	0.67213	0.36905	393	392	0.004912711	6.14E-05	0.00094	4.64E-06	0.00015	0.00036	0.00044	0.03584	0.315	0.01899	0.02107	0.02873	0.05697	0.988952	0.011237	20.64	67.77252266	72.71055016	70.16620144	616.9932742	1232.73042	1771.480309	3104.498847	102.0314361	256.6930438	1230.580668	117.9066801	1	9.5465	0	0.9918	0.1356	0.12314	1498176.419	1.6104	3.0451	0.0021244	0.0012728	5.0132	104.8763	995.5685	1.3169	1.4403
222	0	0.77421	0.68054	0.43903	407	406	0.004740967	4.81E-05	0.00062	2.94E-06	0.0001	0.00024	0.00029	0.05716	0.498	0.03088	0.03421	0.04621	0.09265	0.997053	0.002963	27.049	68.10601819	72.71929628	70.1243939	651.7771958	1140.071769	2548.688834	3493.586238	75.23501036	88.44842228	189.7604991	452.6415876	1	8.1166	0	1.4319	0.23375	0.22382	1629590.594	1.7739	2.9658	0.0032339	0.0017839	7.3704	281.3993	1612.1407	1.373	1.4709
222	0	0.40047	0.70777	0.53727	408	407	0.004734248	0.000117615	0.00129	6.09E-06	0.00018	0.00046	0.00053	0.08765	0.846	0.04838	0.04847	0.06091	0.14514	0.978768	0.023771	18.609	67.19200308	74.00381238	69.80020927	616.0456526	1208.685196	2016.895868	3316.023917	118.8463307	106.2423432	2807.692204	175.6344058	0.38636	30.9021	18.5583	1.0186	0.24979	0.15921	1406742.121	1.6723	2.9888	0.00188	0.00125	4.5803	240.7636	847.7492	1.3862	1.3992
223	0	0.81319	0.69447	0.42782	346	345	0.005589067	7.64E-05	0.00076	4.28E-06	0.00013	0.00033	0.0004	0.07543	0.696	0.04191	0.0419	0.05515	0.12574	0.977133	0.023549	16.782	59.872997	64.2824808	62.78062105	577.7094039	1179.054995	3176.786673	3884.72115	92.06118076	158.319121	418.5830713	401.6571863	1	51.776	0	1.098	0.26388	0.15777	1793451.66	1.6806	3.0453	0.0020886	0.0042738	4.0472	39.2026	332.3652	1.1877	1.2883
223	0	0.15466	0.73626	0.53443	277	276	0.006962209	0.002461413	0.00274	1.91E-05	0.00087	0.00125	0.00262	0.12836	1.131	0.06881	0.08299	0.09749	0.20643	0.954035	0.050369	14.11	54.70330126	60.96636789	58.86578347	580.0590875	1167.696964	3041.236955	3686.363616	140.6790493	474.72306	617.574048	299.8310861	1	17.1667	0	0.94672	0.19404	0.12552	1876027.611	1.6239	3.0603	0.0012832	0.00084953	2.8556	75.0286	342.1115	1.2291	1.2985
223	0	0.20522	0.69699	0.6146	273	272	0.007051182	0.002310773	0.00702	4.95E-05	0.00232	0.00222	0.00695	0.09479	0.87	0.04621	0.0608	0.08489	0.13864	0.957377	0.045626	14.355	61.70265027	66.63006715	64.24614476	579.4376595	1155.349956	3050.208434	3799.535542	90.55313013	71.62374729	204.3562844	495.5496649	1	53.2196	0	0.8508	0.15987	0.15367	1854849.538	1.6508	3.0275	0.0015938	0.0028711	3.2166	140.5868	267.6093	1.2765	1.2923
224	0	0.83362	0.58995	0.56477	433	432	0.004459901	8.26E-05	0.00151	6.72E-06	0.00022	0.00057	0.00067	0.09203	0.823	0.04839	0.05634	0.07382	0.14516	0.954271	0.050244	14.849	76.72926135	80.6590489	78.73818703	729.339584	1294.685067	1851.747148	3243.565416	95.19691929	51.25248297	3352.839823	127.546338	1	6.313	0	1.1302	0.18481	0.15313	1914002.456	1.6591	2.9968	0.0030587	0.0011686	7.6067	81.9957	167.6035	1.3243	1.2998
224	0	0.80143	0.57561	0.38561	428	427	0.004504618	4.17E-05	0.00077	3.48E-06	8.00E-05	0.00022	0.00025	0.0411	0.376	0.01572	0.02475	0.04735	0.04717	0.992574	0.007526	22.327	76.74619986	80.32663605	79.01623911	737.4566785	1319.532617	2885.079753	3448.277675	111.9306713	38.72062223	199.5948928	739.7270514	1	10.6112	0	1.3423	0.28076	0.12542	2151878.939	1.6216	2.9782	0.0043025	0.0015455	9.8874	89.7707	142.3714	1.3387	1.3148
224	0	0.84236	0.60718	0.37996	428	427	0.004509194	2.97E-05	0.00068	3.07E-06	8.00E-05	0.00022	0.00025	0.05384	0.492	0.02709	0.03565	0.04342	0.08126	0.988247	0.011929	19.728	75.78171102	79.60588337	78.0293015	737.1446773	1341.052347	2321.781866	3220.474399	98.99286187	131.0555176	1404.539005	208.156305	1	6.173	0	1.2369	0.19507	0.12575	2080293.649	1.6075	2.9724	0.0016312	0.00085423	4.4292	22.7836	181.4724	1.2301	1.371
225	0	0.80207	0.755	0.41263	298	297	0.006481498	5.50E-05	0.00099	6.40E-06	0.00019	0.00047	0.00057	0.01784	0.155	0.00936	0.01132	0.01513	0.02808	0.990592	0.009522	20.877	78.11910093	79.42846577	78.71542199	812.4238367	1512.221175	3421.9502	4245.950582	158.0804387	224.2244418	207.465527	577.7705492	1	38.2351	0	0.97727	0.15345	0.15588	1580143.625	1.6738	2.9656	0.00061116	0.0017148	1.1313	11.5794	65.8357	1.0992	1.16
225	0	0.8332	0.71406	0.46342	286	285	0.006757305	4.91E-05	0.00106	7.17E-06	0.00028	0.00057	0.00084	0.05549	0.488	0.03254	0.03384	0.03698	0.09762	0.96776	0.034257	16.79	76.53699449	79.08961611	77.85011035	756.2189099	1439.289798	3345.524203	4222.408081	148.5972671	157.9289038	301.9852382	1279.97457	0.86755	9.9719	1.4331	0.99211	0.17865	0.14465	1509213.804	1.6201	2.9763	0.00011572	0.00012572	0.28581	8.751	15.646	1.1041	1.078
225	0	0.85345	0.75416	0.34218	283	282	0.00683464	6.00E-05	0.0011	7.51E-06	0.00025	0.00058	0.00075	0.03086	0.267	0.01741	0.01958	0.02298	0.05223	0.990849	0.009274	21.344	77.33067381	79.98016833	78.5357047	800.2869055	1497.685301	3347.42169	4188.836574	172.3159038	121.3804464	84.71999199	321.9331194	0.84127	18.6961	1.6051	1.0407	0.18834	0.13493	1802951.925	1.6378	3.0012	0.00014578	0.0005527	0.32486	8.6744	43.4199	1.1084	1.1427
226	0	0.75348	0.72396	0.42181	357	356	0.005400566	0.001162112	0.00304	1.64E-05	0.0008	0.00082	0.00241	0.03425	0.315	0.01685	0.02076	0.03137	0.05056	0.984355	0.016253	20.484	71.04728514	74.71289632	72.95629693	765.7438371	1328.407547	3145.298801	3578.219366	101.6701561	137.9401655	577.5923039	713.0184032	1	8.9418	0	1.1551	0.22934	0.14329	1807683.2	1.6303	3.0361	0.00081036	0.00043408	2.1592	34.1866	427.1551	1.2447	1.3857
226	0	0.65085	0.62437	0.50215	416	415	0.004635434	0.000112943	0.0012	5.57E-06	0.00012	0.00032	0.00036	0.03328	0.301	0.016	0.02023	0.0293	0.04799	0.988536	0.012695	25.175	73.98860186	82.96506842	79.04539554	754.2058811	1146.548354	2183.598582	3499.971963	113.4871316	3000.642166	225.3915729	366.8255415	1	13.4963	0	1.4415	0.43459	0.1283	1956970.311	1.6071	3.049	0.0015762	0.0014554	4.0423	76.4146	150.1624	1.2874	1.2731
226	0	0.83638	0.58086	0.31436	437	436	0.004419405	2.82E-05	0.00052	2.30E-06	5.00E-05	0.00014	0.00015	0.02073	0.184	0.00809	0.01292	0.02229	0.02426	0.998736	0.001267	30.801	80.93443967	82.58261445	81.74112867	750.4006413	1238.635552	1733.993921	3414.085345	167.5775939	165.253218	1535.310176	375.7662106	1	8.1957	0	1.5712	0.39848	0.11011	1355299.997	1.5903	3.0211	0.003962	0.0029591	9.466	172.3608	236.7824	1.3963	1.3343
227	1	0.76808	0.76126	0.56847	192	191	0.010058562	0.000137621	0.0037	3.72E-05	0.00099	0.00206	0.00297	0.09313	0.825	0.04368	0.05334	0.10222	0.13104	0.97502	0.025973	17.156	63.26196266	70.53654498	68.58197911	562.1932186	1266.724671	2688.942693	3777.610918	163.7316097	172.9476734	48.40568288	133.7325092	0.76633	21.6419	5.4276	0.86714	0.2364	0.14515	1398797.654	1.6589	3.0286	0.00015712	0.00010261	0.25924	241.1501	90.0911	1.2181	1.172
227	1	0.794	0.74376	0.67749	196	195	0.009813136	0.000177515	0.00482	4.73E-05	0.00132	0.00287	0.00397	0.09869	0.895	0.04675	0.06487	0.10128	0.14024	0.94391	0.060018	12.64	63.42612478	69.53868745	66.45916094	545.6945955	1212.77533	2634.59507	3984.318326	240.1381361	646.313157	148.0511924	408.6599221	0.81534	18.5161	4.6009	0.87216	0.19663	0.1324	1628345.051	1.6428	3.0481	0.00010605	0.00011468	0.17882	94.3338	50.1117	1.1332	1.1129
227	1	0.82273	0.76136	0.63279	192	191	0.010051746	0.000170575	0.00471	4.73E-05	0.00139	0.00296	0.00417	0.0622	0.558	0.02726	0.03772	0.0714	0.08177	0.956846	0.045533	13.926	63.43407743	70.00392189	67.13747425	582.5369505	1266.743243	2641.885953	3909.219532	142.701957	310.3910794	106.0327191	108.8541315	0.79086	14.936	3.7514	0.94613	0.25231	0.095143	1613274.686	1.5684	3.0203	0.00012963	0.0001026	0.21532	145.2937	52.6451	1.1758	1.1266
228	1	0.83504	0.73224	0.58332	276	275	0.006989501	8.45E-05	0.00164	1.15E-05	0.00027	0.00067	0.0008	0.04906	0.441	0.02218	0.0287	0.05084	0.06653	0.981892	0.018506	17.707	69.3396908	76.9160988	73.48209131	525.4971967	1055.507253	2487.898826	3353.55156	175.2913277	182.7130615	118.4576378	324.4202973	0.85915	12.525	2.2668	0.84176	0.13141	0.1355	1763513.586	1.6299	3.0668	0.00062799	0.00032999	1.2536	83.9319	170.742	1.2434	1.198
228	1	0.81772	0.67662	0.51417	252	251	0.007648844	6.71E-05	0.00181	1.39E-05	0.00035	0.00092	0.00106	0.04117	0.361	0.01811	0.02551	0.04635	0.05432	0.988838	0.011325	20.357	71.16429606	74.59461457	72.93723837	547.862145	1028.345706	2468.799639	3503.048069	67.58985125	152.1709513	115.5358762	451.9059749	0.78788	8.3635	2.2609	0.922	0.17604	0.11567	1476445.028	1.611	3.0928	0.00071552	0.00024604	1.2998	434.8389	315.3907	1.3436	1.2367
228	1	0.83405	0.76165	0.44345	285	284	0.006772009	5.71E-05	0.00123	8.34E-06	0.00022	0.00054	0.00065	0.04836	0.441	0.02242	0.02694	0.04722	0.06726	0.987404	0.012784	19.314	71.81281122	74.83502808	73.51762007	461.3468861	1006.121345	2548.279442	3392.00637	160.2863426	263.2007333	1251.76481	414.9382639	0.89775	22.596	1.9257	0.93373	0.16424	0.1615	1733624.223	1.6751	3.031	0.00052813	0.00030659	1.1081	175.2345	108.6212	1.2393	1.1647
229	1	0.86867	0.68986	0.48577	358	357	0.005384145	6.19E-05	0.00116	6.26E-06	0.0002	0.0005	0.00059	0.05562	0.488	0.02716	0.03286	0.05548	0.08147	0.984451	0.015844	18.503	52.02714091	57.14353296	54.69688711	636.0172321	1137.260339	1537.531846	2629.084661	110.43813	1764.610509	235.7387238	119.8789285	1	45.066	0	1.316	0.36173	0.12341	1395757.851	1.5836	3.0172	0.0022112	0.0012322	4.6049	121.6685	247.7102	1.3455	1.3112
229	1	0.11907	0.70259	0.5731	356	354	0.005411564	0.000741511	0.00173	9.37E-06	0.0003	0.00062	0.00091	0.0786	0.75	0.03655	0.04754	0.0853	0.10964	0.97622	0.025533	17.623	44.77352677	58.72576122	54.07240542	608.0661781	1192.273121	1666.114557	2731.138169	304.1627747	277.4787612	411.0405045	36.62926348	0.87739	27.2206	3.2506	1.4503	0.54652	0.10619	1302764.117	1.5657	2.9968	0.0015388	0.0013162	3.4791	89.8619	274.8468	1.3209	1.2849
229	1	0.839	0.70806	0.49643	353	352	0.005468184	6.39E-05	0.00125	6.86E-06	0.00019	0.00047	0.00057	0.06054	0.54	0.02513	0.03583	0.07138	0.07538	0.983806	0.016571	18.638	49.56153517	57.48198909	54.19834958	599.8823369	1143.327207	1492.035868	2697.811928	423.8777225	625.9585155	297.0570092	158.0053523	1	16.608	0	1.3383	0.4579	0.11068	1208459.313	1.5698	3.0204	0.0015248	0.001022	3.4014	144.8068	309.6331	1.334	1.3161
230	0	0.81282	0.72462	0.26501	452	451	0.004269907	2.40E-05	0.00087	3.73E-06	0.00012	0.00032	0.00036	0.05248	0.479	0.02488	0.0302	0.04822	0.07465	0.991641	0.008444	21.196	64.24886261	69.30197458	67.52565218	620.241325	1017.155202	1905.523668	3149.423666	1795.810621	190.1161406	68.12486829	64.91405293	0.60729	46.2456	15.0479	1.369	0.26248	0.22697	1319184.932	1.72	3.0563	0.0020627	0.0030136	5.1796	46.4585	178.0211	1.2634	1.2994
230	0	0.80246	0.72914	0.28905	450	449	0.004293934	5.86E-05	0.00065	2.79E-06	9.00E-05	0.00024	0.00027	0.05012	0.487	0.02532	0.029	0.04745	0.07597	0.995921	0.004099	24.374	64.73403022	67.84328394	66.62185874	663.0678429	1554.801536	2586.236038	3916.203974	207.2798056	160.2649224	152.668558	525.3336022	1	36.6795	0	1.2759	0.19541	0.16737	1552011.464	1.6736	3.0666	0.0034493	0.0064094	7.6623	37.0247	179.4802	1.2661	1.2952
230	0	0.77639	0.80219	0.38853	415	414	0.004644392	0.000104311	0.00166	7.73E-06	0.00025	0.00063	0.00074	0.06183	0.545	0.03433	0.03859	0.05083	0.103	0.98953	0.01065	20.618	61.22635439	66.3971411	63.70923413	545.6500571	1481.807221	2459.977345	3955.364593	344.2466312	122.0183416	309.263777	927.3541918	1	35.2736	0	1.0904	0.21738	0.2478	1796855.18	1.7536	3.032	0.0047211	0.0054259	9.93	299.1399	131.7073	1.3439	1.2163
231	1	0.84019	0.82283	0.31766	244	243	0.007935777	4.10E-05	0.00128	1.02E-05	0.00032	0.00071	0.00095	0.03511	0.303	0.01972	0.02023	0.0268	0.05916	0.994773	0.005265	24.058	78.66090871	80.70447554	79.68938857	353.9880121	1051.242995	2858.56848	3870.751498	138.3520083	72.06694461	106.2684978	502.6485225	0.79602	18.026	5.0016	0.89079	0.14169	0.10995	1071506.435	1.5761	3.0792	0.00016945	0.00022546	0.33153	114.8905	364.3775	1.1855	1.2564
231	1	0.87519	0.81111	0.33148	245	244	0.007865033	5.02E-05	0.00143	1.12E-05	0.00034	0.00076	0.00103	0.02145	0.187	0.01211	0.0134	0.01658	0.03633	0.991319	0.008835	21.979	78.67375837	80.6338522	79.36335777	382.2264642	1082.608123	2864.365112	3989.326403	146.3687726	75.28600616	122.0944667	191.3370283	0.94041	63.8909	5.0109	0.96303	0.19121	0.082124	1126184.663	1.5327	2.9656	0.00064306	0.0023023	0.88144	125.6314	152.8907	1.1947	1.2502
231	1	0.79205	0.81887	0.45697	252	251	0.007636168	4.28E-05	0.00148	1.13E-05	0.00046	0.00091	0.00138	0.05706	0.494	0.03332	0.03392	0.03736	0.09995	0.977664	0.023126	17.538	78.68168879	80.6503976	79.84682807	353.5989431	1056.875625	2830.983381	3291.993009	190.2675344	142.0530527	64.39652262	2011.409464	0.82448	30.085	5.691	0.82503	0.19619	0.16124	1296321.642	1.655	3.0196	0.00019585	0.0010076	0.3427	47.3405	228.9915	1.1468	1.1873
232	0	0.84443	0.716	0.45816	340	338	0.005670998	0.002008919	0.00136	7.71E-06	0.00035	0.00077	0.00106	0.06991	0.624	0.04073	0.04175	0.04924	0.12219	0.964685	0.036852	14.723	76.00218117	78.26661571	77.25786923	982.1143188	1880.143737	2674.021614	3866.079007	166.2425754	398.6748032	272.2632527	368.0684646	1	7.5254	0	1.0094	0.073861	0.20351	1717236.088	1.7231	3.0439	0.0011767	0.00037043	3.3891	4.3346	35.3938	1.1252	1.3021
232	0	0.84775	0.658	0.3851	440	439	0.004390252	3.65E-05	0.00082	3.58E-06	0.00015	0.00038	0.00044	0.06779	0.595	0.03982	0.04091	0.04573	0.11946	0.980223	0.020291	17.416	75.77883669	77.67618044	76.58633735	931.0679938	1880.11758	2716.660109	3352.158791	157.1744549	259.2277842	283.7041324	215.9032497	1	4.8909	0	1.3687	0.27737	0.21616	2034706.321	1.6689	3.0387	0.0019692	0.00047654	5.3736	1.9768	13.5423	1.0809	1.2648
232	0	0.85187	0.74553	0.44447	369	367	0.005224443	0.001661425	0.00191	9.99E-06	0.00053	0.00064	0.00159	0.07557	0.642	0.04243	0.05059	0.05673	0.1273	0.968448	0.032903	15.496	76.26129668	79.54999893	77.98639527	1008.580424	1742.563337	2794.752031	3691.925668	149.9784585	89.09656923	393.4926259	384.0990597	1	6.7249	0	1.1502	0.14481	0.17226	1557341.222	1.7047	3.0695	0.001697	0.00060268	4.631	18.1765	205.5348	1.2144	1.4011
233	0	0.82122	0.66556	0.26126	394	393	0.004900704	2.34E-05	0.00061	2.99E-06	0.00011	0.00027	0.00032	0.04714	0.406	0.0262	0.0294	0.03342	0.07859	0.994401	0.005639	23.118	76.42920127	79.03238359	77.8495023	789.0278531	1423.874607	1983.397121	3170.127375	269.1464789	213.6881301	4445.233115	220.7236772	1	3.2625	0	0.95193	0.073906	0.1504	1258987.165	1.6414	2.9789	0.0021851	0.00047777	5.2671	59.2506	51.1475	1.2931	1.2388
233	0	0.89604	0.6401	0.27293	395	394	0.004888433	1.70E-05	0.00048	2.33E-06	8.00E-05	0.00021	0.00024	0.02808	0.245	0.01526	0.01808	0.02118	0.04578	0.996989	0.003023	25.946	76.13048839	78.54472732	77.23876515	745.1073118	1455.789409	1581.552508	2858.090485	199.1182505	2193.149887	135.8597605	101.0183492	1	3.143	0	1.0767	0.073313	0.19949	2119766.773	1.7003	3.0759	0.0027962	0.00059716	6.4688	77.1906	86.3522	1.3248	1.2916
233	0	0.85464	0.69202	0.26806	385	384	0.005014142	3.02E-05	0.00087	4.38E-06	0.00014	0.00037	0.00043	0.05408	0.481	0.02982	0.03778	0.03665	0.08945	0.989653	0.010479	20.241	76.709115	79.65452658	78.61319013	821.5098451	1441.473453	2678.59245	4043.694546	305.716231	308.232378	421.4860425	385.7028074	1	3.3037	0	1.0437	0.10045	0.15396	2160757.059	1.65	3.0827	0.0025077	0.00061977	5.7668	123.1589	88.1698	1.3354	1.2878
234	0	0.79305	0.75417	0.67653	312	311	0.006191928	0.000329444	0.00352	2.18E-05	0.00077	0.00176	0.00231	0.07295	0.655	0.03913	0.04591	0.06175	0.11738	0.940014	0.068738	14.008	76.30764516	80.70174722	79.21688375	659.7848819	1249.406868	2263.378069	4001.436609	312.1903049	300.7926913	403.5112061	274.2312866	0.97089	20.7059	0.89092	0.80335	0.14275	0.14383	1657757.112	1.6486	3.0125	0.00023449	0.00017377	0.5941	20.087	91.889	1.1617	1.2288
234	0	0.8214	0.69168	0.65426	311	310	0.006219837	0.000337226	0.00294	1.83E-05	0.0005	0.00127	0.00149	0.05587	0.498	0.02922	0.03577	0.05396	0.08765	0.975642	0.025277	17.277	75.9365853	82.48451787	79.44359013	766.4871469	1366.718927	2438.184576	3438.151685	312.5659361	630.5553343	518.2040476	4052.672728	0.92754	20.1145	2.4916	0.85456	0.16311	0.14603	1727657.476	1.6503	3.0339	0.00075495	0.00035571	1.6589	15.7385	102.3323	1.1782	1.2767
234	0	0.8588	0.56317	0.43356	388	387	0.004970487	8.65E-05	0.00139	6.93E-06	0.00017	0.00046	0.00052	0.02271	0.209	0.01163	0.01304	0.01904	0.0349	0.994617	0.005467	24.963	76.13099839	79.82624925	78.08914885	807.5779115	1386.004191	2351.444983	3762.79229	31.13142397	71.29713625	174.6156793	197.0068821	1	35.1753	0	0.93903	0.093866	0.13973	1639383.819	1.6085	2.9939	0.003255	0.0043265	6.9935	25.2986	169.6799	1.1921	1.2934
235	0	0.82938	0.66974	0.38675	414	413	0.004652896	5.53E-05	0.00078	3.61E-06	0.00011	0.00029	0.00034	0.03072	0.266	0.01652	0.0204	0.02393	0.04955	0.991606	0.008477	21.187	77.94290925	80.01210259	79.13604626	732.0792393	1296.046035	3021.785802	3968.144738	135.3587858	227.4950912	52.23484558	1099.07655	1	5.5454	0	1.3197	0.2036	0.19225	1332322.152	1.74	3.07	0.0034842	0.00081825	8.1622	57.1322	913.2704	1.2833	1.4547
235	0	0.85605	0.6315	0.38853	400	399	0.004820858	0.000102388	0.00092	4.42E-06	9.00E-05	0.00024	0.00026	0.02598	0.239	0.01282	0.01652	0.02139	0.03845	0.996259	0.00376	24.962	77.94336002	80.06290512	78.93334892	819.2401052	1372.533015	2813.618023	3955.3144	89.51097057	174.5910077	292.0329584	578.9916606	1	66.2403	0	1.286	0.33975	0.13378	1538146.899	1.6217	3.0438	0.011498	0.01413	21.7912	89.3343	434.7597	1.351	1.3663
235	0	0.85203	0.67648	0.40249	420	419	0.004593934	3.76E-05	0.00086	3.95E-06	0.00011	0.00029	0.00034	0.076	0.658	0.03914	0.05321	0.06125	0.11743	0.986243	0.014037	19.279	78.27300801	81.19490736	79.72090533	721.257189	1321.880667	2990.420491	3943.411815	130.1369012	169.7455061	223.0954609	361.1806863	1	4.8594	0	1.3417	0.31231	0.13458	1900554.186	1.6545	3.0056	0.0024232	0.00092192	6.0701	32.1285	279.0552	1.2295	1.3424
236	0	0.80413	0.78627	0.3883	355	354	0.005440424	5.72E-05	0.00104	5.65E-06	0.00013	0.00032	0.00038	0.01663	0.145	0.00864	0.01053	0.01353	0.02593	0.997394	0.002614	26.611	75.11534239	78.94283239	77.56603292	634.0001127	1314.729071	2442.682697	3869.981192	572.0673794	402.031266	403.4823011	51.43894268	1	7.8916	0	1.0133	0.094268	0.14263	2074789.055	1.6505	3.0598	0.00018282	0.00027588	0.54245	10.8519	55.7101	1.1159	1.1753
236	0	0.78915	0.78009	0.39191	356	355	0.005434943	7.69E-05	0.00122	6.62E-06	0.00014	0.00037	0.00043	0.0362	0.318	0.01568	0.02208	0.03653	0.04704	0.997318	0.002691	26.597	75.35312442	78.56483779	77.1511436	641.4446473	1387.234348	2508.667739	4063.006887	567.0622478	366.5496889	278.293654	62.78542579	1	8.092	0	1.0164	0.17925	0.13011	2003808.284	1.6225	3.0508	8.34E-05	0.00015158	0.26684	5.6811	20.4048	1.0864	1.1219
236	0	0.7913	0.79176	0.37514	361	360	0.005337121	4.46E-05	0.00089	4.75E-06	0.00014	0.00035	0.00043	0.03245	0.292	0.0168	0.0222	0.02507	0.05039	0.994555	0.005523	24.926	76.79394465	81.51536688	79.98828739	721.872058	1440.519085	2515.062789	4143.190667	300.094742	185.1800986	265.5352083	625.7219687	1	7.0028	0	1.1161	0.2128	0.15657	1836610.331	1.6465	2.9757	0.00011242	0.00012557	0.35849	15.8561	86.9992	1.1578	1.2456
237	0	0.88663	0.61297	0.33464	466	465	0.004141382	2.88E-05	0.00053	2.18E-06	8.00E-05	0.0002	0.00023	0.07429	0.631	0.04629	0.04029	0.04367	0.13886	0.993887	0.006165	22.925	76.11634366	79.49666593	77.963197	736.9729492	1391.829226	2515.626104	3235.123126	78.22500256	139.1303039	139.7448689	284.9493457	1	5.6821	0	1.2192	0.12008	0.11979	1629230.882	1.5857	3.0485	0.0028404	0.00065087	7.7449	12.6708	192.0227	1.1743	1.3755
237	0	0.82273	0.65177	0.24071	446	445	0.004327206	3.52E-05	0.00051	2.21E-06	7.00E-05	0.00019	0.00022	0.06692	0.587	0.03468	0.04843	0.04555	0.10403	0.9939	0.006143	22.473	77.39316942	80.07446128	78.80676559	723.1591944	1359.44247	2642.608938	3368.627608	82.98270433	91.74652767	204.9138623	194.2984909	1	4.0544	0	1.2962	0.076706	0.14605	2098700.788	1.6634	2.9612	0.0038649	0.00098156	9.5003	14.1615	164.9154	1.1976	1.3817
237	0	0.49301	0.73061	0.5195	203	202	0.009506777	0.000104016	0.00119	1.13E-05	0.00031	0.00066	0.00092	0.05707	0.503	0.03353	0.0311	0.04103	0.10059	0.987936	0.012259	20.188	77.06453942	79.2316694	78.14837219	692.4000075	1300.65305	2903.606533	3947.303491	258.436766	208.6266642	281.7957214	178.4653345	1	7.4974	0	0.92977	0.19474	0.15461	1585789.618	1.675	3.0485	0.0023353	0.0015564	5.513	48.8744	658.186	1.237	1.3927
238	0	0.81437	0.66217	0.48118	400	399	0.004834787	4.82E-05	0.00082	3.97E-06	0.00012	0.00032	0.00036	0.03096	0.277	0.01363	0.01806	0.03305	0.04089	0.993638	0.006416	22.697	68.10566738	72.48061604	70.13802751	694.7059522	1149.814452	1467.224215	3360.406306	197.7688487	810.0980454	106.5088425	86.97104059	1	27.6897	0	1.1338	0.16018	0.1668	1664028.183	1.6633	3.021	0.0020689	0.001176	4.9243	116.577	1128.8925	1.3423	1.4474
238	0	0.87911	0.67686	0.3491	405	404	0.004771911	3.74E-05	0.00052	2.47E-06	8.00E-05	0.00021	0.00025	0.04585	0.408	0.0233	0.03024	0.04051	0.0699	0.996618	0.003397	25.661	65.39169429	69.40996479	67.60075566	671.3610291	1183.646131	1415.682314	3389.163644	155.3284843	961.6782621	221.4346666	155.1329712	1	7.3701	0	1.1389	0.16856	0.15109	1528382.599	1.6454	3.0228	0.0023961	0.0011373	5.7707	121.5117	1016.684	1.3256	1.4487
238	0	0.83955	0.69576	0.27656	396	395	0.004876115	2.75E-05	0.00072	3.54E-06	0.00011	0.00029	0.00033	0.02971	0.26	0.0152	0.01802	0.02514	0.0456	0.992914	0.00717	22.935	66.18786798	68.76328774	67.75430168	636.2825426	1008.26878	1464.069806	3456.335379	181.7858061	791.1284161	243.1603894	213.2638923	1	32.0744	0	1.053	0.13896	0.15665	1757309.875	1.6667	3.0722	0.0032978	0.0020733	7.121	170.0429	527.4166	1.3465	1.4118
239	1	0.81783	0.76591	0.67471	208	207	0.009279234	0.000123995	0.0031	2.87E-05	0.00106	0.00207	0.00317	0.06793	0.596	0.03595	0.04307	0.06042	0.10784	0.938384	0.075242	14.452	67.10981642	71.83234323	68.89186138	656.3279009	1316.89003	2588.038189	3519.583152	302.5062119	221.4597296	123.9254763	3289.944097	0.82487	22.7517	5.2916	0.80662	0.18062	0.12621	1444294.067	1.628	3.0093	0.00029928	0.00021016	0.49266	92.9123	156.4352	1.2353	1.2094
239	1	0.77073	0.69285	0.75084	202	201	0.009525007	0.000223729	0.00534	5.08E-05	0.00141	0.00325	0.00423	0.08337	0.737	0.04152	0.05195	0.07436	0.12457	0.919311	0.093391	11.855	70.96005782	76.30910148	73.7069167	759.2419067	1351.532167	2692.367371	3459.540534	161.4330364	164.5846531	182.3157692	145.4258828	0.80015	32.8756	7.6024	0.7619	0.12362	0.12032	1562317.619	1.6184	3.0311	0.00032982	0.0020764	0.41904	81.3042	1673.4249	1.237	1.3902
239	1	0.69954	0.72157	0.74223	203	202	0.009508029	0.000151426	0.00454	4.31E-05	0.00166	0.00301	0.00499	0.07064	0.63	0.03497	0.04786	0.06647	0.10491	0.907047	0.114702	11.31	68.95460647	73.42209805	71.53778108	730.0045977	1322.704232	2605.754555	3272.594854	230.097014	215.2189279	416.7721848	4124.159585	0.82609	44.5846	4.1967	0.70903	0.11646	0.12693	1480686.765	1.6271	3.0283	0.00030042	0.00058904	0.46749	48.5608	188.8458	1.2055	1.2648
240	0	0.83312	0.64741	0.34923	330	329	0.005854771	4.91E-05	0.00095	5.56E-06	0.00017	0.0004	0.00051	0.06975	0.655	0.03232	0.04254	0.07396	0.09695	0.996096	0.003928	25.819	73.71556377	77.2589189	75.35672327	652.8492575	1368.783149	2865.634956	3823.883292	63.07065183	193.9139968	245.5230005	132.5742249	1	30.2552	0	1.082	0.19848	0.14714	1503087.088	1.6474	3.0575	0.0018675	0.0014131	3.803	119.1421	267.4689	1.2831	1.2825
240	0	0.85474	0.74146	0.30378	376	375	0.005131932	4.61E-05	0.00076	3.88E-06	0.00013	0.00031	0.00039	0.034	0.297	0.01778	0.02233	0.02798	0.05335	0.994958	0.005073	23.588	67.8356152	70.11107298	68.98593435	741.2865804	1488.990648	2917.669728	3688.775902	209.2971385	633.0667304	454.7855442	1401.900602	1	13.1128	0	1.1853	0.18743	0.13576	1955032.069	1.5961	3.0112	0.0032057	0.00081823	6.8807	85.9521	246.8737	1.2845	1.2821
240	0	0.81096	0.702	0.35042	341	340	0.005661778	3.43E-05	0.00072	4.09E-06	0.00013	0.00031	0.00039	0.0202	0.177	0.01045	0.0125	0.01632	0.03136	0.996583	0.003433	25.542	70.44400206	74.39017477	72.16806581	635.5195642	1170.181655	2421.913748	3287.233316	178.6554691	544.4219158	90.49773762	539.0883656	1	14.7423	0	0.93574	0.15849	0.16345	1625834.41	1.6546	2.8573	0.0015696	0.00052402	3.4157	64.8086	445.4361	1.2684	1.271
241	0	0.772	0.56362	0.39992	442	441	0.004363828	0.001406975	0.00157	6.86E-06	0.00036	0.00049	0.00107	0.04222	0.381	0.02481	0.0239	0.02882	0.07444	0.990051	0.01009	21.098	77.13989515	79.92769487	78.60165305	836.0758052	1336.29986	2286.638283	3134.727146	46.55476259	138.6860626	1982.555173	260.7733501	1	24.5242	0	1.1858	0.074944	0.14376	2121840.312	1.601	3.0333	0.0083549	0.0029279	20.8346	68.1642	206.044	1.2991	1.3272
241	0	0.83856	0.5435	0.29515	544	543	0.003546406	3.03E-05	0.00052	1.84E-06	8.00E-05	0.00021	0.00023	0.02827	0.248	0.01669	0.0172	0.01818	0.05008	0.991902	0.008218	22.538	77.40295319	79.7768085	78.653228	844.1075179	1390.301464	2772.438329	3037.298109	37.58530731	78.77956882	2542.312918	225.4169414	1	3.1153	0	1.2629	0.12098	0.1541	1600336.041	1.6062	3.048	0.0099107	0.0019481	24.8167	44.5158	222.212	1.2683	1.3756
241	0	0.84896	0.56078	0.55383	487	486	0.0039614	3.11E-05	0.0007	2.76E-06	9.00E-05	0.00024	0.00027	0.0179	0.156	0.01005	0.01113	0.01254	0.03015	0.992052	0.008035	21.725	77.31692442	79.01009796	78.24833282	768.1882487	1265.563847	2310.314623	3206.515325	70.86349059	47.28593467	1192.048538	288.4284569	1	12.5524	0	1.1064	0.035979	0.12056	1930576.791	1.5937	2.8932	0.0088145	0.0017251	20.2216	214.9493	206.6469	1.3966	1.3278
242	1	0.77084	0.74685	0.59217	199	198	0.006180499	0.000270269	0.00181	1.12E-05	0.0004	0.00087	0.0012	0.05644	0.492	0.03324	0.03398	0.03878	0.09972	0.966022	0.03559	15.196	76.79948945	79.41025251	78.01279782	595.1482296	1070.273648	2546.066836	3194.226274	281.0370479	75.478037	167.9001964	318.2135294	0.95469	18.8193	1.6681	0.93674	0.30249	0.11206	1545385.082	1.6077	3.0021	0.0002281	0.00013748	0.37261	30.5618	312.7662	1.1612	1.2698
242	1	0.8088	0.75498	0.51913	313	312	0.006153878	0.000279391	0.00169	1.04E-05	0.00031	0.00067	0.00094	0.02984	0.256	0.01607	0.01853	0.02283	0.04821	0.985078	0.015174	18.441	77.0523613	81.20915693	79.57178985	555.5605088	1086.246204	2900.798917	3475.072597	219.4164225	81.75918158	642.0204742	2638.243372	1	23.0818	0	1.098	0.26549	0.094244	1487240.048	1.5556	2.9812	0.00043706	0.00040109	1.0385	30.555	292.2046	1.1635	1.2603
242	1	0.8347	0.76359	0.61966	218	217	0.006092451	0.000338345	0.0021	1.28E-05	0.00038	0.00085	0.00113	0.05227	0.449	0.03052	0.03047	0.03674	0.09157	0.97199	0.028935	15.678	76.59632332	80.69533025	78.62314782	553.5374528	1105.05227	2744.607367	3600.689685	379.8378704	209.320623	3124.349359	95.90154402	0.97452	31.8194	0.91127	1.059	0.24835	0.12825	1477614.231	1.6238	3.0259	0.00069073	0.001629	0.99664	26.7089	141.7628	1.1493	1.2051
243	1	0.84163	0.73521	0.25463	339	338	0.005698332	4.24E-05	0.00106	6.07E-06	0.00018	0.00046	0.00053	0.02504	0.221	0.01152	0.01428	0.0226	0.03455	0.997144	0.002867	26.494	77.13954102	79.32902957	78.23687873	510.7525491	1124.288036	3013.874447	3691.082985	209.9510235	142.9543926	111.106147	48.36070491	1	17.5872	0	1.5297	0.37888	0.096379	1233933.031	1.5677	3.0396	0.0012225	0.0012369	2.6451	26.6978	357.6902	1.194	1.2811
243	1	0.8015	0.77433	0.36966	340	339	0.005675401	6.30E-05	0.00101	5.73E-06	0.00015	0.00039	0.00045	0.02555	0.225	0.0116	0.01483	0.02316	0.03479	0.997139	0.002873	26.646	76.63263477	80.91745039	78.48000472	516.9391156	1174.717755	2932.224894	3757.359728	351.7521539	329.9372483	1761.238104	267.2298152	1	25.6653	0	1.7832	0.94145	0.080636	1510757.685	1.5632	3.0183	0.0012796	0.0017462	2.6624	178.6364	181.7224	1.2575	1.1989
243	1	0.78904	0.78931	0.41853	333	332	0.005803947	7.63E-05	0.00128	7.44E-06	0.00017	0.00045	0.00051	0.04112	0.355	0.02119	0.02616	0.03343	0.06357	0.994784	0.005256	24.128	77.21931955	81.98451382	79.19458619	439.0217654	1089.153237	2533.727576	3791.8828	253.7254917	129.2866176	1830.75027	77.51744658	1	17.8284	0	1.2471	0.32028	0.18272	1494236.222	1.7052	2.999	0.0012824	0.0012326	2.6991	119.9648	176.1798	1.2529	1.22
244	0	0.32797	0.70282	0.70732	376	373	0.004730271	0.001152447	0.00098	4.63E-06	0.00015	0.00033	0.00044	0.1566	1.384	0.07951	0.09416	0.0839	0.23852	0.733204	0.435497	5.536	76.88486917	80.66108594	78.88437526	801.2952769	1487.576963	2401.211083	3419.692766	235.5227115	467.86757	557.6723066	2066.255923	1	6.2972	0	1.1767	0.16071	0.12418	2061968.855	1.5883	3.0303	0.00072818	0.00053234	1.882	36.5338	49.4812	1.2228	1.2228
244	0	0.80988	0.71329	0.42801	351	350	0.005488552	5.96E-05	0.00108	5.95E-06	0.00014	0.00037	0.00042	0.08279	0.726	0.03859	0.05997	0.08681	0.11577	0.981919	0.018552	18.168	76.6346303	79.13951436	77.94953131	729.546735	1596.649403	2301.391931	3196.173253	168.5073947	254.566359	424.3583283	780.9632608	1	4.3125	0	1.0696	0.11185	0.11392	2135745.47	1.583	3.0581	0.0002137	8.83E-05	0.63144	7.0924	31.7117	1.1342	1.2152
244	0	0.83683	0.66124	0.44586	381	380	0.005062109	8.18E-05	0.00112	5.67E-06	0.00019	0.00048	0.00058	0.13978	1.164	0.0709	0.09489	0.10488	0.21271	0.975194	0.025838	17.141	75.57205433	78.4384321	77.25386217	886.360255	1557.43345	2546.73888	3666.017097	216.0731484	227.0261795	480.4955251	799.5860942	1	15.1465	0	0.97711	0.13738	0.12596	2014575.228	1.6051	3.0443	0.0015871	0.0014624	3.8382	48.1644	107.4324	1.2716	1.2344
245	1	0.81808	0.70424	0.5766	244	243	0.007918395	8.65E-05	0.00197	1.56E-05	0.00046	0.00101	0.00138	0.08563	0.784	0.04438	0.05057	0.07495	0.13313	0.977286	0.023437	17.316	68.10426515	75.01305492	72.11826162	597.5517395	1098.349087	2543.577917	3352.602993	99.74002984	223.7664	50.03099303	526.0690339	0.77586	11.7122	3.2353	0.93546	0.19997	0.13075	1372663.078	1.6322	2.9954	0.00027166	0.00018957	0.52435	163.142	676.1632	1.2862	1.3484
245	1	0.71772	0.69237	0.46381	237	236	0.008143903	5.69E-05	0.00189	1.54E-05	0.00056	0.00111	0.00169	0.0678	0.601	0.03596	0.04239	0.05782	0.10789	0.973591	0.027516	17.076	67.37614893	74.35178328	71.57944498	621.8892463	1019.401717	2574.775093	3147.634449	140.4288952	359.043124	107.6405033	758.6546582	0.96211	93.3867	4.7261	0.80721	0.16138	0.13784	1329320.657	1.6443	3.0504	0.00091847	0.0016281	1.5194	124.8868	158.2992	1.255	1.2261
245	1	0.82968	0.74468	0.54818	236	235	0.00819042	5.58E-05	0.00176	1.44E-05	0.00054	0.00108	0.00161	0.13243	1.174	0.07156	0.07181	0.09701	0.21469	0.948018	0.056219	13.594	69.88577992	73.02842242	71.29432842	583.3890304	1229.18262	2520.111988	3346.069872	201.1537657	167.7598271	269.4621023	1165.185874	0.94684	102.7849	5.559	0.86186	0.16204	0.089689	1416243.61	1.5504	3.0189	0.0013049	0.0027544	2.0279	215.9177	110.0228	1.2831	1.2021
246	1	0.80646	0.65101	0.33389	304	303	0.006334744	4.39E-05	0.00117	7.38E-06	0.0002	0.0005	0.00061	0.03574	0.315	0.01938	0.02284	0.02917	0.05813	0.992194	0.007898	22.238	76.55902765	78.80160501	77.86183477	619.46373	1325.686914	2107.581385	3121.297401	117.8808621	233.7538165	115.5790622	155.9887817	1	7.3788	0	0.93757	0.094857	0.1489	1685583.784	1.6466	2.9163	0.00076924	0.00027538	1.666	7.9171	216.3089	1.1793	1.3067
246	1	0.79903	0.65276	0.40477	300	299	0.006434453	4.64E-05	0.00113	7.30E-06	0.00023	0.00053	0.00069	0.02042	0.177	0.0112	0.01233	0.01663	0.0336	0.988206	0.012099	21.371	75.01900258	76.88991086	75.97786711	625.839227	1272.538859	2191.100166	3103.431616	109.5208618	223.365263	110.6855437	76.57320817	1	8.3969	0	0.91257	0.075283	0.16389	1734538.004	1.6875	3.0808	0.00067609	0.00023524	1.4666	5.806	129.6174	1.1853	1.3044
246	1	0.82006	0.66421	0.37479	291	290	0.006629164	8.36E-05	0.00154	1.02E-05	0.00026	0.00064	0.00077	0.02244	0.197	0.01181	0.01364	0.02045	0.03544	0.992817	0.007252	22.155	76.25904812	78.3859319	77.53271771	606.219275	1236.609463	2192.605825	3113.853361	78.72051313	129.8708454	100.2180151	119.3673602	0.92593	9.5282	0.85232	0.86209	0.11397	0.13479	1855519.614	1.6385	3.0065	0.00080601	0.00034139	1.6543	11.56	399.8735	1.206	1.3488
247	0	0.74476	0.62396	0.61279	328	327	0.005880392	0.000107023	0.00321	1.89E-05	0.00067	0.0017	0.00202	0.04275	0.365	0.01791	0.02958	0.05178	0.05373	0.970508	0.032613	18.703	74.39539123	78.02305478	76.18287942	712.6634732	1406.785006	1952.396988	3256.644684	78.79215038	204.81007	1874.733009	94.61231504	1	42.7084	0	0.92979	0.093982	0.14397	1680260.141	1.6432	2.9986	0.00067301	0.00096193	1.552	9.738	95.3888	1.1454	1.278
247	0	0.78645	0.6832	0.59472	323	321	0.005959625	0.000587954	0.00446	2.66E-05	0.00105	0.00192	0.00316	0.10023	0.985	0.05651	0.0568	0.07688	0.16954	0.959441	0.044444	15.751	69.10451652	72.81535939	70.69997062	672.3617869	1365.005545	2570.710068	3340.587781	81.74529751	193.106043	3413.855744	188.3793114	1	45.3533	0	0.7992	0.095607	0.15082	1655952.083	1.6522	3.0203	0.0019452	0.0029954	3.7638	31.939	326.0128	1.2518	1.3444
247	0	0.7239	0.64833	0.55303	327	326	0.005893641	5.69E-05	0.00191	1.12E-05	0.00039	0.00095	0.00116	0.02896	0.251	0.0149	0.01795	0.02674	0.0447	0.982148	0.018771	19.176	70.37879926	74.21621094	72.52123147	730.5516893	1372.410964	2512.739921	3494.489911	106.9854801	101.737713	723.9932586	251.5762343	1	12.2795	0	0.92533	0.068865	0.1635	1626257.508	1.6778	3.0447	0.00071174	0.00076672	1.6534	22.6527	328.4377	1.2262	1.3679
248	1	0.85142	0.6966	0.35202	375	374	0.005140635	2.81E-05	0.00068	3.50E-06	0.00015	0.00034	0.00046	0.08831	0.817	0.04761	0.05467	0.05933	0.14282	0.976376	0.024311	16.498	57.73062045	63.28408729	60.76038179	661.2387073	1359.316614	2708.122645	3937.303279	218.8425156	534.7370224	1621.514894	665.9139541	1	50.4252	0	1.378	0.4729	0.13811	1926605.691	1.6333	3.0671	0.0018993	0.0029532	4.2217	151.2414	198.9253	1.2818	1.2745
248	1	0.15273	0.69326	0.58112	348	346	0.005531669	0.001451894	0.00359	1.98E-05	0.00107	0.0011	0.00322	0.12738	1.147	0.06745	0.07379	0.09098	0.20235	0.942605	0.079405	14.058	59.16352992	63.46762912	61.03340868	632.8480367	1324.672442	2498.230332	3466.154656	148.6349038	325.7817575	748.6305377	280.8388606	0.68333	61.6441	17.8074	1.6494	0.46561	0.10279	1539415.336	1.5684	3.0697	0.00018635	0.0001721	0.56106	18.1624	235.5787	1.1577	1.2873
248	1	0.8311	0.67512	0.42389	347	346	0.005556803	0.00141339	0.00313	1.74E-05	0.00089	0.00104	0.00268	0.09117	0.867	0.04876	0.05499	0.08072	0.14629	0.956752	0.046132	14.151	56.87482363	63.83602208	61.32807485	670.8862738	1289.471423	2447.201468	3652.080884	123.8940733	233.5203368	1317.612078	370.1573044	0.45596	43.4842	23.5372	1.3696	0.44926	0.11878	1784671.719	1.6102	3.0589	0.00067795	0.0011579	1.6921	62.6767	285.6817	1.2283	1.2838
249	1	0.85141	0.78231	0.4289	343	342	0.005628243	3.42E-05	0.00077	4.32E-06	0.00015	0.00033	0.00044	0.09892	0.876	0.05578	0.05935	0.06753	0.16734	0.993051	0.00701	22.038	77.31712442	78.46824918	78.07707966	468.4872417	1161.418263	2447.630677	4320.303335	183.3531996	136.5563494	512.6329802	157.6197361	1	8.7454	0	0.89325	0.15386	0.15297	1588052.337	1.6659	2.9908	9.57E-05	0.00011325	0.28995	20.5902	216.9915	1.1618	1.245
249	1	0.79645	0.78772	0.36342	340	339	0.005686395	5.01E-05	0.00084	4.76E-06	0.00012	0.00029	0.00036	0.02121	0.184	0.01157	0.01391	0.01689	0.03471	0.994928	0.005103	23.465	77.50161755	80.02849143	78.95067586	441.4647816	1167.847709	2301.529051	3821.76318	204.3745855	245.77306	548.4475158	1195.720011	1	10.099	0	1.2804	0.32951	0.1093	1524198.755	1.6013	2.9866	0.00011718	0.00014307	0.3398	22.7794	233.8885	1.1561	1.2781
249	1	0.81171	0.79637	0.32824	336	335	0.0057387	4.12E-05	0.00079	4.55E-06	0.00014	0.00034	0.00043	0.03737	0.332	0.0211	0.02413	0.02553	0.06329	0.994824	0.00521	23.308	78.43901329	80.65182944	79.36691606	420.7450825	1173.69816	2344.347709	3924.367238	122.2420286	155.413035	519.99463	1989.191214	1	9.8301	0	1.425	0.30373	0.07593	1463924.729	1.5408	3.0288	0.0001071	0.00014338	0.30857	24.4138	345.2955	1.1532	1.2769
250	0	0.83172	0.57849	0.36017	375	374	0.005147376	3.57E-05	0.00088	4.53E-06	0.00012	0.00033	0.00037	0.01834	0.16	0.00977	0.01141	0.01463	0.02932	0.994932	0.0051	23.697	75.54750038	77.57511311	76.5826055	931.7410118	1466.757628	3150.607771	4187.396638	82.59141915	127.4681947	182.4362316	329.1677059	1	8.122	0	0.8874	0.029898	0.16239	2516044.893	1.6636	3.0203	0.002772	0.0011828	6.1049	32.5917	197.02	1.2295	1.3734
250	0	0.80903	0.56355	0.28385	417	416	0.004626942	5.22E-05	0.00064	2.97E-06	8.00E-05	0.00022	0.00024	0.01947	0.171	0.01068	0.0126	0.01547	0.03204	0.997438	0.002571	26.813	79.99178889	82.23944692	81.24443613	881.9157684	1395.398812	2862.850072	3285.426385	88.52104516	80.28301265	836.8624971	2954.030296	1	58.5451	0	1.1713	0.12953	0.13926	1390404.985	1.5961	2.957	0.01931	0.02825	30.5093	28.0254	536.9566	1.2526	1.4734
250	0	0.16084	0.56499	0.59194	415	413	0.004549703	0.000219994	0.00143	6.50E-06	0.00016	0.00041	0.00047	0.04291	0.482	0.02307	0.02626	0.03272	0.0692	0.976867	0.025519	17.802	70.19132968	81.60629107	79.42382382	907.7875905	1406.737344	2958.43379	3819.231665	31.23825076	38.91908179	5913.036193	472.4036064	1	14.5816	0	1.1944	0.26764	0.11353	1773348.921	1.5855	3.0318	0.0026848	0.0013295	6.5801	28.1885	565.6387	1.2163	1.4004
251	0	0.88389	0.72335	0.46815	381	380	0.005069271	0.000102654	0.00076	3.87E-06	0.00011	0.0003	0.00034	0.02978	0.263	0.01597	0.01916	0.02271	0.0479	0.995544	0.00448	24.005	75.0913004	77.61249838	76.48585919	687.0463832	1382.653498	2189.489101	3344.351359	250.727258	2566.530343	149.1173297	232.686866	1	6.6615	0	0.97851	0.13188	0.13276	1952725.483	1.6227	3.0272	0.00011347	5.92E-05	0.38927	3.888	66.3241	1.0833	1.1821
251	0	0.83782	0.7489	0.49823	340	339	0.005679019	5.51E-05	0.00092	5.24E-06	0.00017	0.00041	0.00052	0.03552	0.311	0.01791	0.02348	0.02648	0.05373	0.988241	0.011931	19.706	76.168804	79.26605772	77.87091517	771.9483342	1657.021811	2914.862553	3789.033261	148.5379866	107.1016631	194.2206979	339.8053529	1	6.2636	0	0.87012	0.13429	0.15217	1676319.779	1.6576	2.931	0.00013754	9.99E-05	0.40543	9.8459	25.1221	1.1051	1.1383
251	0	0.81304	0.76471	0.46374	340	339	0.005675776	3.71E-05	0.00078	4.40E-06	0.00014	0.00033	0.00042	0.03702	0.326	0.0194	0.02332	0.02765	0.0582	0.996402	0.003615	25.276	76.07633133	79.67017664	77.99594898	706.5669995	1612.140356	2892.932567	4012.558775	253.0024476	118.1488217	374.7554718	315.6249158	1	5.4399	0	0.81328	0.086543	0.14304	1622416.027	1.6561	2.9153	5.92E-05	4.62E-05	0.19117	5.5691	21.297	1.1385	1.1496
[truncated: 705 more columns]
