# Supplementary material for: Effective classification for neonatal brain injury using EEG feature selection based on elastic net regression and improved crow search algorithm
Source: PeerJ Comput Sci. 2025 Jul 10;11:e3000. doi: 10.7717/peerj-cs.3000 (PMC12453842; doi:10.7717/peerj-cs.3000)
Supplement: Supplemental Information 8 — Raw continuous EEG feature data training set [file peerj-cs-11-3000-s008.csv]

T4_O2_wavelet1_energy	T4_O2_wavelet0_energy	T4_O2_wavelet3_energy	T3_O1_wavelet0_energy	rEEG_median__05_4	Fp2_T4_wavelet1_energy	T3_O1_wavelet2_energy	T4_O2_wavelet2_energy	Fp2_C4_wavelet1_energy	T3_O1_wavelet1_energy	Fp1_T3_wavelet4_energy	amplitude_SD__13_30	T3_O1_wavelet3_energy	Fp2_C4_wavelet4_energy	amplitude_env_mean__13_30	T3_O1_wavelet5_energy	C3_P3_wavelet3_energy	Fp1_C3_wavelet3_energy	rEEG_SD__05_4	Fp2_T4_wavelet4_energy	spectral_power__05_4	spectral_edge_frequency__05_30	P3_O1_wavelet5_energy	Fp1_T3_wavelet3_energy	P3_O1_wavelet0_energy	T4_O2_wavelet4_energy	IBI_burst_prc__05_30	amplitude_total_power__7_13	IBI_length_max__05_30	spectral_entropy__13_30	spectral_relative_power__7_13	Fp1_T3_wavelet2_energy	amplitude_total_power__05_4	amplitude_kurtosis__05_4	FD__05_30	Fp2_C4_wavelet0_energy	IBI_burst_number__05_30	rEEG_lower_margin__13_30	rEEG_CV__13_30	Fp1_T3_katz_fd	connectivity_coh_mean__13_30	rEEG_CV__7_13	Fp2_C4_wavelet5_energy	connectivity_BSI__13_30	rEEG_upper_margin__7_13	Fp2_T4_samp_entropy	amplitude_kurtosis__13_30	amplitude_skew__05_4	Fp1_C3_hjorth_complexity	spectral_flatness__05_4
-0.4662893881153837	-0.3973595024998993	-0.3451899595147782	-0.3972769447009822	-1.3124167209843025	-0.4555831018413776	-0.4515408168728618	-0.4355295422024419	-0.5125362605739632	-0.462438255694085	0.5302955999914705	-1.0538583558010763	-0.4279700084802227	-0.4028148494472717	-0.6336618825883819	-0.4002893096671007	-0.3635555661712472	0.4654201493083788	-0.9997930897785434	-0.5457456046072052	-1.2456484756570392	-0.03021648197617	-0.4089610175004672	0.4994407918609542	-0.4043150212032306	-0.4054697538649822	-1.1211976896810738	-1.2334696129289568	-0.0599606500491343	1.4136186833874351	-0.064146464826595	0.5625857984968217	-1.2557378016981284	0.682408985506047	0.2292248794227907	-0.4954086922143428	2.094090296185008	-0.6345373388705944	0.9560085197924976	-0.4124224057136831	1.623627240272186	1.4197360666004264	-0.3986498755490506	2.6279045384674107	-0.736871084914525	-0.2204641806135839	1.67737615916915	0.466640416014872	-0.5722095922227497	1.3149357759160951
-0.4518007648438326	-0.3974787227380504	-0.3451912488101362	-0.3974309517359707	-1.4235243005802558	-0.504281887433767	-0.4480875223045064	-0.4310531135460219	-0.5359596705495986	-0.459139578492072	0.8564898196105586	-1.06408961545818	-0.4227375315418665	-0.4029809302941659	-0.6373870147581747	-0.4005036734792373	-0.3635626707119747	0.57201560105249	-1.09301175824018	-0.4840381697197602	-1.3337660191783378	0.1273872251447356	-0.4089616558270353	0.5761324563664575	-0.4043153440714797	-0.4054697905009271	-1.2849948844614305	-1.0825050702270145	-0.0511108497645456	1.2211267046952257	-0.0010740448029057	0.505374759837195	-1.3070603181189129	0.6719106232773254	-0.4179392861806847	-0.4826403230702704	2.545713666530512	-1.1061578531189853	1.0982304242697156	-0.4190129785520264	1.58220625836766	1.3357613284971808	-0.3990582979677555	1.7123039700924692	-0.4888178669567741	-0.1651823595767383	1.5194491772836516	0.1071663067462998	-0.5722683445122345	1.4300778380597123
-0.450929458020213	-0.3974469994241028	-0.3451913352368557	-0.3971069593599647	-1.0943354075667928	-0.4762823968470541	-0.4344642660148226	-0.4557592011430225	-0.51259374751569	-0.4576769701380426	0.6325692019991126	-0.7449421413129776	-0.4211437049236073	-0.402806316616246	-0.5095706049553154	-0.400381944658207	-0.3635629529432287	0.5784804874065053	-1.088007218877867	-0.5505213817655562	-1.227121418054009	0.2849909322656414	-0.4089620801868923	0.6153805434957443	-0.4043147857572773	-0.4054697822304133	-0.557696734237201	-1.0003436693489398	-0.0675435891189363	1.3659773399496704	0.2837231629249562	0.4998188321983336	-1.2166860247118692	0.3635958848143906	-0.3682830640900587	-0.5391983595476747	1.6424669258395037	-1.1272856894838696	0.7517971630010085	-0.4130463627187173	0.6121172768330619	1.088330489166386	-0.3988189798358279	2.5736024087107774	-0.5413724884593594	-0.0716954230283416	1.4626028261022306	-0.2985036402558932	-0.5721433316246421	1.3378589889549537
-0.4603900228361544	-0.3975935257305895	-0.34519282535806	-0.3972865551941731	-1.3599177351593896	-0.4740720820325428	-0.4441036049925313	-0.4365105693927383	-0.5010798888666461	-0.4608601859505319	0.6315179314938945	-1.056586041616145	-0.4341289759909276	-0.4027879373658749	-0.6346574272743931	-0.4005281326386528	-0.3635626228215134	0.4595566477314812	-1.198835629853918	-0.4971222357942319	-1.3040669976257089	0.1273872251447356	-0.4089618469709772	0.5624482574056718	-0.4043148241431187	-0.4054698368803269	-0.9660867097754324	-1.1375280232049236	-0.0718454487835356	0.8746694288253217	0.1889978209016777	0.578202459968216	-1.2902191096652194	1.190010450037878	-0.1602422471815788	-0.5485873677379357	2.771525351703264	-1.045371199047102	0.9835169998069324	-0.4174038256390852	2.7439117640760027	0.70357099511894	-0.3987899796107586	4.086502890826041	-0.5853016327374652	-0.1274213342619194	1.807027149786877	0.5251158991970047	-0.5722544237052314	1.460939041296029
-0.4691269878268883	-0.39774979197434	-0.3451932553529147	-0.397457966261061	-1.6546667950023564	-0.4941986148599391	-0.4665498845262551	-0.4321499769999861	-0.4699234382604547	-0.4764308012051772	0.4463441410747713	-1.1578714589551715	-0.4358472802987808	-0.4029034930276366	-0.6703830468000432	-0.4004885116564318	-0.3635649972930019	0.4312915632069496	-1.3645388791687014	-0.4745069067269352	-1.4070641766351484	0.1273872251447356	-0.4089619313022211	0.3896664485491555	-0.4043145190237437	-0.4054698390032263	-1.755567128388502	-1.2693621955448384	-0.0328370602994573	1.3601808840555218	0.3509855172103864	0.4427579537451626	-1.3889603640330683	0.497531539006113	0.2677728143201687	-0.5159546962472582	3.336054564635144	-0.9746329252644852	1.0781244246032504	-0.4197020228036882	0.8350630352777821	0.8177717385538555	-0.3989226469985	4.46229948167056	-0.8253720727005375	-0.3885783009229	2.711244884381032	-0.3607873647352186	-0.5722035423368588	1.432905115401408
-0.4608565628411505	-0.3976143644915645	-0.3451911194715552	-0.3973384107697276	-1.5804121172828125	-0.4933712118077223	-0.4585168390511251	-0.4493324962632516	-0.4985263548949489	-0.4726622702331628	0.5415592125473782	-1.1066297465305814	-0.4294296118381228	-0.4029194976516099	-0.6526257692100271	-0.4005349629505905	-0.3635628334104288	0.4121975965334627	-1.1706419613482129	-0.4904326021821076	-1.394735084911346	0.1273872251447356	-0.4089625259044991	0.6474105916127489	-0.4043147819514233	-0.4054697747686724	-1.5345512165762858	-1.1919330112210529	-0.0595596292329428	0.7479506528325461	0.0299744635344439	0.4827005686623825	-1.3900293311272898	1.2567507222783378	-0.8166860005556106	-0.5245650745773783	2.771525351703264	-1.1936846162711392	1.244811724888718	-0.419323746526415	0.961758424601739	1.2648361768076362	-0.3988096566129324	2.1387203813431355	-0.9131688315212616	-0.3235868792393924	1.4762816620474573	0.4810117831891574	-0.5723219179164755	1.4991197517544044
-0.4730528849696548	-0.3976262938964956	-0.3451898437270445	-0.3976084040205787	-1.6277027531133728	-0.5557635985547386	-0.4530011744472597	-0.4536150026093674	-0.4814608420230719	-0.4769495833773917	0.7527144025954617	-1.3979443841806574	-0.4351619279742052	-0.4029271733602764	-0.7454058924121104	-0.4005010035752891	-0.36356004237463	0.4400116424751561	-1.416286378218991	-0.4921268967809755	-1.479086952533216	0.1273872251447356	-0.4089617777371691	0.5412452678070913	-0.4043149418069632	-0.4054697397360761	-1.99202519997799	-1.3115880797595794	-0.0025053040202489	1.0749421211426853	0.1087982170336042	0.7887270694191258	-1.4881208273251032	1.6700151789025024	-0.6487412627456628	-0.493271318678839	2.771525351703264	-1.2112388723549947	1.52949467677903	-0.4185605440602967	1.575272213439677	1.544445055890665	-0.3990081850093674	2.8858996621691664	-1.074516528609664	-0.2245334277350174	2.2457424059797635	2.039377154870888	-0.5722437992165473	1.519709133908158
-0.4636838098823335	-0.397793500741961	-0.345191919289896	-0.3975391776286097	-1.502944045600089	-0.5266995339508379	-0.4531488674950864	-0.4374240822350437	-0.4585975845853356	-0.4673103639480837	0.338213460538057	-1.1645945641774915	-0.4178660775589187	-0.4030368448744206	-0.6726688739107837	-0.4006678220601893	-0.3635615610439317	0.4529414151831864	-1.319951670861055	-0.4894530858342052	-1.4097290797837652	0.1273872251447356	-0.408961901099392	0.4283130324274189	-0.4043150710065737	-0.4054697570665633	-1.574121751005547	-1.280128708559631	-0.0608356045571885	1.3045991838664273	-0.0410193739483765	0.516486615114918	-1.4306713082477087	1.1850979047992816	0.2828462085937865	-0.5002045126169058	3.110242879462392	-0.8063753066325821	1.346376581925318	-0.4208223573479058	0.2398775884071747	1.4083092642896011	-0.3990456832958881	3.093518684729145	-1.0383387040043413	-0.2723101637840835	2.709937913560512	0.7525726303642337	-0.572238115540269	1.2689573412457391
-0.456693728670653	-0.3974927929959626	-0.3451907528710486	-0.3971113464137106	-1.129746563198965	-0.4794121693088295	-0.4410108671633935	-0.4363546273467794	-0.5188557279214829	-0.4521624831638821	0.5606322631420487	-0.8684347076928777	-0.4198933823553984	-0.4028730242791629	-0.5618755304643742	-0.4002894007715181	-0.363560852516494	0.6426783123638192	-1.204973121211195	-0.5195110532840057	-1.23379860988819	0.1273872251447356	-0.4089619262530244	0.6304181247713332	-0.4043150300396484	-0.4054697767963352	-0.541151563047266	-0.8927660440617318	-0.0551939708021312	1.371685708244686	0.1742423133276829	0.5795539018263175	-1.216967800669114	0.0641072530049079	-0.2021318749223715	-0.4966959971970325	1.4166552406667516	-0.6613720023903397	0.6412772389577004	-0.4163212508197237	0.4853208128973015	0.946538208923404	-0.3987312356874128	2.220395072562949	-0.6348738037463498	-0.1115839695442992	1.1188514283001347	-0.6634894411128913	-0.5720840291651887	1.4030468686300557
-0.4720544970129133	-0.3977794312952468	-0.3451869513258724	-0.3974450921303453	-1.5016166462167728	-0.5257409921984187	-0.4538875581545222	-0.4476168030631245	-0.4733211714462264	-0.4679605128319639	0.5178305354295992	-1.1006672669153628	-0.4345479815428039	-0.4029919321614394	-0.6505029786704768	-0.4006438141051486	-0.3635595079579195	0.5171392401405004	-1.3840159722275114	-0.4955509515521309	-1.3529406595434572	0.1273872251447356	-0.4089609484819455	0.4950798932910333	-0.4043145061485654	-0.4054697717519555	-1.6462311221083468	-1.2938999951112211	-0.0071717280632039	1.458368823072945	0.021768615151863	0.5339051990637805	-1.379297116307242	0.9671907828964637	0.6622465003170145	-0.5432516090469345	2.545713666530512	-0.610836302851802	1.3522620127336062	-0.4180771360752626	0.7722942679127738	1.4229679543732516	-0.3989331240905667	1.7281336793768036	-0.7131702215048301	-0.2430711825760948	1.568148122210851	0.5881743257831172	-0.5722268193703918	0.9765922839461756
-0.470383938174906	-0.397758852613508	-0.3451892553371877	-0.3975009891290164	-1.6096516825459113	-0.5132214210388751	-0.4517244548548237	-0.443570799112307	-0.5146056198273921	-0.474374026933429	0.4140551184145024	-1.2232047512763695	-0.4303149451942257	-0.4029923401353683	-0.6921448911014793	-0.4006494024110968	-0.3635640986302333	0.507066045123779	-1.4441788558261524	-0.4933269962890542	-1.4670200558810478	-0.1878201890970757	-0.4089614582899381	0.5053054485584341	-0.4043154676931699	-0.4054697542324833	-2.029941217288258	-1.3199350588432013	0.1217382361234323	1.3419377530985768	-0.1916322353185237	0.3829941915757889	-1.4381327856245552	1.1076573944203574	-0.1717042390486099	-0.5405978843345673	2.545713666530512	-1.0141394608165342	1.2313440335452348	-0.4186099169090251	0.4870558414788249	1.583708748440673	-0.3991194204284035	2.367378917476791	-1.0511201889913342	-0.2382522876075398	1.225272577576186	0.9266136867588016	-0.5722110061555474	0.959941330528612
-0.456618183928058	-0.3976913054449926	-0.3451902409843483	-0.3973581996099672	-1.3531951335520742	-0.5026036003402178	-0.4393302459923332	-0.4346830889819084	-0.4978794031332006	-0.4650772705509733	0.4787833452357857	-0.9825870283670642	-0.4176880693177215	-0.4028939873083914	-0.6070279056320941	-0.4005322770921106	-0.363561728645377	0.3540136193473256	-1.060071740208401	-0.5664499341986279	-1.3094512404668488	0.1273872251447356	-0.4089619302093454	0.4898167398445772	-0.4043151609894163	-0.4054697793812271	-1.109340316994954	-1.0207353039323903	-0.0294921821280423	1.0741142629086915	-0.0047580722670398	0.6681484236351882	-1.3214200824834748	0.8196042197602948	-0.2894887449383126	-0.4989319697535933	2.31990198135776	-0.822471329407703	0.8651287859737974	-0.4197393467076611	0.7191005340632548	1.3175675513034864	-0.3988924795070675	2.417134505340061	-0.4067105778178685	-0.1484271333706709	1.1059390578230546	-0.3793350494630222	-0.572085817461411	0.9502565201837402
-0.4544605920871359	-0.397380658582436	-0.3451923487280092	-0.3970103795742398	-0.994630861614942	-0.5016424216866359	-0.4412030734245482	-0.4243977058214304	-0.5279608384784853	-0.4523829253790101	0.4275714534815917	-0.4138392067695183	-0.4183181940616921	-0.4027145939189567	-0.3515974979725479	-0.4001834992111401	-0.3635607989676895	0.5560789044588713	-0.9503241933933124	-0.5202405893082135	-1.131639531544724	0.1273872251447356	-0.4089619688211807	0.5176362652044166	-0.4043150529306006	-0.4054698062359282	-0.43471096172535	-0.9658372896205322	-0.0822993323328903	1.495926824947668	0.065570975053395	0.4340486617707313	-1.1143595947642584	0.1710701615114217	0.0578825113473879	-0.5154257065058758	1.6424669258395037	-0.6432044388114203	0.3948931110124791	-0.4109695369729638	0.4327879182216182	0.4282587480189491	-0.3985107828139254	2.120654308636126	-0.4792609224804623	-0.2176786520413413	0.697869515446422	0.3325460215821604	-0.5721431513509213	1.1242266722107015
-0.4567922892137782	-0.3976975563765797	-0.3451939731687723	-0.3974626802688364	-1.2755257020618291	-0.4908307848392546	-0.4631020604099988	-0.4268275102443289	-0.4891771352355508	-0.4757696015221797	0.429373631490537	-1.234810110614543	-0.4298031101231307	-0.4028026395480784	-0.6959173993315487	-0.4002647512016113	-0.3635595846297845	0.4485813755490833	-1.069579392750155	-0.47961783424307	-1.3028861752465677	0.1273872251447356	-0.4089621361530873	0.4010950103186029	-0.4043145724312983	-0.4054697567998624	-1.2248807624713336	-1.2747798331551778	-0.0476839446080004	0.9865529809584463	-0.0282381617057841	0.5396112869090975	-1.3055571561666006	0.3474259158922874	-0.0835145581964804	-0.5561265032538935	2.206996138771384	-1.08146061672447	1.0232976900619548	-0.3994141006875896	1.2392602263615191	1.1528178576652257	-0.3987773950675056	1.6917562406990758	-0.9756949249966448	-0.3374900400625915	0.6440950285918294	-0.8604749386246913	-0.5722139745694457	1.3659794646180423
-0.4678224061320412	-0.3977271155979728	-0.3451945081042801	-0.3974040547996912	-1.699617293790069	-0.4781006686566634	-0.4706929996639772	-0.4475899239899452	-0.6956646526175747	-0.4800799120312414	0.4009893278496494	-1.272013893924942	-0.4327845953968475	-0.4029636500607231	-0.7077578662945115	-0.4004997968806893	-0.3635610154955323	0.2374953187807722	-1.498008241722501	-0.5242238462951556	-1.4669109175677182	-0.03021648197617	-0.4089617303893127	0.429516038929466	-0.4043148798748858	-0.4054697823551159	-1.890548150013055	-1.3457947572053142	-0.0182544851652226	0.85485109122525	-0.2575631537203728	0.4044671010989558	-1.4750339461783588	2.3820307744523284	-0.3189934147408976	-0.4997664649031779	2.771525351703264	-1.137599225554379	1.1837672069891625	-0.411221396675706	1.462174710167222	1.469052171803426	-0.398929852987651	1.8026251425717872	-1.067269575103616	-0.4524126825838584	1.4078647075010644	0.3611576343850087	-0.5723057645970502	1.232255272032226
-0.2971824694818318	-0.393147465873592	-0.345185028974697	-0.3939547062581273	0.9258841036002972	-0.4828202289077877	-0.2349177688891184	-0.1848710138278018	-0.4749267588850637	-0.3025781483740072	0.4882447797827482	0.3293560608946118	-0.2636391404453093	-0.4002644562858923	0.0970662149578214	-0.3969698742685192	-0.3635569075058307	0.7728781166098004	0.7783971040568719	-0.5143083922381462	1.1753779058282032	-0.660631310459793	-0.4089617446920136	0.6382376670346395	-0.404314814296558	-0.4054697109115915	0.4947140298692528	0.3338626756142154	-0.196161901802888	-0.9084622355930836	-0.2001093190941565	0.6402186252344254	1.171754459620224	-0.4334150743359211	-0.319235351933759	-0.4860366397019896	-0.6156499258880164	-0.0823762983565184	0.2624203544297177	-0.3992078195091747	0.0241158124528069	0.002052171148842	-0.3956872356909414	-0.403011335551543	0.5239654906198266	1.3982654535399952	-0.2889304155807236	-0.4675650446746315	-0.5722048418721791	-1.3733433687370449
-0.2834638557717133	-0.3930828847313759	-0.3451875117571177	-0.394266412458313	0.7328767247076724	-0.4627086840485623	-0.2645524556567192	-0.2031036760705247	-0.4766917638389713	-0.2891962298502922	0.6983486993256137	0.6169625450959014	-0.2947244892222732	-0.4005204530349849	0.3056252925174472	-0.3975735245581979	-0.3635564215029969	0.6047910714054044	1.5474674310516154	-0.5760266800997761	1.3708631885027518	-0.5030276033388872	-0.4089619653921165	0.643049693042828	-0.4043145559645767	-0.4054697562172162	0.5167742581224991	0.377120471968231	-0.2251447698821798	-0.5671071953884737	-0.4435920667860022	0.7137971263977249	1.5807443244849435	-0.3626135484068851	-0.2779963356023677	-0.4855928131533251	-0.7285557684743924	0.0208133361217287	0.1312504535992051	-0.3919498508201254	-0.004839928680415	0.1692196897998656	-0.395086582063488	-0.3094583968228737	0.8901542176071819	1.6551207767994882	-0.5143237105855785	-0.7520950692640463	-0.5722408524552011	-0.9854742220417316
-0.3221979711388417	-0.39401866306707	-0.3451872984733397	-0.3949774995396911	0.3876523551976447	-0.5605336926675062	-0.28875375267243	-0.3083889282552911	-0.4547396703737818	-0.3660896145219655	0.6522429785967649	0.32274771626201	-0.2758926536964204	-0.4015108967849024	0.0925032177866152	-0.3964947418811024	-0.363554507514361	0.8230937454991277	1.3445633339117842	-0.5360969050170661	0.7694714147716157	-0.1878201890970757	-0.4089609449230382	0.7092150506554191	-0.404314364439225	-0.405469734887277	0.490301984218603	0.5502395887314413	-0.190328871749194	-0.6023083975136079	-0.0147754554945203	0.5658893230388474	0.7442889890610588	0.1569740800817306	-0.2756299381344526	-0.5054157190737996	-0.6156499258880164	0.0584814490439464	0.1083739495315649	-0.3962505906144387	0.0329001606389691	0.2233468941388321	-0.3966982926537943	-0.6812880357278471	1.15515747694648	1.3596259189889892	-0.2508544974637414	1.0721767752229343	-0.5720691102819618	-0.6990929550098192
-0.3453172962236455	-0.3943613219599288	-0.3451878026054649	-0.3945862293713472	0.2016536528177582	-0.4641402260150612	-0.2210820838652263	-0.2658415483794609	-0.4640998588708214	-0.3314112647043609	0.7288355439769375	0.1755642446469727	-0.2728241286902992	-0.4015443298614412	-0.0064577308221792	-0.3968766287205724	-0.3635563172279623	0.7217604105547963	1.1413749954675536	-0.5063164950166827	0.9620896503880384	-0.5030276033388872	-0.4089618799329489	0.4734257762541856	-0.4043149303875867	-0.4054697537583313	0.2348169657606896	0.3885603237009969	-0.0920787717822865	-0.8954850627654763	-0.3957044828590126	0.5526752248707447	0.93263661472131	0.642520360316344	-0.7926740202462164	-0.558802238528151	0.1746909722166156	-0.6639194341332287	1.36933163648657	-0.4132138901200101	0.2013182152813737	0.5563503072284253	-0.3973087547345822	-0.1955546831043777	1.0165895609139035	1.8963821126096605	1.188349059596942	0.811093098888469	-0.5723334272905376	-0.5094103812983023
-0.4104406269918412	-0.3961118444565563	-0.3451872367915256	-0.3953607465849687	-0.2738270093442762	-0.4852636035797064	-0.2686333218925931	-0.2597283207281674	-0.5578839851292114	-0.3702257037741622	0.6439829960557659	0.1195911907485304	-0.3287990687584843	-0.4013344439574478	-0.0427523990629824	-0.3970561327687831	-0.3635574570233821	0.6210284603875824	2.111948818990294	-0.4823236356229887	0.4111049548904654	-0.03021648197617	-0.408962103576145	0.7656059804388774	-0.4043150957044557	-0.4054697174490604	-0.0483812144403656	0.6051622015884546	-0.1220186213547625	-0.6810957514308389	0.2948808364235558	0.7771647335220359	0.3820729370987993	2.293708790977031	-0.732545622901154	-0.4959463092307546	0.7392201851484956	-0.987803036114432	1.589434403877523	-0.4062820833912776	-0.4608173843902904	1.743752639790273	-0.397189372022238	-0.5787763359551259	1.4810831408179128	1.5182267203257511	1.4975755326496525	1.5795358253679586	-0.5720664128876614	-0.0274019670924539
-0.3929913574854874	-0.3954658648588987	-0.3451865373988621	-0.3964904002797074	-0.8291589178987391	-0.5447873815353167	-0.3499699546221192	-0.2900114982734526	-0.5149774397548426	-0.4491737416918026	0.8664017986597573	-0.2774900182525286	-0.3312602774014582	-0.4019212068352762	-0.2790336385498844	-0.3985733537522441	-0.3635544748253727	0.8728583358056172	1.357111221959096	-0.454059976418101	-0.300689483330555	0.1273872251447356	-0.4089620714516132	0.7771849180210809	-0.404315319706313	-0.4054697285941964	-0.475522383993857	-0.1287091264653773	-0.0806679067397477	-0.5202024267938616	0.6607616041311071	0.6433719895699955	-0.3376412924762304	2.452560340979937	-0.4678862251656824	-0.5192510150978048	1.4166552406667516	-1.0907316995271334	1.7410424702442555	-0.3998370843285255	0.009385667342173	2.1694789884682906	-0.396498434646751	-0.7890964541364259	1.229371502945119	0.8742613005338863	1.5815853906260775	2.576259327897931	-0.5722096581463963	-0.1884219947687176
-0.2900865398416462	-0.3943147796671746	-0.3451884951257633	-0.3959073973825128	-0.1279025342051996	-0.5313856406397268	-0.2485250643352507	-0.3422827347046429	-0.5771278906243014	-0.3880139551501347	0.701802873842759	-0.0448656936811969	-0.2853688087788567	-0.4014031472939799	-0.1451194449804788	-0.3978667837368813	-0.3635540123373633	0.6500452758835111	1.6155019412229077	-0.4579639426637697	0.5228412156546499	-0.3454238962179815	-0.4089618781078591	0.5765835838047252	-0.4043142815761331	-0.4054697447076844	-0.1159406634659342	0.1204259327969578	-0.0795013007290089	-0.9740804092923284	-0.137306850060372	0.7427780462436774	0.591745224002893	0.1217607694343112	-0.595629170271729	-0.4780476549301977	0.5134084999757436	-1.0367981137857425	0.3159887784008113	-0.411820519975021	-0.0163311034408322	0.6286236227117886	-0.3974012813051167	-0.7237734232272953	0.9833648460340338	1.7133187444456637	-0.2754102491503755	0.5653879283850378	-0.5722786115404306	-0.6925315366146984
-0.3840807528263475	-0.3951634678951406	-0.3451862936822215	-0.3948472139113007	-0.6124467561714008	-0.5197741358889904	-0.3258217798587543	-0.3178754443644406	-0.4882742579989565	-0.4227081256040888	0.6975977918218865	-0.2392360484867288	-0.3164578850004657	-0.4011842590511894	-0.2578881896195483	-0.3979650915064416	-0.3635588785726485	0.7754340019125504	1.985652617508723	-0.6419839479144627	0.2064146932915799	-0.1878201890970757	-0.408961586587435	0.8475607983908368	-0.4043144869969275	-0.4054697450002794	-0.0002623415629716	0.1102816960154629	-0.1267123877260944	-1.3199323763613278	-0.2256991758799973	0.8954909762091376	0.3829103441258815	1.5545430780375369	-0.7316523495067775	-0.5144418232032483	0.8521260277348716	-1.0344078657797084	0.6155599693648862	-0.3984602017638313	0.2195541804802856	1.301352331196432	-0.395866540984809	-0.7553924428048522	0.8674688980217355	0.8269400925389003	0.4274624023480212	1.183040551237388	-0.5722127025270657	-0.5320646264590888
-0.419604152859268	-0.3959264260740455	-0.345187747132305	-0.3950581234752205	-0.4685864290169128	-0.4760093633516735	-0.2914940389355599	-0.3666283530633999	-0.5298179344475663	-0.36826098290665	0.7558682141111162	-0.5094676533702425	-0.3189501406731537	-0.4014100521046873	-0.3999049269387623	-0.3989849659952204	-0.3635572626356202	0.7659621916729468	1.014140514679188	-0.5270963686225897	-0.0558000105279661	-0.3454238962179815	-0.4089623248274937	0.5650046462225217	-0.4043156161326304	-0.4054697213639768	-0.1283495418583855	-0.2468571401382048	-0.1028334209437848	-0.3612876765611173	-0.0173744737799031	0.6450237518410082	-0.0709375942093809	1.632687961660343	-0.5503591227910185	-0.5579809458687908	0.9650318703212476	-1.0562085020068126	1.197959652128993	-0.4101277141945951	-0.173680165370924	1.1369837465553776	-0.3974922332256675	-0.5888602063859475	0.5344380012004505	1.355609583526912	0.3145045966797972	1.261674794203526	-0.5721661428098854	-0.5146601120770429
-0.3559361694892056	-0.3948473026672416	-0.345186013331518	-0.395468452206252	-0.0804906218688456	-0.5201245604905803	-0.3074579902722387	-0.2068246777939209	-0.4906747889584521	-0.349146447471997	0.7060079558636312	-0.1235976105739602	-0.3165047411676364	-0.4016736667936313	-0.1918704756573942	-0.3977514691417513	-0.3635572047612617	0.6416258890038632	1.6016408108664182	-0.4890538906166073	0.5085617486568106	-0.3454238962179815	-0.4089619760768571	0.6828992834231385	-0.4043146985186873	-0.4054697396543484	0.0732257938056579	0.206071567396872	-0.1186919714022652	-1.7584990097483757	-0.0579778637737713	0.6067328991948014	0.5672846159810191	0.9788020667677546	-0.7098287035337364	-0.5386013680545642	0.4005026573893676	-0.8470988052871379	0.2001563813112848	-0.409272440450631	-0.3550535339458595	0.7943948973789703	-0.3968925336025345	-0.4514948581250888	0.2842331387899486	1.4625151664627385	-0.0228703648972288	0.3601078708362687	-0.5722126673533139	-0.5878114092292765
-0.3830093132681652	-0.3954340090461197	-0.3451883075942978	-0.3934943274274891	0.3909588797739592	-0.4626200975260617	-0.21781516385072	-0.2835907423368875	-0.484270606951865	-0.3486029249345166	0.5103214603923274	-0.1117816650972145	-0.3060494774512276	-0.4015353870046605	-0.184947333999649	-0.3978959021103885	-0.3635575151640235	0.8139226276480831	0.833731577463864	-0.4631884156508191	0.5580946522187001	-0.3454238962179815	-0.4089616398265561	0.5773354628685046	-0.4043152834923872	-0.4054697226317935	0.2851418614634078	0.0225363282044426	-0.1319985712122545	-1.1914696966031202	-0.1253964001787595	0.7079408783459522	0.5547675707059213	-0.1430179360111081	-0.7594412655853481	-0.470545859090281	-0.0511207129561364	-0.3301796311793404	0.354654111370827	-0.387553228280074	0.2374234413996809	0.5260347648547541	-0.3962021932369408	-0.4930576694906851	0.2564391398112339	1.863398483176861	-0.0860628891996736	-0.5665028102360977	-0.5723406868098855	-0.8067038747300121
-0.3080569191736704	-0.395921520712848	-0.3451897883107625	-0.3949271440139051	0.0833733659038993	-0.5015796280909636	-0.2912286121730928	-0.2832750099520821	-0.4983992032027355	-0.3309094958797358	0.5965256418202078	-0.2286369059554878	-0.2874035858094004	-0.4010491437025249	-0.2519683556225966	-0.3980259022797183	-0.3635574484584423	0.7915210447004488	0.3666775031768498	-0.4984007399009456	0.4074244404186592	-0.3454238962179815	-0.4089615360098393	0.7499668959122648	-0.4043146783656097	-0.4054697238026706	0.4638297103147068	0.1643562279413556	-0.1553306914270303	-1.4574820354018772	-0.0757724287670659	0.7214552969269664	0.1763008434311978	-0.4315649646473319	-0.5164658494052311	-0.5167304757935524	-0.6156499258880164	0.1310257675644479	-0.6160401278440202	-0.3817411122962301	-0.54402033874039	-0.3667994664202731	-0.3960934041565622	-0.6736629987313622	0.0729351566199589	1.3674250157199688	-0.5441307254010885	-1.129998148841661	-0.5719870355099581	-0.7643820321257638
-0.309475565514377	-0.3954428135333593	-0.3451847526694968	-0.3947299847317995	0.6582844901783672	-0.4923014735072556	-0.2595379421431538	-0.194184771371141	-0.5539624952705028	-0.3459541572895828	0.5792547692344826	-0.0576014709224367	-0.227966845030818	-0.4013071966098112	-0.1527809756682971	-0.3980708420216888	-0.3635535176658152	0.5321738595684428	0.95052908563069	-0.4971085031232384	0.8483347357028698	-0.5030276033388872	-0.4089611352691715	0.740192468083132	-0.4043143381763442	-0.4054697036330709	0.4152972081575644	0.1250618331062426	-0.190328871749194	-0.6291923048996775	-0.4255910596157451	0.7424777258307662	0.711397201642255	-0.4111631912512121	-0.4182733285364116	-0.5877409154069761	-0.3898382407152644	-0.0346259959715443	0.5625238392765946	-0.3924593667553331	-0.7050694044437066	0.1204640253426919	-0.3966018078862993	-0.7009692134078902	0.5045034400034194	1.468010018938927	0.1561496671892142	-0.6035427492373641	-0.5721922514106061	-1.016409081525654
-0.3648453600190049	-0.3950582040428612	-0.3451865554190687	-0.3950075343838797	0.2100614939442417	-0.4849983070689888	-0.2053098355064415	-0.2173703113974032	-0.5155471597573118	-0.352312756281758	0.7111141268889758	-0.1186498584765916	-0.3102085155600713	-0.4008573772779311	-0.1889755188687978	-0.3982549877595398	-0.3635573329571246	0.7011629819385152	0.846004384238051	-0.4971141473844067	0.2847215229550045	-0.03021648197617	-0.4089614074661884	0.6992902470135306	-0.4043145922452701	-0.4054697283680334	0.4639675867412906	0.1241143290544029	-0.1728297815881122	-0.088720387523833	0.1078984806330273	0.7157492090816491	0.317033404644626	-0.0912962166911902	-0.4102421238022107	-0.5098716269252338	-0.5027440833016404	-0.0165870723373123	0.516800929059047	-0.401201998601256	-0.0900822107955255	0.5823063518751062	-0.3966671709589943	-0.6284294348338654	1.0575344915732294	2.3207142042375986	0.1552078243258729	0.1116091567262689	-0.5720697719560284	-0.3708969028615526
-0.3338386388171602	-0.39500289582433	-0.3451883600063199	-0.3931382538357669	0.7945491621866458	-0.4667203190228642	-0.1838820196042288	-0.2252730638345071	-0.4639779378859945	-0.2614530860603055	0.6830301862495795	0.3831289225028395	-0.281345981031129	-0.4006293714761811	0.1345782173761408	-0.3968160312960865	-0.3635582592271404	0.8167792053393919	1.557340553703278	-0.5257442198306906	1.170524683326528	-0.5030276033388872	-0.4089617229566669	0.5800422274981105	-0.4043146501426448	-0.4054697452368458	0.4682417559653567	0.3642530888964062	-0.1669967515344182	-0.304583701144366	-0.4405057410981208	0.6977299843069634	0.8147844370087125	-0.268890934244123	-0.2408248706033749	-0.4644830406938368	-0.6156499258880164	-0.1174831840251283	0.6722957569904077	-0.3981934547570421	-0.0284502452487904	0.5471963350378088	-0.3956543078764679	-0.8509956303292058	1.4948470771428632	2.2153991656206653	0.2956046950470247	0.3514365565920254	-0.5722159428368715	-0.381955192841781
-0.3651990140071021	-0.3965650272146748	-0.3451876771933884	-0.393404921318212	0.4525324855117459	-0.4670052963154211	-0.2519397672769782	-0.2117241624159455	-0.505456546274839	-0.3123694068918175	0.7229784654478654	0.3928620618431052	-0.208611336447858	-0.401145483147223	0.1414409180719144	-0.3975541550742009	-0.3635597902676361	0.6396713884782308	1.52336019183315	-0.4588616965634765	0.6338645218818492	-0.3454238962179815	-0.4089614107217091	0.5967339427140144	-0.4043142318439447	-0.4054697137443749	0.4730674308957549	0.3221169167058634	-0.1850426882630339	-0.5025065703450089	-0.1273232846679638	0.80854821667128	0.6447103498874757	0.1590864447097564	-0.2466605028409851	-0.4725833411358688	-0.5027440833016404	-0.1663236261727351	0.960045809955234	-0.3886949987282428	-0.4577697025491403	0.7397962071567933	-0.3961325985196288	-0.6353268873862686	1.327069480442723	1.8027941527438955	0.1179783942812955	0.6415390460705244	-0.5721666854597348	-0.4961737941298566
-0.3367697450693464	-0.3941183470349654	-0.3451861551781287	-0.3947060707889454	0.5706925264973536	-0.4914133549406839	-0.1741886708043629	-0.1751719435317467	-0.4975494045414653	-0.3190043641796774	0.5723464202001927	0.276630216513629	-0.3254083638988445	-0.4014405110554752	0.0609461740983804	-0.397648214653705	-0.3635592415331773	0.8603796016804248	1.0679654663482718	-0.4746910669060046	0.821518985712362	-0.3454238962179815	-0.4089614378939069	0.6323730103371601	-0.4043147414739725	-0.4054697384961631	0.4141941967449031	0.309940276567082	-0.1611637214807243	-0.4821315402559682	-0.1358513303772071	0.6663465011577197	0.7421294855201841	-0.1530182717075869	-0.3209033993333053	-0.4771429394763283	-0.5027440833016404	-0.0419398969824275	0.6805162529655998	-0.3887521239124884	0.2701082037656317	0.1200144213914698	-0.3962961606384697	-0.7323064105816725	0.7660967044467535	2.1364735748514234	0.2260460741983588	0.0364481005268833	-0.5722318475497239	-0.8724109860286732
-0.258107167830453	-0.3942194665636387	-0.3451853319561095	-0.3946008580268069	0.3756091994892521	-0.4655131166905309	-0.1818805104580611	-0.2745219292740617	-0.4557743795065387	-0.3236132549288972	0.7025537813464862	0.2091513173309158	-0.3277613453087978	-0.4008466593710647	0.0156753739100729	-0.3973993906443043	-0.363559242990514	0.781297503489448	1.5723417126342711	-0.4931794472770945	1.0637038534580423	-0.3454238962179815	-0.4089612577353619	0.6003429622201555	-0.4043145059920437	-0.405469765138793	0.4297742329487591	0.3297739825391848	-0.1669967515344182	-1.162823308447227	-0.1856339362738316	0.5809053436844187	1.1724323039841311	-0.1019014891425422	-0.4338949768434755	-0.5408448664074605	-0.5027440833016404	0.1396135849352904	0.3456163972091005	-0.3994767864117598	-0.0926603379982764	0.2961917187957351	-0.3953235927911579	-0.8071051086350689	0.7107689302089281	2.242172683899719	-0.1899599169559959	-0.5444695395801	-0.5723310569762545	-0.8356238606442608
-0.3357845435638836	-0.3949428264881577	-0.3451871446535998	-0.3956809128564143	0.117820049295877	-0.5280306284622216	-0.3434906703215768	-0.3258350193953509	-0.5190234493402016	-0.3529610554873008	0.6077892543761155	-0.1053256236412775	-0.3109145011936519	-0.4013684506311387	-0.1811507360323478	-0.3973429081632704	-0.36355717694177	0.7292777202687676	1.5906904240924808	-0.467685072996199	0.4190404569910688	-0.3454238962179815	-0.4089616290722824	0.7337263081346289	-0.4043152031251852	-0.4054697236939162	0.1045237426399508	0.1520950321710358	-0.1203325111048666	-1.20418204351648	-0.0558713862253366	0.6749056329256953	0.3656642017638266	1.4333730059768894	-0.7867003281214783	-0.4696398745196211	0.4005026573893676	-0.820006280281468	0.7405939634663014	-0.3945169008874296	0.0665833673093419	0.964934969115392	-0.396055467900781	-0.3812154050641623	0.4075555771447891	0.6569923111892516	0.4027215090703131	2.8126396866980072	-0.5721630254313084	-0.5037137957532734
-0.4267985047507336	-0.3963813713568241	-0.3451883186545326	-0.3956864882116222	-1.2020123986177849	-0.4770674729507599	-0.3738244286061427	-0.353793228832634	-0.4575229221145996	-0.4060459277217278	0.8255524304569984	-0.372870663284675	-0.407201187966174	-0.4015079256423888	-0.3302548237612044	-0.3983459481236807	-0.3635564068069373	0.9636674371503888	1.7318996896527656	-0.6263876199413438	-0.3932909260718817	0.2849909322656414	-0.4089619421451495	0.7433503601510059	-0.4043150035596925	-0.4054697217357644	-0.8985272607498639	0.0331687272108331	-0.0719183616592068	-0.6133134078129718	0.785596429363691	0.8307719272267254	-0.3868171954377336	4.939433668265121	-0.6340038852943707	-0.4797701100850119	1.981184453598632	-1.3300597027281698	2.040181819172351	-0.4058154384073146	-0.5653495801291208	2.8374917752791458	-0.3973207302595816	-0.7386937600326132	1.881182200826517	0.682679284779169	1.471723619725985	4.40466685576116	-0.5720252240309573	-0.1410563324151286
-0.3780519443703481	-0.3951181114845816	-0.3451888286710509	-0.3937775104322952	-0.2567908945275353	-0.661925277432259	-0.333394845432958	-0.357657158779492	-0.5138237634113478	-0.393970834972817	0.5953241898142444	-0.1513326169417708	-0.3266167028526294	-0.4017994676832161	-0.2080258986281291	-0.396496563916197	-0.3635583362487458	0.6698909735283951	1.848274102085276	-0.5253154705607822	0.3344728948679388	-0.03021648197617	-0.4089621225936846	0.7185383510462843	-0.4043150761768662	-0.4054697701658699	-0.4472577165443843	0.1720008030877985	-0.0520860594766474	-1.200562282185596	0.3980969819788093	0.7059887956620277	0.3465462204926222	1.822365605990496	-0.6286011270964252	-0.4761998951074378	0.9650318703212476	-1.155539807092982	1.3520258758528894	-0.3796548389291464	0.1974307942581657	1.4844165880909903	-0.3956826927489936	-0.2854236660261739	0.914754722876485	0.7468599621199937	0.9309710950301582	1.834047898215984	-0.5722658866646324	-0.0288667457084639
-0.2604847655494994	-0.3936337164217681	-0.3451881412478191	-0.393570876052252	0.663485241456424	-0.4699438304155819	-0.2478264246398175	-0.2575272956368109	-0.4730623975107209	-0.3317872635440055	0.5993790903343712	0.4479075938696584	-0.2946484742405191	-0.4014207610366244	0.1806728113894735	-0.3976770523242726	-0.3635588548770719	0.5583340973730626	1.392137649310392	-0.4808872656858149	0.7132821925480193	-0.1878201890970757	-0.4089618853998586	0.7788390519613955	-0.4043148839280437	-0.4054697531626389	0.4277060865500172	0.6566910937967112	-0.1494976613733364	-0.0126979765495715	0.0771970122905976	0.6559854469122752	0.7457746732859715	-0.036277475506693	-0.6258566697332446	-0.5170250946614097	-0.5027440833016404	-0.1765094748215932	1.390267201657672	-0.3833586250134927	0.4737630608509263	1.0190375089874917	-0.3954446087588399	-0.6911525283132067	1.5967629565716406	1.6698777398140292	1.2739289877702986	0.284013944581181	-0.5721958678671814	-0.2192856910653877
-0.2930759914251254	-0.3947235697234357	-0.3451853454673523	-0.394712493663638	0.4755954116890993	-0.5847720080714955	-0.2338095960816072	-0.1740743046289125	-0.5162499269981468	-0.3443434920279065	0.9246722209489866	0.1254534126931475	-0.2710445773204936	-0.4005802042910704	-0.0389858142640911	-0.3977288904364524	-0.3635547582816568	0.5885536824232267	0.9730914723670692	-0.5765382524198819	0.5853232531211168	-0.3454238962179815	-0.4089619776785532	0.7880119765395049	-0.4043145214901986	-0.4054697395882308	0.4947140298692528	0.4807973266116358	-0.196161901802888	-0.6534307965319165	0.0808194807602153	0.8375291365172326	0.5368288834749122	0.0659223821752607	-0.2660212190201216	-0.4869298706534734	-0.6156499258880164	-0.1684128877883861	-0.0829517053892396	-0.3890249194485989	-0.650684793558074	0.0850781263361698	-0.3956864015184383	-0.3761491792258454	0.4834668415352143	2.0089103845828458	-0.4357925031000806	-0.4936539539466507	-0.5721350060568908	-0.9468697001798848
-0.3147829937057582	-0.3949802246284266	-0.3451903163907098	-0.3944312628111451	0.5483190691895752	-0.4741908931471847	-0.1583420910508401	-0.2370603407389707	-0.4663506254180061	-0.295493879566646	0.6115437918947514	0.4137629924694299	-0.2241813475362631	-0.4005954747219063	0.1562532816837849	-0.3974726355378146	-0.3635546737008927	0.6443321205008932	1.0878200629985728	-0.4531585215407404	1.2379794801807942	-0.3454238962179815	-0.4089615422609052	0.8723728074955583	-0.4043146503088721	-0.4054697353582357	0.4963685469882478	0.2542373939221515	-0.1983492880730232	-0.4876810130426364	-0.2659709546839152	0.8295706455750799	1.03990526088115	-0.5930083781540214	-0.3404656511633808	-0.4624114368409713	-0.6156499258880164	-0.1391375727871212	0.4122209252280163	-0.400873298898008	0.0009702386369781	0.4480824847038552	-0.395264249209024	-0.4090901582186642	1.004813487994324	2.488417301836156	0.0208902203186911	0.0642360553264324	-0.5721710868904358	-0.8753424470986829
-0.3517743699492786	-0.3943764282999987	-0.3451916972974213	-0.3948974027181898	0.805373929603763	-0.472903330009975	-0.1495843567011472	-0.2174024903999611	-0.4717143102522891	-0.3146149092451081	0.642030636546075	0.3687854073824803	-0.2192290715869631	-0.4006644505676507	0.1245055156301728	-0.3971329382435908	-0.3635582456729949	0.7725774242212415	0.9883732952881356	-0.4700471427654503	0.7410861016406908	-0.3454238962179815	-0.4089614702738208	0.746959379657147	-0.40431492665443	-0.4054697675781178	0.5167742581224991	0.1160612204652905	-0.2251447698821798	-0.3523762304540941	-0.2944421754196411	0.6429215089506282	0.8445950559586791	0.0873098075377436	-0.3972395517745124	-0.5802703493973174	-0.7285557684743924	0.316947307592309	0.4582841365278872	-0.3996163523516276	-0.4456007359996102	0.2571469229322439	-0.3962732559882317	-0.4788959209318872	0.8230988712455358	2.2019139015736986	-0.1402624556103787	-0.3626942051194132	-0.5721529473368079	-0.6903417895542722
-0.3452138971553497	-0.3945493924478858	-0.3451886469552432	-0.3934528026041212	0.8947278306644182	-0.4539676301108348	-0.1938487465538558	-0.2008970572766323	-0.4757045924165794	-0.3107830674282908	0.7240297359530835	0.2890227769022532	-0.2157887011532562	-0.4004811459578511	0.069376849725735	-0.3958011900806845	-0.3635574079245683	0.7528820727706368	0.7733618734069225	-0.4691551856198008	1.3757880788758718	-0.5030276033388872	-0.4089612822819315	0.6376361637836162	-0.4043150638113922	-0.4054697331642029	0.4887853435261933	0.1641769588011189	-0.1883237676682367	-0.2009130819906875	-0.5601872907567692	0.5750490956326461	1.2252185855473368	-0.3200867774066953	-0.571856723504286	-0.5239581502298049	-0.6156499258880164	-0.0300931444849854	0.9977761149583074	-0.3928977025483954	0.3940894948921878	0.69126016741399	-0.3953314077164971	-0.4080082754443566	1.1480823980916788	2.0449359661943336	0.3154049765711122	-0.3408510750863202	-0.572208233299031	-0.2745747188107758
-0.3129632110817228	-0.3937382399051189	-0.3451888126253026	-0.3944086183090092	0.4108441561779117	-0.4702519192809232	-0.2043715502644832	-0.2682947532268189	-0.4919376594212995	-0.3207277862231368	0.6980483363241231	0.1913151683529297	-0.2570410460304026	-0.4015967253277573	0.0038885124469136	-0.3970797853239503	-0.3635602361171878	0.5323242057627224	1.7670922169834746	-0.4638989271642944	0.8051941583792708	-0.3454238962179815	-0.4089619686984179	0.5347791078585882	-0.4043149000158749	-0.4054697212017034	0.4726538016160065	0.1372628700962395	-0.1669967515344182	-0.7665116493368258	-0.3797540667944492	0.5466688166125162	0.8234024287561631	0.0595892641182875	-0.5789836798413437	-0.4939298848607064	-0.6156499258880164	0.0007428611916718	0.1445225642489499	-0.3977239442246701	0.0522298722903412	0.2250523619290559	-0.3953315043731256	-0.7020212528377499	0.9571179530083193	1.939468877856343	-0.1670924614483575	-0.7920533713827386	-0.5721402112062659	-0.6688519697093774
-0.3659234326090789	-0.3941815176795452	-0.3451858108332808	-0.3951540590298025	0.3911154919481358	-0.4469508228158599	-0.3594049902741867	-0.2507121373884508	-0.4908067428128699	-0.3591038652671985	0.726582821465756	0.2308144019391984	-0.3164664165858027	-0.4012929029808818	0.030091893811914	-0.3969090218704115	-0.3635557222025766	0.661020548065909	1.1759049091573366	-0.5424962708643171	0.5625543917430331	-0.03021648197617	-0.4089615033915829	0.7072601650895926	-0.4043147380804097	-0.4054697506501096	0.2542575419088634	0.1599299496026569	-0.1261655411585606	-0.7970916066215171	-0.0682418183790262	0.4699369511136469	0.6525874444204051	0.5309771803593721	-0.630947109056939	-0.4807859346892639	-0.0511207129561364	-0.4256448483311157	0.5017486785356855	-0.3953237806944857	-0.2477105997142399	0.6066095285497087	-0.3964999202427954	-0.7332668574823585	0.5745966183946077	0.6598676285088638	0.0690704033722382	-0.3728810243518186	-0.572224461831946	-0.2449073664607081
-0.4245957842232321	-0.396103223472811	-0.3451872095243959	-0.3967460599900323	-0.5847750766630047	-0.5175562538289201	-0.366926775883552	-0.3239544929872117	-0.4876444689111627	-0.4112436070998012	0.6430819070512931	-0.4046943696707706	-0.3018587577952827	-0.400917333463732	-0.3468677495384007	-0.3987274536217605	-0.3635582890825022	0.6342589254841716	1.0422900355260432	-0.4874798438298091	-0.137270567960814	-0.1878201890970757	-0.4089622057505925	0.5583881104612627	-0.4043149627418663	-0.4054697234506035	-0.3762513568542457	0.1469354303484428	-0.0809777864613503	-0.9391067318538322	0.2582313632042304	0.8234140771103954	-0.0923002312259407	2.804066413303796	-0.7806504438634038	-0.5300958432124772	1.3037493980803756	-1.216504952840444	1.4260265418588225	-0.3864246244239422	0.2058115864585754	1.2967878402709123	-0.3961256859960799	-0.5696159619313779	0.4892727443688897	0.4485145372325119	0.889347215765632	0.8367070595226197	-0.572178677737773	-0.0948760663962294
-0.3757669265466782	-0.3968685555619329	-0.3451889200528757	-0.3960330632118464	-0.8692447140375391	-0.5144115717366229	-0.3414058342581911	-0.332526617500019	-0.4852309838975726	-0.4358810233094176	0.6463859000676928	-0.3836241823701584	-0.2688811387463897	-0.4015525630234517	-0.335927412304234	-0.3981739795415264	-0.3635596029138129	0.7572421124047403	2.022870877980393	-0.4926448302110624	-0.2275400632118867	-0.03021648197617	-0.4089617828408474	0.8319217138642242	-0.4043152339044382	-0.4054697304693913	-0.7792641517557481	0.0923220396718872	-0.0734859884861371	-0.2456834584875057	0.7704874374017211	0.7777653743478589	-0.2078371879998584	3.1003549244614965	-0.4135260431886248	-0.5252076026682764	1.6424669258395037	-1.1115756972305266	1.8316102934161216	-0.4080980341662175	-0.5253631950222019	2.553466347330888	-0.397298599169045	-0.6321543966594281	1.537546528634406	0.9358796954468488	1.7518449857159328	4.736262607599431	-0.5720683433165586	0.3022567939322762
-0.3764700195837824	-0.3951248067687943	-0.3451868305288952	-0.3956874989994042	-0.9269672061214472	-0.6150642778787078	-0.3711808305246593	-0.2742660868686903	-0.4867451537507098	-0.4166663290499533	0.5263908809720889	-0.2411675219878498	-0.3663924998521312	-0.4019194682503021	-0.2589641166542142	-0.3994173347050498	-0.3635588930214993	0.9084903838498404	1.8396177176058688	-0.4910377281513414	-0.17917380662298	-0.03021648197617	-0.408961995623561	0.6841022899251856	-0.4043155759680842	-0.4054697253838941	-0.5771373103853747	0.0049091688466792	-0.0351702723209351	-0.8314277874248135	0.1065141996291301	0.8322735292912826	0.0182831490379663	2.982689602206427	-0.5213768032453007	-0.5676517822887073	1.7553727684258795	-1.2284471287765408	2.336372683203272	-0.4050868920125562	0.2723516732401262	2.547218914815635	-0.3966713744778091	-0.5880242323285384	1.6482986777392594	0.5125046589105984	2.409004423747996	2.274473679930461	-0.5722026617797523	0.3306696784354133
-0.3743802979257148	-0.3967142673708022	-0.34518714855657	-0.3970416840293828	-0.9511841080790384	-0.4922837135678006	-0.3468931083402114	-0.3311947681137825	-0.5081588570541377	-0.4097543489062079	0.7156195719113388	-0.6621805605042811	-0.3550800630056918	-0.4016688502267604	-0.472505818175005	-0.3987726937708211	-0.3635553497983531	0.7352915680399444	1.2855030779637922	-0.5094707279495749	-0.4333595145938428	-0.1878201890970757	-0.408962375505811	0.3905687034256906	-0.4043151673585433	-0.4054697162348089	-0.6332530160045711	-0.4693843134763467	-0.0818345127504866	-0.5056535850999562	0.3142624730207473	0.6484774365894896	-0.3775812049988916	2.251725517897816	-0.540536761133912	-0.5131641936770155	1.981184453598632	-1.177800074169298	1.0513896705731332	-0.4124784609133543	-0.1464671192586649	2.1762404635180235	-0.3981237256379176	-0.6273171484178688	0.3681097796876497	0.7598156895475381	0.7707505468581437	0.6305687067967447	-0.572079216246871	-0.1835532648596575
-0.3668978042378336	-0.3953125629177179	-0.3451864142309315	-0.3946948507635695	-0.7354776731826458	-0.5101978846859951	-0.3292809005156509	-0.2740414617967783	-0.4938881049934547	-0.4146356717488047	0.5622842596502483	-0.2477929551662171	-0.3758297123674163	-0.4017462530010476	-0.262648096042967	-0.3983673566938764	-0.3635583834584772	0.7258197578003405	1.4163264424145194	-0.4858636576307177	-0.1913502094467899	-0.1878201890970757	-0.4089624055427753	0.6962827307584127	-0.4043154452174129	-0.4054697283319525	-0.3485381951111045	-0.1029229961726904	-0.1001903292007047	-1.020008024262049	0.0360551274907459	0.7152987284622819	-0.0662664725014562	1.5210552194371096	-0.6065930702270426	-0.4898255517305808	1.1908435554939996	-1.1514885388398517	1.2600364824511052	-0.4008672935535403	-0.7492427122257074	1.1187411193914012	-0.3964512148983612	-0.4480418463619269	0.7591853672517239	0.7919679845043256	0.506773797858792	1.596041701340383	-0.5720928636357905	-0.2544977889326087
-0.2734411071492284	-0.3930111693423949	-0.3451874675473567	-0.3919546372855345	1.393480901435684	-0.5014604997645808	-0.2164339052583616	-0.1463886332782479	-0.482761580717799	-0.2527114712508145	0.7884575997728756	0.899120647033967	-0.1840103329383294	-0.3999914750132692	0.5291760004000514	-0.3964177088292688	-0.3635575172428797	0.7797940415466538	1.096274267016788	-0.490973135864145	1.585839440472757	-0.03021648197617	-0.4089613736694428	0.8872600129583915	-0.4043143484904995	-0.4054697164117172	0.5167742581224991	2.0810697977469346	-0.2251447698821798	0.6544633131749311	0.4140418690205223	0.9606605058109172	1.8328650498161587	-0.4387837607637266	-0.1813438784315282	-0.504484268579358	-0.7285557684743924	1.3142125034220085	-0.3376919963991386	-0.3923486456783668	-0.9501419855047736	-0.2585672099847736	-0.3949245756367827	-0.10577705001103	2.2403176942113867	2.199042779049837	-0.2917659935021112	-0.0486251781108086	-0.5719584585952048	-0.5498005332333696
-0.31630080972387	-0.394222696867321	-0.3451853174063747	-0.3940475632023826	0.5359093772783723	-0.5687895934699501	-0.2601509550754932	-0.244446493715723	-0.4492574738567573	-0.2949487552786711	0.6349721060110397	-0.0211100371983142	-0.2986000868940887	-0.40083168285821	-0.1307264543159235	-0.3981865729916169	-0.3635580576329325	0.7283756431030908	1.1073651452994686	-0.5289362803056067	0.8987172933501087	-0.1878201890970757	-0.4089615805143616	0.4222979999171834	-0.4043145240443541	-0.4054697134483183	0.4776173529729871	0.2570847984721646	-0.190328871749194	-0.552483595356497	-0.28182781436276	0.6067328991948014	0.827127482505246	-0.2917527619234716	-0.5677662397460957	-0.5054163125395503	-0.6156499258880164	-0.318413220148959	0.3543621825952819	-0.4011394574182594	0.4347932442968611	0.5632366550457607	-0.39607986679307	-0.6900312419119997	1.0137360705118996	1.5069908822493254	-0.1402669910373834	-0.5837879877064626	-0.5721614808873913	-0.8185989643437164
-0.305140993080888	-0.3933392021391123	-0.345186575248643	-0.3944769724717155	0.5239465527536052	-0.4873172776420527	-0.3312614160193882	-0.2509104133337104	-0.4680469296486907	-0.3593359730914495	0.9281263954661316	0.2597949241462219	-0.2569992418398929	-0.4013694567182141	0.0495511189107216	-0.3961874683402198	-0.3635555757434636	0.6480907753578787	0.8886237081756533	-0.4883773355507431	0.7469976558445576	-0.03021648197617	-0.4089616941305455	0.7062075344003013	-0.4043140904367067	-0.4054697242326397	0.5167742581224991	0.341831507037139	-0.2251447698821798	0.0860351130010213	0.3179177671224749	0.7777653743478589	0.5165788974394027	-0.5377856730063197	-0.3983126044806087	-0.4597716505913903	-0.7285557684743924	0.1016613387232802	0.6039766083231033	-0.4006445199276318	-0.3147843837543602	0.4359563356248932	-0.396109490990263	-0.6018524433461518	0.6048088159162786	1.0461669016625044	0.066170268717839	-0.2249950821521285	-0.5722354374317292	-0.2417114589613524
-0.3113144540729812	-0.3944476942977514	-0.3451884916752165	-0.3940231672476728	0.8450602295212521	-0.4899906541199455	-0.2268529894379086	-0.2702857429925053	-0.4553050295419933	-0.3140319196107418	0.8249517044540169	0.3658404545371433	-0.2494850309985761	-0.400432564681154	0.1224434293308334	-0.3976905121932338	-0.3635560450865354	0.687932516841926	1.0844287918072515	-0.4708456295873295	1.2423991813356094	-0.5030276033388872	-0.4089613471456172	0.7929743783604492	-0.4043148339873829	-0.4054697519153132	0.4814778929173063	0.2587538508812634	-0.1919694114517955	0.0929219319789365	-0.3180099539044577	0.6631931368221494	1.1965670037132818	-0.3233004781258521	-0.3242841681371047	-0.5145484983772541	-0.6156499258880164	0.0458152645987541	0.5822579719545992	-0.3930607715199091	0.1325572342998272	0.5158326532351086	-0.3961563742621718	-0.7565576902629239	0.8897140692146349	1.6520238939070024	0.1182750275289201	-0.3155318483059653	-0.5722814832638577	-0.3939575066174573
-0.2829970199286894	-0.3950577946469706	-0.3451880217246653	-0.3937918661002947	0.326100953387557	-0.4536046878948693	-0.2651649268607899	-0.208020218200601	-0.4745528652709208	-0.3263127693289727	0.5382552195309785	0.1814140842821632	-0.2960063388792732	-0.4001939041546777	-0.0026221045348858	-0.3970530908523734	-0.3635578293667458	0.6192243060562292	1.112518508854851	-0.4734268435761185	1.0219598739766038	-0.3454238962179815	-0.4089618764004195	0.5680121624776394	-0.4043150738225941	-0.4054697355637931	0.490301984218603	0.1275268749851256	-0.190328871749194	-0.1320528174855044	-0.2523193612321928	0.5454675349608705	0.9938462634129734	0.0035394779181086	-0.3750805598859838	-0.4881758986186212	-0.6156499258880164	-0.2744197728587168	1.07959247735257	-0.3799402503218807	0.0133649881204512	1.112759173433686	-0.3960599959147643	-0.71328773763153	0.6194156862390078	1.3450472286119164	0.5449697053684863	-0.2598144033237905	-0.5722143983454777	-0.729788611311744
-0.3550263085034523	-0.395167318116876	-0.3451875846475117	-0.3946814229547037	0.5675816148451991	-0.4621274362777662	-0.1997634301007632	-0.2508122112475881	-0.494292472395705	-0.3175609743581709	0.7178722944225204	0.170980904424597	-0.1660432358429585	-0.4013908851975675	-0.0094576595181587	-0.3981400814664896	-0.3635562650602478	0.547509171384944	1.3709965503577926	-0.575037803321726	0.7944881849286585	-0.5030276033388872	-0.4089612885639332	0.6997413744517982	-0.4043146234890407	-0.4054697601171124	0.4112987917866629	0.0707940284625649	-0.176293143182493	-1.1280244018075216	-0.2660467661904671	0.6193463565370815	0.744516238240117	-0.0156342936792671	-0.4228768357431259	-0.5355681295943615	-0.3898382407152644	-0.1371037314104842	0.4393195473878822	-0.4035148048677411	-0.0779671898784763	0.3424127194780164	-0.3968683896732329	-0.5665929214360215	0.3956059899917249	2.246710906761916	-0.1805180669986731	-0.2787066204495078	-0.5721008423742419	-1.015425076510161
-0.3802181366574845	-0.3944732843396597	-0.3451874064942866	-0.3939327274078996	0.2564192473933289	-0.4631262191195334	-0.2236846924910972	-0.2478808860724053	-0.4651560146198844	-0.3217387294874125	0.5801558582389554	0.167155013211992	-0.289479227623473	-0.4010200347647677	-0.0119578556134702	-0.3976405249061118	-0.3635565509512248	0.9308919667974748	1.121448169025072	-0.4901805696565834	0.4729686277412874	-0.1878201890970757	-0.4089616419937381	0.6747789895343205	-0.4043142709592354	-0.405469712802456	0.4387362006766396	0.1968243350753286	-0.1436646313196424	-0.6928511068264708	-0.0737418590522696	0.7522381392503876	0.4366396004551963	-0.1259610885320912	-0.1877183482358548	-0.5651057184299542	-0.5027440833016404	0.0031801330205682	0.2563956372158907	-0.4005018718575578	-0.4152467068320898	0.6189013027785012	-0.3953943100861692	-0.5959653574330214	0.6107221677418814	1.8601919861531573	-0.0592602140746161	0.1615553720430734	-0.5720223691194136	-0.6609570605721754
-0.3147812314114768	-0.393755381205912	-0.3451851232102385	-0.3941577183128488	0.9239163182937205	-0.5049226164460537	-0.2095461297610219	-0.1883518442970727	-0.5076748265050296	-0.3317807705617337	0.8097833728787276	0.2096471470379315	-0.2325937034721376	-0.400871815439239	0.0160042151602537	-0.3969987888954268	-0.3635548983071812	0.6289968086843918	1.063335080418169	-0.5531902476362771	1.2392808699893183	-0.1878201890970757	-0.4089616231160893	0.5862076358211021	-0.4043146172340574	-0.4054697371718752	0.5167742581224991	0.7814241444733848	-0.2251447698821798	-0.5507265455184143	-0.0345779322195145	0.7603467903989959	1.0771070763556725	-0.2129831386304726	-0.3018720791173496	-0.4838281644310064	-0.7285557684743924	0.0719969490357264	0.0494260596073079	-0.3864001820543274	-0.2222060261543313	0.0142656175063274	-0.3942113865984365	-0.7171805826055216	0.6678359048616984	2.39342342156732	-0.3749998738588337	0.1244436149267455	-0.5720775359350644	-1.1342473717811967
-0.3281302006864961	-0.3935802422658406	-0.3451864773596485	-0.3938660001107564	0.2506606999812385	-0.5001716543318012	-0.2790900648528676	-0.1838930484627794	-0.4685205961258259	-0.3516714114702737	0.7217770134419019	0.283742289854647	-0.2926218695770433	-0.4007566820461334	0.065780099728976	-0.3978613172972848	-0.363556796004171	0.7518296494106811	1.5243070786933792	-0.4678654505002943	0.7306044714433956	-0.1878201890970757	-0.4089617372768943	0.5502678165724446	-0.4043146898166461	-0.4054697675178941	0.475687083000829	0.460216595077639	-0.1786628116418061	-0.778093078744807	0.2701804537200753	0.566640124071126	0.7949579152785278	0.7580143592560622	-0.2994812318622873	-0.5077744034230343	-0.6156499258880164	0.0293759012635023	0.908314465508328	-0.3991181140629	0.2960736413426015	1.072244241122396	-0.396875168451661	-0.691454641189288	0.8787135153955897	1.548455738153146	0.4004949913368061	0.308246539673248	-0.5721774835776531	-0.7064043677554238
-0.3781898094837313	-0.3947655770888351	-0.3451848720754735	-0.3944975073596052	-0.0012194009188885	-0.5752414154023744	-0.3136786185678515	-0.2853494047241303	-0.4983609656423975	-0.3362362448997503	0.6594516906325458	-0.3764528061766475	-0.2971436483168887	-0.4013223899604485	-0.3321366947306978	-0.3975736075552616	-0.3635581777805815	0.4819582306791155	0.7860883613760802	-0.5072104408909285	0.3438008372521088	-0.3454238962179815	-0.4089619575230961	0.6444030753576312	-0.4043146074756321	-0.4054697258040721	0.2057250397517194	0.0983041753087887	-0.0853707872205385	-1.3281933315590786	0.1427035054006039	0.5876625529749258	0.2929347761376258	0.3559142004524487	-0.7315922632131042	-0.4779187028823788	-0.1640265555425124	-0.7951035708484688	0.7708128573485555	-0.4049609008098908	-0.401609889213145	0.6878541777989823	-0.3973887001061307	-0.7646715642248115	0.0704464989206536	0.9971493229375852	0.1827527202033962	-0.2019643067718381	-0.5722546643229988	-0.4314324188992656
-0.344168197449282	-0.3945381151675371	-0.3451873464692891	-0.393697919507386	0.065149226392921	-0.5050028899394126	-0.2231308710918308	-0.2615899093326347	-0.4842323311953281	-0.3364356451822736	0.7136672124016482	0.2897938667904998	-0.2849108425873979	-0.4010065112205285	0.0699026218294728	-0.3977266778112155	-0.3635553597725436	0.6924429026703087	0.7049704859326745	-0.4852553801865634	0.3609193142653625	-0.1878201890970757	-0.4089615322881612	0.7406435955213999	-0.4043146810074348	-0.4054697376487319	0.3735206509029798	0.3756914005195976	-0.1604345927240125	-0.247473445765094	0.3218573898732031	0.8160562269940657	0.316253276033886	0.0214230229330059	-0.3260319196799579	-0.4943156158564342	-0.2769323981288884	-0.4831222726672928	0.7673953159272131	-0.4029566678130552	-0.1695589461842411	0.6452732495009217	-0.3967073149297176	-0.4841540129371781	0.9864654276875948	1.8172723695613844	0.550866632671835	0.7736231080212308	-0.572109529519681	-0.5155527251715659
-0.2654854413932774	-0.3930968540383815	-0.3451843714700057	-0.3942169694296538	1.3926013465076084	-0.4907989189526814	-0.1779719712377793	-0.1743979192666189	-0.46350016181111	-0.2680005323096619	0.7393482490291181	0.7783052583917113	-0.2026462363067905	-0.3999692099938631	0.431158478394381	-0.3958363591944158	-0.3635563061898337	0.8333172867101285	0.8563910775805931	-0.4867192119250019	1.589691526527211	-0.3454238962179815	-0.4089613922672206	0.6638015552031407	-0.4043146319210947	-0.405469691610586	0.5167742581224991	1.0765248506413645	-0.2251447698821798	-0.0964261197271251	-0.1414711589224359	0.852394996956348	1.5930751333481934	-0.920621749080579	-0.1823585481978455	-0.5112069716265112	-0.7285557684743924	0.9025178369843588	-0.0253166263772094	-0.3836228318438808	-0.4224354628128747	-0.1121346564637904	-0.3953858815063704	0.1585361317561366	1.574494420914872	2.5822521244485586	-0.1702657993113076	0.3882549471196044	-0.5721256483134779	-0.6152938570203005
-0.336778448878448	-0.3934499423571964	-0.3451864525991859	-0.393896702839239	1.1526173312332708	-0.4963956168080806	-0.1836184863663655	-0.1970600998147527	-0.4751463447714531	-0.2827392366529504	0.7594725701290064	0.4393449068795637	-0.2078642574003903	-0.4009386509304674	0.1745231364617183	-0.3966512215835391	-0.363554238508109	0.6620729714258651	0.9316703655770676	-0.6048775214161968	1.321919632011939	-0.3454238962179815	-0.408961486331849	0.5540272118913419	-0.4043143358965209	-0.405469725715127	0.5167742581224991	0.8796981043205547	-0.2251447698821798	-0.0660351289876252	0.0320422183651034	0.7086916793782307	1.3494512631242537	-0.7417287504873777	-0.2861690118445316	-0.4707210593536333	-0.7285557684743924	0.5778113904177488	-0.1374575711667108	-0.3860300495000421	-0.0624346994433337	-0.2250754725160802	-0.3951953535523283	-0.5602981086071062	1.1936679753508592	2.4494165250526003	-0.327064404565843	-0.5319711519774658	-0.5720970587873085	-0.8306994971537647
-0.301586233480949	-0.3941597446837782	-0.3451842563112743	-0.3924371262242775	0.8822054359456412	-0.4541824426606651	-0.1779585106259354	-0.1882790019895967	-0.4794604462618567	-0.3032223636369341	0.6825796417473429	0.3420466898281384	-0.1758848500011846	-0.3997087899259497	0.1058577479491147	-0.3961592574243296	-0.3635573480945992	0.546456748024988	1.038377281353441	-0.4769362048871034	1.264042715830039	-0.3454238962179815	-0.408961961176481	0.6173354290615712	-0.4043149061994883	-0.4054697426137434	0.5167742581224991	0.6567751500667355	-0.2251447698821798	-0.5349098643183642	-0.1244352902959415	0.4319464188803512	1.2819408879820358	-0.4672014788703296	-0.4353229681434347	-0.4731188539706922	-0.7285557684743924	-0.0741966602375638	0.2441932477692337	-0.3950127220049059	-0.4727775867671402	0.2478897097739937	-0.3956543628838777	-0.5297952955760725	1.140802221031349	2.520545869044173	-0.0438506916666681	-0.8621996869622939	-0.5722070665054245	-0.9594202500888968
-0.3088113289460785	-0.3944167465031418	-0.3451876578061622	-0.3947596569017777	0.7915555586328078	-0.4967155721813146	-0.1491832263618971	-0.2324152039634006	-0.4769326239641625	-0.322478959859919	0.796116856310893	0.9209018006156782	-0.1996292158714566	-0.4008320570629639	0.5472130158069614	-0.3969879556211771	-0.363556632728399	0.8466980980009974	1.181703644556886	-0.5001798107422034	1.3968145575764337	0.1273872251447356	-0.4089614708746549	0.7970345253048583	-0.4043144905878957	-0.4054697476577244	0.4947140298692528	1.432224394684019	-0.196161901802888	0.5243185269834125	0.3999364285177624	0.7271613847722834	1.2091112941064737	-0.1129819612905604	0.2470956439660095	-0.4902364698851221	-0.6156499258880164	1.9583591502760584	-0.4182904826576336	-0.3832279651506918	-0.5523449953237315	0.1616090295571998	-0.3944701237440327	-0.0378315074253384	1.6242047038802512	2.621528221668353	-0.4618717795498453	-0.3085857215606341	-0.5720905381578552	-0.5561331692029727
-0.2271555896355577	-0.3935070898603085	-0.3451877323445767	-0.3929652674369001	1.5750135113020485	-0.4945471513145223	-0.2078764184399782	-0.1519097139850997	-0.4826840326021385	-0.2446917619574327	0.7349929855075004	2.717706665847725	-0.2169148852689587	-0.39971576995947	2.4201748782237176	-0.3975992629018981	-0.3635542495530869	0.6324547711528185	1.054284588650649	-0.4967746396977028	1.928747276942549	1.07300946787017	-0.4089607141247606	0.8141773679590294	-0.4043136021184609	-0.4054697415264457	0.5167742581224991	3.776423190646763	-0.2251447698821798	1.1492390279645122	1.1333335680226655	0.9939960716440858	1.6715082252665343	-0.6070923663037928	1.0030376559135286	-0.5105485299599772	-0.7285557684743924	4.391862089709578	-0.6390198632164409	-0.3510172137895791	-0.6211724693858567	-0.2563058664486928	-0.3939176000862591	-0.2189848464221651	3.138713298344203	2.091783253606306	-0.4898874998752134	-1.1983313822399102	-0.5721291072739124	-0.2719342632370121
-0.2687465729435345	-0.3936599721334481	-0.3451846755698899	-0.3924317379601106	1.778737135891124	-0.4802697450438779	-0.0978770535291002	-0.2167120097697899	-0.4906098440311137	-0.2584820546231747	0.6032838093537525	2.977537691293895	-0.2462151375379599	-0.4001310626355872	2.7539844576524395	-0.3966555586914718	-0.3635549994024744	0.7677663460042999	1.3411087109832458	-0.540582666589165	2.202586418961508	1.07300946787017	-0.4089608986499534	0.7328240532580936	-0.4043135264152249	-0.4054697201421935	0.5167742581224991	4.606759676463151	-0.2251447698821798	0.8463235631157582	1.2580079714066903	0.7669538394830474	2.201919495773653	-0.5191063405796058	0.9316849333744188	-0.4989489318192588	-0.7285557684743924	2.991045260810304	-0.3198595969026649	-0.3192710186511253	-0.6026203613701293	-0.0862117512255187	-0.3938411431551717	-0.5329814658822408	3.175327896572007	3.176055722952339	-0.3348432647821764	-0.0508428091596875	-0.5720779503903453	-0.0532949083524496
-0.2913187892014907	-0.3937228035557663	-0.3451870820222171	-0.3924079607826533	1.1598636848677362	-0.5069445395234968	-0.154594236518636	-0.2028989083302245	-0.5392261576426868	-0.3219861695307056	0.4607615651463334	0.6631272591813264	-0.2537381002111989	-0.4013701935751511	0.3409173255604297	-0.3974719100990966	-0.3635572364539697	0.7788919643809774	1.181938033606934	-0.459917818938755	1.4924741389385707	-0.5030276033388872	-0.4089614863272683	0.5702677996689778	-0.4043150826632907	-0.4054697608676446	0.4925080070439286	0.5994263894769867	-0.193245386776041	-0.3393516746674116	-0.4500123487266895	0.5026718761209923	1.3174756673164707	-0.3372531126089723	-0.4171895755562923	-0.4561236000906689	-0.6156499258880164	0.0806875494055815	0.8990185196063591	-0.3718394752547098	0.0822867290032283	0.8112173276258864	-0.3951239269278956	-0.4898599125658681	1.2417489328172568	2.562463307982352	0.4611248032563448	-0.1546935232711236	-0.5722169700647102	-0.3465692481420709
-0.283856454606016	-0.3941811420417193	-0.3451907753099977	-0.3935674396209856	0.8134180231510946	-0.4755716280576658	-0.2430137583510284	-0.1454451410015379	-0.4837441879255131	-0.280294630327937	0.8820206747372827	0.4410692930333766	-0.3088994525349952	-0.4008777848182553	0.1757601905789397	-0.3974442797981055	-0.3635584274200319	0.8041501250199204	1.170611579328796	-0.4762896334649296	1.1447614353699662	-0.5030276033388872	-0.4089615136626763	0.762147336745492	-0.4043147873524982	-0.4054697706886536	0.5167742581224991	0.902097702399712	-0.2251447698821798	-0.5066643624210698	-0.1992795444259385	0.7421774054178547	1.055959455885523	-0.0166227964158801	-0.2300066209689369	-0.4977407964877924	-0.7285557684743924	0.2991738444038748	0.3878320852683544	-0.3916441796362879	-0.2433709137092203	0.9157225374018956	-0.3948457649635916	-0.7492726688753131	1.276471615247433	2.012414484085693	0.2900427246517632	1.0767258116064935	-0.5722415631959586	-0.9283505180355454
-0.3177706903224339	-0.3950734986904305	-0.3451884515554077	-0.3937293857367306	0.7872043835858523	-0.4698273317660626	-0.3054282815798071	-0.1681408690164782	-0.4853746855217142	-0.2987685756703796	0.7282348179739556	0.4085541819591746	-0.3217329865184903	-0.401168436005027	0.1525521840162368	-0.3970804534278941	-0.3635578401600252	0.5377366687567815	1.093270313357484	-0.5214025284132041	1.1293675923392736	-0.3454238962179815	-0.4089615129287027	0.7934255057987167	-0.4043142515585405	-0.4054697486092159	0.4425967406209588	0.398776076542789	-0.1786628116418061	-0.6474044865592697	-0.4333930985753429	0.6637937776479724	1.1148275039765136	-0.1910274349767944	-0.483659966557065	-0.5066577639582998	-0.5027440833016404	-0.0800046958481259	-0.2658912507013198	-0.4017175588348052	-0.3766707173264373	0.1001188637239162	-0.3967514410650511	-0.5483645442509186	0.5720049470032486	1.4185553686407717	-0.3909462980315691	-0.2448416013180257	-0.5721011260436275	-0.5261965134430034
-0.3069142617384567	-0.3943574026533086	-0.3451852718492119	-0.3934756483100468	0.4369038000093383	-0.4911076734134703	-0.2620904933271261	-0.1869441122180184	-0.5276734487460083	-0.3270436818797996	0.869405428674666	0.1645975491206609	-0.229954166731763	-0.4012519271758252	-0.0136272042943062	-0.3978411333695361	-0.3635587677730489	0.8581244087662334	1.3449356468752636	-0.4759421913016046	0.7319141180090329	0.1273872251447356	-0.4089611424823806	0.9535757463837384	-0.4043148546116642	-0.4054697180333226	0.4682417559653567	0.4464681841622275	-0.1844958416955001	0.0373760980107083	0.71098514862911	0.6728033900353152	0.6511534570683273	0.5209384952488366	-0.3575633194268055	-0.4970474555261588	-0.5027440833016404	-0.0382109397672405	0.3444744963154802	-0.3935106522787057	-0.5787187935041957	0.3212952966631283	-0.3961870286691268	-0.3103203404701183	1.5913621057784884	1.842449642541845	0.1405774317869884	0.3831455610233018	-0.5720861443894257	-0.4939654601808838
-0.3209008673493052	-0.3939588307562939	-0.3451851500545229	-0.3934023615588612	0.9434648139322914	-0.4503043198201091	-0.1136738365510992	-0.1551661137577424	-0.5012793004250131	-0.259455620876282	0.6720669366951623	0.9367199037748472	-0.2787444148933913	-0.4008370170274687	0.5603820986365744	-0.3970408853916124	-0.3635585117346165	0.9035289594386194	1.6119563059713382	-0.5075890823613531	1.3835081119505597	-0.1878201890970757	-0.4089608381459201	0.7582375656138387	-0.4043146019814362	-0.4054697225364354	0.5167742581224991	1.5055528149369646	-0.2251447698821798	-0.1255968765864947	-0.0644217943946899	0.6307585322277155	1.2596783138116574	0.1321483366956073	-0.008151959386993	-0.4616445534064485	-0.7285557684743924	0.8466985197578603	-0.577846997409421	-0.3919394633911828	-0.5181169229560842	0.3146687031767064	-0.3954777669296757	-0.2584468627358705	1.9996807604992533	2.902239946156657	-0.6531258138032571	-0.3038240257736232	-0.5720727275583986	-0.869136859282651
-0.27975906093475	-0.392581120761481	-0.3451887394112317	-0.3935604476501074	1.7466256628128336	-0.5711579768316463	-0.147968195043036	-0.1936706974594523	-0.5133104548535191	-0.3084570890464841	0.7940143153004567	2.1541237704535665	-0.1867134468764434	-0.3999983394189076	1.7508106862908557	-0.3957216775746355	-0.3635591939879225	0.7662628840615057	1.3197857449717287	-0.5399689177241169	1.9237080842724128	0.1273872251447356	-0.4089608708546943	0.8344781026810744	-0.4043137267222763	-0.4054697836590946	0.5167742581224991	2.239165650437802	-0.2251447698821798	1.3424515889678492	0.1574015862453383	0.642020547711894	1.832836834100725	-0.5680346243175971	0.8603431939149261	-0.5085818570341639	-0.7285557684743924	2.417060961018412	-0.4233285108978936	-0.3731514888314743	-0.5182199609528881	-0.6214179373815074	-0.3943633804124746	-0.3502527787765037	1.1205443509348263	3.023113022045107	-0.6631561639325255	-0.2363309998255557	-0.5721050232759466	-0.6185088515307031
-0.328600966822805	-0.3956613619646936	-0.3451907017354479	-0.3936823718765278	0.8870083862740255	-0.5051658185951134	-0.1498344695452456	-0.195274950381834	-0.6398090845743936	-0.2853398432883012	0.6959457953136868	1.0901496738160563	-0.248699667302643	-0.4001509826985366	0.6911770917629458	-0.3980687807490809	-0.3635614362596819	0.7142431008408252	0.8372835151070693	-0.537440235503547	1.2675123330491125	-0.1878201890970757	-0.4089614833727754	0.6919218321884919	-0.4043145824551101	-0.4054697942969186	0.4882338378198611	1.336663438697233	-0.187594638911525	-0.5199801317815863	0.0812402072006687	0.6685989042545553	1.1728074124332328	-0.1635353843138438	-0.2030452503675411	-0.497707943361688	-0.6156499258880164	1.1078315078793777	-0.6255982108550455	-0.3698510354357556	0.0872462409511143	-0.4545023670370441	-0.3959116453046111	-0.4564806006066872	1.1081195811455562	2.607906336637103	-0.5329579811215465	0.0225097895826348	-0.5721129886709344	-0.4165252668022052
-0.3092466910769704	-0.3935836142254071	-0.3451919715580639	-0.3947587798738832	0.8864330004906571	-0.5301559767407513	-0.1548454499400634	-0.2084888024443699	-0.4699110267786885	-0.3347591682689663	0.5915696522956084	0.7695928093985122	-0.2284216732254213	-0.4017980438551464	0.4242230632382777	-0.3979114000279469	-0.3635615992710533	0.463766341171305	1.0179668312792811	-0.5277270124163531	0.9967505867067996	-0.3454238962179815	-0.4089611698473422	0.6935759661288066	-0.4043149101059014	-0.4054698201585492	0.5167742581224991	0.988098744542898	-0.2251447698821798	-0.6871208503354092	-0.0122086839643741	0.5472694574383392	0.830460147295869	-0.3695837156933817	-0.1673973938575793	-0.6594119030785396	-0.7285557684743924	1.0604867618370164	-0.6882090028634763	-0.3822339786206895	-0.0262503222947701	-0.6783784027630592	-0.3953201720152003	-0.6882753607189135	0.7324265324150151	2.3368286238169818	-0.8012114745118696	-1.0446376287366463	-0.5721239905746047	-0.8645173564639983
-0.3359483486684153	-0.3945111127493418	-0.3451935021428477	-0.3934809911068678	0.6219251474895893	-0.4671187735802741	-0.2020857425287718	-0.1918064538760445	-0.4978009862724496	-0.2779509038736654	0.6195034114342595	1.0143976393917211	-0.2485820429763964	-0.4007909505786058	0.6259070673452455	-0.3977452374436825	-0.3635625033690463	0.4389592191152001	0.4873250497083205	-0.5418033164706992	0.8549260493380004	-0.3454238962179815	-0.4089615154335512	0.5535760844530743	-0.4043145256436158	-0.4054698287711132	0.5167742581224991	1.3763726532058296	-0.2251447698821798	-0.416315777590123	0.1340470868201455	0.5250457468828934	0.8991333920811618	-0.4172688048881492	-0.1175714678586446	-0.6414305160145816	-0.7285557684743924	0.7343465034606123	-0.0853446343101387	-0.3804392525826287	0.5673580332809656	-0.199058675630212	-0.3963923047064617	-0.346509677637916	0.9819275405065834	1.9217265837493749	-0.3706294753111342	-0.4791105778702588	-0.5721857138156619	-1.2051979536624138
-0.3231709502916338	-0.3948500762631525	-0.3451928854570372	-0.3944540437887749	1.1032726507948487	-0.5214403669849252	-0.1973059238252769	-0.2524805199366537	-0.5515104571354229	-0.3329931604727479	0.6040347168574797	0.9943486229282692	-0.21952006373289	-0.4002612553808481	0.6088586025678838	-0.3970857999638534	-0.3635620166339652	0.5479602099677823	0.5655628118402338	-0.492978299906418	1.078281804922408	-0.3454238962179815	-0.4089613417531463	0.6994406228262863	-0.4043142696691516	-0.4054698013237856	0.5167742581224991	1.762591783574319	-0.2251447698821798	-0.5510937587669155	0.2063046406629151	0.578202459968216	1.0012668116379455	-0.2793680710795757	-0.1703230674975368	-0.4758130430253497	-0.7285557684743924	0.9776959965681302	-0.4312303323881985	-0.3830619415386647	-0.2478196387014927	-0.7311995948137819	-0.3950410776531463	-0.5131323933065243	0.7537041336315523	1.939370873118769	-0.5578099671240222	-0.4651604198933504	-0.5721463700301851	-0.8698033337417581
-0.334341383542294	-0.3943336697401304	-0.3451978652714935	-0.3932075339664912	1.1338449889350606	-0.5042320311787353	-0.2134050869008985	-0.1545711686952736	-0.5552413987133082	-0.3288176186569426	0.5627348041524846	0.9835642902755092	-0.217483165775132	-0.4012740140289254	0.5997274409687472	-0.3969714473265355	-0.3635640575210584	0.5718652548582108	0.8014429964418879	-0.4918908462472557	1.2580177312156997	-0.3454238962179815	-0.4089611745600264	0.6358316540305454	-0.4043142555223776	-0.405469837086814	0.5167742581224991	1.5389543835860786	-0.2251447698821798	-0.8703707533096576	-0.097365497474833	0.6231003616984743	1.2292761141276267	-0.4469858843019581	0.0531479995514573	-0.5274232247959761	-0.7285557684743924	0.9424293844606382	-0.4679481188124691	-0.384825108252565	-0.4117133702083571	-0.6460931738812397	-0.3941990379623453	-0.5428830547328337	0.9349378480201966	1.7527564299145948	-0.5112423697961753	-0.6632131478693913	-0.5721747154719404	-1.160480232359319
-0.3599657318710507	-0.3942308180305624	-0.3451888399770029	-0.39374605488151	1.2466781595124925	-0.6686417706112108	-0.1184696836679928	-0.2692469280897612	-0.5611368468937135	-0.2814672438580319	0.6525433415982556	1.1187165444806713	-0.2035441192934574	-0.3999557637782799	0.7161422291712914	-0.3957752707602735	-0.3635655663549946	0.7491234179136512	1.000051165008953	-0.525731602434216	1.339487538897586	-0.1878201890970757	-0.4089617035163539	0.5786888451833078	-0.4043146361112457	-0.405469800194618	0.5167742581224991	1.945696166320868	-0.2251447698821798	-0.0750308821394626	0.0466592177397195	0.7288131470432961	1.3850622070925227	-0.1537257374180451	0.0393937876620828	-0.600191830755761	-0.7285557684743924	1.304636366567503	-0.4828833983572457	-0.3791333471352481	-0.4368331485762806	-0.6710239295968118	-0.3948121444724359	-0.5862361186436917	1.0591903641126432	2.8539572380531943	-0.5448437587717937	-0.1414582713306485	-0.572118440537322	-0.9676236668284284
-0.2801445849392199	-0.3943811394755305	-0.345192823266934	-0.3945673712175935	1.0431614145417605	-0.4884970055374208	-0.1755457305478208	-0.1868988603936201	-0.597727292194575	-0.3198508909257884	0.5795551322359735	0.758614953082733	-0.2556028965447047	-0.4002542444670251	0.4155100747002752	-0.3978057310846247	-0.3635641253476895	0.5493133257162972	0.5971041920993906	-0.5605860996600459	1.5016916041210624	-0.3454238962179815	-0.4089613617092891	0.5659069010990572	-0.404314236443056	-0.4054697898790057	0.5167742581224991	1.3742505912681442	-0.2251447698821798	-0.6865917339420827	0.0518824009661753	0.5430649716575789	1.4618047743081566	-0.5630705099849884	-0.3148705777002657	-0.5258055545135389	-0.7285557684743924	0.5764524489932877	-0.4116450853977614	-0.3916374966072026	-0.6554560247401142	-0.5169513343787282	-0.3959207173313202	-0.3820129757013459	0.6618374955751302	2.0471351546033847	-0.6880109248273922	-1.00333730090011	-0.572123964768576	-0.7571881775321777
-0.3314342904021466	-0.3952850370539529	-0.3451938480561409	-0.3941817551740961	0.6501627723182662	-0.5963297937249457	-0.2656766782911942	-0.2360407209475883	-0.5571929372301021	-0.3568528096725448	0.6004303608395893	1.0256109288238693	-0.1873507976746539	-0.40165578779562	0.6354835505686969	-0.3968894118970887	-0.3635608540518504	0.5850957199548	1.4747780213847612	-0.5123855545132959	1.0328906650138667	0.4425946393865471	-0.4089615869739037	0.7290646579391965	-0.4043144653564457	-0.4054698029880256	0.3276078008509099	2.147718898817203	-0.1611637214807243	-1.3981276302397634	0.5503027297906203	0.7050878344232935	0.9850015533933036	0.4451858205014566	-0.6810118229273753	-0.5287803668996394	-0.1640265555425124	-0.1912463095122751	0.6829240423838365	-0.3808528967264015	-0.5119300601369426	0.5465252884493209	-0.3964072095805078	-0.5492761445854155	2.0749973382236675	1.444386027922273	0.1414895645771429	0.0411656309621646	-0.572035926726741	0.1930413077770866
-0.3617524722260971	-0.3962475238995477	-0.3451942713556935	-0.3954124839907544	0.2112378378887603	-0.5968229972204826	-0.2861771509282901	-0.3314444076080869	-0.6564893233676927	-0.3869856272867569	0.5693427901852839	0.766642064031772	-0.2911571177983269	-0.4020661365984457	0.4218781894107342	-0.3975838946450974	-0.3635598474802793	0.6786110527966016	1.96108630936503	-0.5764218186466193	0.9682886351059532	0.2849909322656414	-0.4089617570724861	0.7066586618385688	-0.4043148370397461	-0.4054697826523849	0.0176615938927916	2.4209238413479475	-0.1309048780771869	-1.1359082692671387	0.7362173609179384	0.7711583252638073	0.9771898943490416	1.790730096232448	-0.7433851150530308	-0.5500726899767385	0.7392201851484956	-0.7869505835651911	1.420523303564636	-0.3924628351554657	-0.2876456638686553	1.477761464981166	-0.3959822096780689	-0.47400611724363	2.246270371445089	1.4551516235762345	1.3024674512800112	1.966611882397499	-0.5720225263973757	0.0851582588095659
-0.3925201184029576	-0.3953440210403515	-0.3451908046643167	-0.3951568173932163	-0.4423541229305408	-0.6318705402413001	-0.2276900226722148	-0.2930425150500551	-0.640874278462244	-0.3819840927275738	0.688737083277906	0.5456596004566552	-0.3378434361296319	-0.40159506119467	0.2521022949400817	-0.3983644973589362	-0.3635613794845356	0.7204072948062814	2.669321275566991	-0.5424833658396029	0.44569676408505	0.2849909322656414	-0.4089614690154718	0.6556812613143228	-0.404314851178613	-0.4054698337027902	-0.2182449719903664	1.7825355475065063	-0.0708611249619749	-0.8815435552913291	0.6816057599901449	0.6265540464469557	0.4394877204347108	3.477079634662136	-0.4723229620674969	-0.5593617866411965	0.9650318703212476	-0.7950816185732706	1.3787180877842549	-0.3901524094231548	-0.6725469243298521	1.5420274029697243	-0.3965916403432409	-0.0837273069366393	2.3286726446657777	1.7822864558794205	1.238340149523114	2.509097331576335	-0.5721377973299144	0.5159342299746816
-0.2853069986462241	-0.3938413947725934	-0.3451886731856007	-0.3931195129840434	1.6903438114520404	-0.5618232797029715	-0.2094180762179538	-0.1760044484376651	-0.5452403020093509	-0.2881877724788243	0.6599022351347821	1.7056007475762585	-0.2207934534287836	-0.4001524681159157	1.2715913735921145	-0.3956059066261176	-0.3635626361667624	0.71815210189209	1.0536001028397672	-0.5713440921269951	1.7176912597627	-0.3454238962179815	-0.4089609633869354	0.5347791078585882	-0.4043142728576507	-0.4054697471893713	0.5167742581224991	1.5808141715661366	-0.2251447698821798	-0.0709226446262209	-0.4101852119675134	0.6282058087179684	2.000350131402241	-0.5807392604366055	0.4332223057072754	-0.5094558002701748	-0.7285557684743924	1.7357623233858164	-0.9269817266279806	-0.3782767909425492	-0.2488051735826158	-0.730265465979325	-0.3941154712796544	-0.3862540410008211	0.6950450654667534	2.0767725874867	-0.7046134007906656	-0.3936585847760536	-0.5720366855609905	-0.8386793002502132
-0.4312145054536228	-0.3964852751495791	-0.3451930381734336	-0.3957425181406123	-0.3822425402752664	-0.7265763137125004	-0.2379130971180524	-0.2789690890910535	-0.7682004862431211	-0.4327774463045223	0.6360233765162575	0.2072286730974287	-0.333120451694792	-0.401630032909858	0.014401136321453	-0.3978928150181686	-0.3635664535428072	0.498496312049852	2.701254683260824	-0.6083545293119422	0.4706782514772831	0.2849909322656414	-0.4089616572861438	0.6242527164483419	-0.4043151678832209	-0.4054698058445571	-0.3528123643351713	1.0050854172695318	-0.1279154501746688	-1.5453364322591223	0.751905020358453	0.6366147802794885	0.5191439636552633	3.9957899466317537	-0.9110840366431384	-0.5835833589360849	1.3037493980803756	-1.0952030825744885	2.2341387671978943	-0.4070567334507404	-0.363693158634648	2.094343730342886	-0.3979872140949721	-0.3512444191384568	1.9612223167887224	1.5248327343358654	1.8731210803707536	2.4145170125996853	-0.5721191451421047	0.2023264126771715
-0.3007091176445261	-0.3945495635859307	-0.3451899179629452	-0.3954464473681731	0.4863753659493673	-0.6703413480440453	-0.2855839508049272	-0.2709838005734442	-0.5077604313367418	-0.3286978292090572	0.7644285596536058	0.5865836856252027	-0.2924636185008346	-0.4005237940964052	0.2826751072127889	-0.3992544061740139	-0.3635652326851721	0.7035685210469859	1.222008623298477	-0.5471312513077187	0.7634655784292188	-0.1878201890970757	-0.4089621115119909	0.78635784259919	-0.4043150808529467	-0.4054697839452432	0.0950102692057381	1.5011874397901277	-0.1172337138888417	-0.3486911479924037	0.2344152784141629	0.659288971454301	0.812702745390923	0.8254993273635007	-0.6250962701117256	-0.589166883544904	0.2875968148029916	-0.3355840769719491	0.7370950243759011	-0.3905793565098246	-0.0787214153370563	0.4520344447281977	-0.3963276707862799	-0.6187539140894427	1.5411979717552744	1.7151653763748915	0.2762654598446544	0.2434941087267003	-0.5721673100866731	-0.3984215556580094
-0.3370244598917259	-0.3940579753533662	-0.3451900503114102	-0.3941276775960236	0.6850428097409643	-0.5405957111662966	-0.2718117876205485	-0.2883362962564552	-0.5267595779666698	-0.3171819214860206	0.6701145771854716	0.4995330097790651	-0.2783279123062206	-0.4006868559765429	0.2180531800018101	-0.3972371479429757	-0.3635602309436591	0.8540650615206893	0.5111408867771252	-0.5290162855562688	0.4725019232446296	-0.1878201890970757	-0.4089616322552999	0.7271097723733699	-0.4043145945030855	-0.4054697649895871	0.490301984218603	1.8720886861258792	-0.190328871749194	-1.1672456874836177	0.5056646513383622	0.7046373538039264	0.5404117380555723	-0.4010105237122773	-0.5241950589096779	-0.6335848375630201	-0.6156499258880164	0.5786821958628385	-0.2223893048261117	-0.3912929353162586	-0.6248870988083547	-0.5228208895035831	-0.396010274462925	-0.568167400624703	1.4065911426342523	1.3661359414803416	-0.5731554644978977	0.0437721933654539	-0.5720219816126934	-1.1229842741169205
-0.3131800772964137	-0.3951780716704414	-0.3451913937987589	-0.393526142271393	0.5407806703015309	-0.5397817606181163	-0.2088917580945753	-0.2459048589046892	-0.6672990807012443	-0.294586579631759	0.8480796555688139	0.6426396759851853	-0.3063799891780742	-0.4013781555829686	0.325192940099191	-0.3978378372586534	-0.3635566798068032	0.5610403288700923	0.4427021320458033	-0.5443657404020209	0.511650670891904	-0.1878201890970757	-0.4089614722048353	0.8438014030719395	-0.404314764169271	-0.4054698008228492	0.4858899385679546	1.694661666063751	-0.1844958416955001	-0.7995161376107109	0.2346591866713661	0.9255230175002804	0.5702475632158126	0.3887953920118077	-0.296305646475483	-0.5143848306479434	-0.6156499258880164	0.5615143365014322	0.0952147011877362	-0.3872100373516776	-0.3364538945195829	-0.1487549151017912	-0.3957848609090967	-0.2824232721393279	0.9545685638475744	2.303186420581288	-0.3884986093324893	-0.2951523474004634	-0.572059547321765	-0.82238061547513
-0.2830727402929814	-0.3944021213854243	-0.3451878644223475	-0.3935967350215484	0.9913771681120468	-0.6406971008136325	-0.267216732383574	-0.229410575684504	-0.5303556950707067	-0.3440159630522839	0.7771939872169679	0.5231754828454721	-0.2530970550531815	-0.4002570532355538	0.235410773259237	-0.3981954399879289	-0.3635586198563074	0.8476001751666737	0.3741373402931868	-0.492420539220376	0.7581520247723755	-0.3454238962179815	-0.408961202061513	0.6722226007174705	-0.4043146633239157	-0.4054697930130019	0.4814778929173063	1.069712611037586	-0.1786628116418061	-0.8742666037215296	0.0812507381181467	0.6303080516083485	0.8120959692933559	-0.4162812658418704	-0.267092415640571	-0.526839586579687	-0.6156499258880164	0.5814018021862769	-0.2789779746603855	-0.3695740683865741	-0.2663879288279425	-0.4343055598323224	-0.3959327211580947	-0.1505040577338252	0.4539472163495826	1.5583091991560096	-0.6644241203306218	-0.7289428560419852	-0.5720001286853145	-1.0422231738001988
-0.2754881329488945	-0.3947620626567309	-0.3451928805342911	-0.3936983692514599	0.8325248472308245	-0.5068540558642955	-0.2255774676043084	-0.2422540451282959	-0.6077414267487713	-0.3033378729608855	0.815039725404818	0.4405749880475768	-0.2894362947472544	-0.4012611650092712	0.1754055460217901	-0.3984982979386974	-0.3635607127989924	0.6377168879525983	0.0248032930226949	-0.5326820129840106	0.6372952112831979	-0.3454238962179815	-0.4089616816054434	0.7641022223113185	-0.4043143997015994	-0.4054697656728491	0.5167742581224991	0.8692316335062321	-0.2251447698821798	-0.5846508207748451	0.1401302436011595	0.3754861812530032	0.6061261696026575	-0.6578917477284543	-0.3035204369731869	-0.5342887137978898	-0.7285557684743924	0.6899484667209983	-0.6062618894746267	-0.3962261425132568	-0.0591192273068487	-1.0634320081726236	-0.3966654029582897	-0.5973042853988173	0.6171104111301827	2.002538618872781	-0.6789546050543324	-0.5342997600782651	-0.5721109378899779	-0.8558927228333808
-0.347339019674174	-0.3949155284517547	-0.3451950212846792	-0.3948965199295056	0.6530672766357885	-0.5452511141300459	-0.2646920484802172	-0.2023472997860625	-0.5620421864618484	-0.3309937850992745	0.7707361826849142	0.5807116928593246	-0.2412509664500346	-0.4009030696733361	0.278264109267818	-0.3977531232667036	-0.3635626056209849	0.7644587297301525	0.4430192996531396	-0.505211965357948	0.804812808219109	-0.3454238962179815	-0.4089609402913763	0.5444031598749651	-0.4043143399480322	-0.4054698164448622	0.5167742581224991	1.0923615339405754	-0.2251447698821798	-0.3576790256930519	0.0371363230939071	0.7546407025536789	0.6028744165596032	-0.3142207550488108	-0.2272564115607229	-0.4994138344149471	-0.7285557684743924	0.3370456048916968	-0.258313233658939	-0.3815484953525193	-0.0885729143280834	-0.6596584327369662	-0.3961552122764071	-0.4895147580194144	0.9330427605729732	1.7828618342954037	-0.4741233682091677	-0.3603041861085276	-0.5721115734067699	-0.8000705073117662
-0.3462981918291682	-0.3941905979602677	-0.3451907746604387	-0.3948416839245401	1.0213041721241058	-0.5472804436778869	-0.1363605390179525	-0.1935350319188204	-0.5183115097616134	-0.3256702249728285	0.7621758371424242	0.907510769462019	-0.2400833946834304	-0.400379593713852	0.5361107603072534	-0.3974025182129902	-0.3635594274573773	0.8549671386863656	1.078300611844354	-0.5152331028961629	0.9078353253825328	-0.3454238962179815	-0.4089609371119069	0.8062074498829673	-0.4043147200273004	-0.405469769876661	0.490301984218603	1.5728128215880666	-0.190328871749194	-0.3020595023688445	0.2979107909169071	0.7825705009544414	0.9588908777364764	0.1089813942481372	0.1017096402910466	-0.5024331338157872	-0.6156499258880164	1.0431111928711418	-0.7362325426736621	-0.3773449479110948	-0.9186778124274758	-0.4145142221020628	-0.3952024221436578	0.0055617987396796	0.9596667781633108	2.671748445823652	-0.7485726750532242	-0.7140002499486463	-0.5721339374008518	-0.9396448198217028
-0.3274588890139156	-0.3939651696881766	-0.3451902214194594	-0.3952024567905132	0.8597327599806202	-0.5093443044711581	-0.1512578445130442	-0.1909447160583565	-0.4896036944248049	-0.3353356910682294	0.8184938999219629	0.783528002615716	-0.2588054083964625	-0.4005912858557918	0.4353245673236612	-0.3975608845462122	-0.3635603566804985	0.8330165943215699	0.9372934511186652	-0.6188303409354039	0.9562614919161748	-0.1878201890970757	-0.4089607097321817	0.6893654433716417	-0.4043146029300648	-0.4054698012567711	0.4891989728059416	1.3189174930725605	-0.1888706142357706	-0.7899930917770956	0.1464167966607873	0.7890273898320374	0.7793699183766267	-0.1230241770408467	-0.2282382336595252	-0.5066163042692287	-0.6156499258880164	0.9009151624444204	-0.2993217223244785	-0.3907144826215959	-0.5918054569701918	-0.29326745294061	-0.395720998142552	-0.6670042784846185	1.1249426631511523	2.9281022475638614	-0.6231182473158652	-0.3931252633240952	-0.572115147516572	-0.6520149127721371
-0.3231548247414789	-0.3946178183699687	-0.3451921523177212	-0.3945011483903223	0.8918592197342823	-0.5705572052963573	-0.2342391398981171	-0.2107819133872653	-0.5764487798359468	-0.2786326766515722	0.866251617159012	0.9788294843258112	-0.2256684294924709	-0.4008878932417167	0.595727117350334	-0.3963164546710257	-0.3635631889680241	0.8067060103226708	0.9807739964119284	-0.5504025552015334	1.196610721112709	-0.03021648197617	-0.4089618731521502	0.8594404875985521	-0.4043142068077576	-0.405469809009513	0.4682417559653567	2.2054499931473592	-0.1728297815881122	-1.249866917777142	0.4824411186822789	0.7041868731845594	1.1249659810954018	0.0213968875417847	-0.2546736571010107	-0.5032883736530349	-0.6156499258880164	0.8563900198074665	0.1371733882727837	-0.3900732041722056	-0.3523406485377582	0.0890524725774255	-0.3962229526262533	-0.4887611236769068	1.6272335626858268	2.0329033295361514	-0.3191379864963017	-0.1836289843678413	-0.5720673800936358	-0.4975704594648146
-0.3016892908081685	-0.3921280086606971	-0.3451908122283922	-0.393289386182521	1.76444280223389	-0.5480032349154363	-0.2050420839294303	-0.1804223530432034	-0.5650014007757215	-0.2219926291998337	0.6396277325341482	1.568825975519178	-0.2573959528730138	-0.3997990814376622	1.134888723468136	-0.3957559652282673	-0.3635632839780482	0.665681280088571	1.552326391470758	-0.4793272508268472	1.960968837615569	-0.1878201890970757	-0.4089611045329607	0.6364331572815688	-0.404314143551842	-0.4054697958022946	0.5167742581224991	2.0102171221446485	-0.2251447698821798	0.0252087979561239	-0.2531986407265816	0.8315227282590041	1.8887667607488463	-0.4884838478315385	0.4185695209488345	-0.5034474867671317	-0.7285557684743924	1.7924163418673662	-0.3717788095738288	-0.3579638893183109	-0.4219885992538643	-0.2914574811523824	-0.3939905638384737	-0.1546926154605246	1.4834176140226534	1.943815721238931	-0.4964806253654886	-0.126781740116525	-0.5721153407036489	-0.5917387981289621
-0.3109870748454054	-0.3940551436160971	-0.345194372036841	-0.3931308910907453	1.1675391595474545	-0.5993880572761534	-0.2180990120240923	-0.2696293450419559	-0.5219410367498482	-0.324453029204824	0.8245011599517803	1.495358119838378	-0.2689074031545682	-0.4004971015672441	1.0632796554123736	-0.3975342664131455	-0.3635571397328801	0.7128899850923102	1.5135920556926514	-0.5442208340267963	1.328205383635498	0.1273872251447356	-0.4089619269870575	0.7308691676922672	-0.4043145857105986	-0.4054698059670626	0.3455317363066709	1.7188006662367037	-0.1564243845620979	-0.0451513006979022	0.2049639286921882	0.7662030384507689	1.3475102550378797	0.2831211726773376	-0.0305162576284568	-0.5328627760114901	-0.2769323981288884	0.6138027241561157	0.5272253577193317	-0.3619961657137973	0.1749499595102129	0.1963379500004025	-0.3950295631403608	-0.2348611833142613	1.6365974725697627	2.205384648317031	0.0515799969425882	-0.1570671309314236	-0.5720843645458952	-0.3093948326822803
-0.2810078589983973	-0.3937032820074381	-0.3451923796211806	-0.39431954229877	0.8445276807512323	-0.6331548755968557	-0.1654152701993259	-0.2377794391917693	-0.5324872355213898	-0.3094209748250464	0.5083691008826365	0.6496133202353606	-0.2613812649835226	-0.4003605487831382	0.3305341508259051	-0.3962441662608457	-0.3635621250351736	0.6622233176201443	0.7753286068124321	-0.5144663740388767	1.0501333992263069	-0.1878201890970757	-0.4089614268776733	0.7188391026717961	-0.4043146177900189	-0.4054698361813786	0.5167742581224991	1.952978253882488	-0.2251447698821798	-0.8212374687362691	0.3259568419450219	0.503272516946815	0.990281983788996	-0.471321650428623	-0.2424806420044323	-0.5931254470369647	-0.7285557684743924	0.7765378600739831	-0.289286574659154	-0.3994891493356414	-0.1458995101363243	-0.7305275172483027	-0.3965307135274527	-0.4832890342332051	0.8395266059273099	2.228369501760536	-0.5102251806888211	-0.473579975425634	-0.5720992646337969	-1.0045829770711538
-0.3232027860389644	-0.3944713136383345	-0.3451938411666391	-0.3940577805949703	1.43785148834754	-0.5247960702172395	-0.1841711198374898	-0.2157894363199151	-0.5179397660096483	-0.279640829263113	0.5343505005115973	0.9830039988306803	-0.1331277611974784	-0.4007693106069124	0.5991710124954168	-0.3966815628407014	-0.363564340345855	0.5908088753374181	1.5324179381629244	-0.5284365714776187	1.8754656592871888	-0.1878201890970757	-0.4089615936448232	0.6422978139790486	-0.4043145889660034	-0.4054698595488556	0.5167742581224991	2.013792368444788	-0.2251447698821798	0.3228869566615099	0.0734305767818355	0.5543269871417574	1.672910373082944	-0.0289961492976471	-0.1724184091323379	-0.5568749998772472	-0.7285557684743924	1.264126380766521	-0.0197466134039574	-0.375860149806865	0.1467315643158018	-0.0874519416539854	-0.394366828747869	-0.4988662672366287	1.6949144831953424	2.047742124039188	-0.3335937662370639	-0.252527913136284	-0.5722129301910399	-0.416092188427958
-0.2733187982957465	-0.3937130825443393	-0.3451926646196266	-0.3939512676998344	1.2920752931579051	-0.5280237732248813	-0.1800251811372521	-0.1964639860009352	-0.5176563752305986	-0.3360805945255567	0.7606740221349698	1.3236190091451194	-0.2183494018580129	-0.3999368290715313	0.9008472123469156	-0.3969908043778773	-0.3635627143536438	0.7972342000830668	1.0062234851262846	-0.5848287191944231	1.3878810727047184	-0.3454238962179815	-0.4089616895209322	0.8248540506646976	-0.4043145241331493	-0.405469820770224	0.5167742581224991	1.6462668364014998	-0.2251447698821798	0.8965298144157047	-0.1357639330504466	0.6821133228355695	1.4815651416083058	-0.2017932901974715	0.2324268482457862	-0.5252252781825322	-0.7285557684743924	0.9464768975549718	-0.0663796499958002	-0.3674881978608545	-0.5611202755394026	-0.4862139078109851	-0.3946289227365989	-0.1410885771425509	1.3373109990433365	2.2680505756622327	-0.4746870527988473	0.2311227055691517	-0.5721093305362649	-0.5375610498827906
-0.2475332158844564	-0.3930042242082972	-0.3451922187578616	-0.3931511170870376	1.413082026373918	-0.6950667659247872	-0.1673362488217579	-0.1261702160107373	-0.5130554743749939	-0.2361091725889614	0.7250810064583016	2.705620532872542	-0.1291516017905906	-0.4006030999865784	2.405034904909972	-0.3960298614875692	-0.3635606716428817	0.801143201134332	1.270268451538163	-0.534362159152537	1.996572115990621	0.4425946393865471	-0.408960777868469	0.67808725741495	-0.4043136487710052	-0.4054697884463146	0.5167742581224991	3.711488607648599	-0.2251447698821798	1.1614144034862712	0.4268207938541936	0.7059887956620277	1.831791392406413	-0.4197298403459642	1.2834393621461724	-0.4862957049007929	-0.7285557684743924	2.426951510286013	-0.3352641686165328	-0.3446449147945823	0.1020222947955227	-0.7022228680645123	-0.3947151554934192	0.2758520283280636	1.7367594241606743	2.5245185670816563	-0.6431919639383578	-0.1144244236609237	-0.5720630428477187	-0.7485840195535772
-0.2854697119589764	-0.3941976076723679	-0.3451912658873013	-0.3919647062003077	1.3826845861021608	-0.5289018382908522	-0.2212891762292035	-0.2365656435976381	-0.5584533997189439	-0.2894486054056968	0.6953450693107049	2.467150010467159	-0.1720161399006759	-0.400346347978306	2.1133487505118995	-0.3962692701784318	-0.3635610328461466	0.6515487378263054	0.9986336325324984	-0.5068099894126219	1.6609623124770974	0.1273872251447356	-0.408961128153346	0.7380872067045497	-0.4043139718149008	-0.4054697854592088	0.5167742581224991	2.444373899511081	-0.2251447698821798	1.1457404060199932	0.1691470339658334	0.6612410541382252	1.6406879081899688	-0.5112913814235298	0.9265502194180693	-0.5633071806616254	-0.7285557684743924	1.9728462660134007	-0.2879807682654716	-0.3364873660461766	-0.8980771673221849	-0.4532434175078935	-0.3936403856460907	-0.0426603629213431	1.37500035514085	2.024089355922135	-0.7700969613131228	-0.7553693910388111	-0.5720421714737084	-0.5624232676872738
-0.2251378276367876	-0.3920707601090385	-0.3451957094830445	-0.3933646191894678	1.744300212819354	-0.5140537464025345	-0.1562227318008354	-0.1551324626233571	-0.4975715372202071	-0.262975386943565	0.7503114985835349	1.937758224339872	-0.1843655480457915	-0.4000672717626068	1.5135837985713805	-0.3970600829064394	-0.3635607732853587	0.8130205504824063	1.505879520425911	-0.5759110500989238	2.292036926878938	-0.03021648197617	-0.4089610882951843	0.7471097554699031	-0.4043143415367278	-0.4054698316934794	0.5167742581224991	3.415664504761751	-0.2251447698821798	0.8284497249471539	-0.1437019119848918	0.6417202272989825	2.262375332576004	-0.6150487567696779	0.3818907871732321	-0.5380995631721823	-0.7285557684743924	1.8085820906828929	-0.4040721921908836	-0.3700595717463081	-1.0478529546678264	-0.4250528862912524	-0.3940968097986905	0.6044052024142674	1.97252799424104	2.585031764375502	-0.5572914296059954	-0.5129249528339421	-0.5721397432059958	-0.6332490788693902
-0.2859242261751405	-0.3944257156799072	-0.3451904327787327	-0.3934185606389505	1.4799120588034702	-0.5083094846083743	-0.1294900121710301	-0.0513384968892744	-0.5344976608096843	-0.2342697327570148	0.7210261059381748	1.3534532339379612	-0.1702246056560463	-0.4003192779827768	0.9285658083087382	-0.3970201664267212	-0.3635619191774041	0.7208583333891196	1.1019345587908604	-0.515876956522193	1.83645732973446	-0.1878201890970757	-0.4089613602288994	0.7295157853774641	-0.4043137924386869	-0.4054697816410704	0.5167742581224991	2.397216322775693	-0.2251447698821798	0.2985730459882245	-0.2639764022826042	0.6995319067844321	1.827502007656212	-0.5019582454425416	0.5160141193127866	-0.5607351285337082	-0.7285557684743924	1.6154852784725826	-0.3047998149472583	-0.3820020968037176	-0.8124017336996375	-0.4683091941601106	-0.3955707715501491	0.6910887836542431	1.632301533221733	2.729446069749516	-0.5512135939151617	-0.3150363682119227	-0.5720759975672787	-0.7886269399401957
-0.3293309497072618	-0.3935597963170762	-0.345195680842717	-0.394136631931822	1.707875667274044	-0.551731645707866	-0.0836638581533725	-0.2033126831954587	-0.5115583456645971	-0.2850353681140556	0.82945714947638	1.151675165451715	-0.2326413000550349	-0.3999979056651774	0.745184344176376	-0.3971474186200617	-0.3635633163842969	0.7864092740949485	1.255592458737515	-0.5237672456853001	1.7571927065274775	-0.3454238962179815	-0.4089613706523012	0.7292150337519522	-0.4043140975242676	-0.4054698591175789	0.5167742581224991	1.5866786940855238	-0.2251447698821798	-0.4315569421771031	-0.3176751820451318	0.8608039685178681	1.8005091344505877	-0.2355209808737558	0.0938876835833597	-0.5653530903647531	-0.7285557684743924	1.108304217511819	-0.185523838043536	-0.3947997172756404	-0.8352991364009434	-0.2086611345974624	-0.39631349142647	-0.5597219702803872	1.1008431758143655	3.60540592068411	-0.5249054125090482	-0.1483194819388226	-0.5721337271557123	-0.5870712085501061
-0.2438786481226606	-0.3935262559133139	-0.3451915532522291	-0.3921448112914478	1.2385136995915955	-0.5296280894011377	-0.2501873837021827	-0.1414285326130253	-0.5590498047024849	-0.3015661276684904	0.7950655858056749	2.6055583209483544	-0.2041232617896828	-0.3999104134443357	2.281011627360263	-0.3977555270614187	-0.3635615295554961	0.6295981934615094	1.2600739173038742	-0.6806097025096445	1.7089075712693689	-0.03021648197617	-0.4089614860557247	0.7695157515705303	-0.4043137773791073	-0.4054698055432062	0.5167742581224991	2.84595469284383	-0.2251447698821798	1.33740614829236	0.2314765595941759	0.864407813472805	1.6435792308195771	-0.2041428785116663	0.9707441971266166	-0.5007982446761047	-0.7285557684743924	1.7444286845163992	-0.4233756258513451	-0.3396462538077133	-0.7894174676201982	-0.3932631386186338	-0.3942969641613402	1.0704445331201244	1.907947704332516	1.8094960845249508	-0.6592067307506411	0.454504081513457	-0.5720643258538572	-0.6524398746331517
-0.2783014490459067	-0.3928764236093936	-0.3451899525043874	-0.3919467343404718	2.024234093862009	-0.5435949073285812	-0.1461293941544655	-0.1749512443312902	-0.5594175613838808	-0.2637555980893501	0.7605238406342245	1.811317940239359	-0.168055768941509	-0.4010153147902774	1.3802735025659276	-0.3956757066958681	-0.3635635309665341	0.6596674323173941	1.9251268796995675	-0.523774871781279	2.6966363479726128	-0.03021648197617	-0.4089614719326039	0.6750797411598323	-0.4043146444215318	-0.4054698432774178	0.4947140298692528	2.758508320996285	-0.196161901802888	-0.6337328203729334	0.0047253505724689	0.7950337980902659	2.9828965733732327	-0.1147266527023468	-0.1723990362267846	-0.591338377523973	-0.6156499258880164	1.42818006602062	-0.1301844095885541	-0.3788562686880866	-0.4462576926193528	0.1072475995393136	-0.3952216222618012	-0.6962435508117003	2.464571354042904	2.7457646256131287	-0.319955376682273	1.151025214521714	-0.5720425649670341	0.0774718598504525
-0.2931389904165685	-0.3936101343332108	-0.3451916171556686	-0.3923041410890108	1.469261108333709	-0.5203750626153826	-0.2631788218285861	-0.1568591445040775	-0.5460727649855438	-0.2840066400122901	0.7028541443479768	1.3909519390500051	-0.245870888363784	-0.4001742741672482	0.9637029442575048	-0.396100227497521	-0.3635617946628394	0.6704923583055127	1.397333913175467	-0.4923234750000662	2.1014284096185905	-0.1878201890970757	-0.4089615380188283	0.7564330558607683	-0.4043142611421876	-0.4054697642889995	0.5167742581224991	1.981725825426744	-0.2251447698821798	-0.5393025822560481	-0.0892807240680192	0.7804682580640616	1.954112962794408	-0.3364556347829087	0.233180586726976	-0.5126736569827106	-0.7285557684743924	1.7785294998546908	-0.5434028962076113	-0.3861197822274916	-0.7067443736671539	-0.3361314107187846	-0.3957467648308425	-0.6127696745323001	1.1619588990939296	1.4764906399396678	-0.6160474097529912	-0.4770695771619762	-0.5720047788930593	-0.5678380342822001
-0.288953268688367	-0.3942748431615341	-0.3451904315220487	-0.393371127249197	1.3247988885864128	-0.5202969985438141	-0.1883200618837543	-0.1427645072118963	-0.6243692519530205	-0.2450950258468522	0.6608033241392546	4.020786825303885	-0.1880590492443486	-0.4004493045996402	4.254445033464863	-0.3964109489100861	-0.3635590805216608	0.8847356851536915	1.2907471381977942	-0.5742550807130673	1.617495914965326	1.7034242963537929	-0.4089608244113895	0.8379367463744597	-0.4043136443221492	-0.4054697816362996	0.5167742581224991	4.316575320104724	-0.2251447698821798	1.6101514139082749	0.7864318676531518	0.8346760925945739	1.495937057552008	-0.1245174939408617	2.0853601461769777	-0.551636277165169	-0.7285557684743924	3.028057625374124	-1.1166104747660446	-0.3388486072023654	-0.608975997112047	-0.7704092723954504	-0.3941849634384181	0.0340157060459245	1.9647812613528728	2.331663439527649	-0.8441005728851915	0.0586430758829784	-0.5719885513359375	-0.4900778468460751
-0.2730736866178767	-0.3933863914916909	-0.3451921813780835	-0.3940452728418124	1.4483710318386978	-0.5285539099995044	-0.1704183387807312	-0.1788180683254242	-0.6072802176981947	-0.2577907565492802	0.5933718303045538	1.8223058063140185	-0.2055436835804877	-0.4005489178342064	1.3917206323507556	-0.3956509911638921	-0.3635582575031389	0.8763162982740439	1.4011993127565048	-0.5972130911082179	1.6453884970032695	0.1273872251447356	-0.4089607042524331	0.6842526657379416	-0.4043140046078637	-0.4054697748886232	0.5167742581224991	2.2318160850291378	-0.2251447698821798	-0.0132929985965848	0.1555801004940732	0.7852733846706444	1.6994168725375436	-0.4482175219591019	0.2129038700740188	-0.5294361575432723	-0.7285557684743924	2.1314058355564285	-0.5115437904370342	-0.3771788715162569	-0.597719383362153	-0.6281937791057443	-0.3955138746220956	-0.5225481124437572	1.6251991854636076	2.4417113673892663	-0.6883719121012893	0.2246343046706046	-0.5720774691263836	-0.3394961791738194
-0.2476798590290717	-0.3936496870747444	-0.3451931717625988	-0.3926686881315473	1.355322856779786	-0.5238934116657428	-0.1877090417443965	-0.1629500348326269	-0.5449493113008556	-0.2917596837221752	0.7307879034866281	3.481964538404385	-0.2122585743605176	-0.4005654395131603	3.447454968926184	-0.3961617257522911	-0.3635604613683399	0.7891155055919781	1.6505702620871257	-0.5239300958430582	1.6837359279772033	0.7578020536283585	-0.4089610790022283	0.7319217983815581	-0.4043139630335842	-0.4054697738691971	0.5167742581224991	2.801473091952388	-0.2251447698821798	1.867113832756918	0.3484221017377565	0.7546407025536789	1.6271391058522418	-0.0432532317851909	1.2927201936357549	-0.499957252997328	-0.7285557684743924	1.6701340608572606	-0.0312679526973185	-0.3701876832725578	0.4504198158784845	-0.3348372325878342	-0.3952476256613982	-0.0641800480784186	1.8519133253086937	2.2127780139277347	-0.4828830870455485	0.1658912738401599	-0.5719887076516077	-0.156554735150665
-0.2754281698691244	-0.3938376229795732	-0.3451909192676031	-0.392548361010456	1.488145976631451	-0.5239626298595014	-0.1529748120932313	-0.1332723780796403	-0.554910305044282	-0.3192550676430971	0.7133668494001574	2.5881697322104267	-0.1867794413652895	-0.4001728012461965	2.259699653280801	-0.3955506676326535	-0.3635634397249509	0.736644683788459	0.9241745934638318	-0.5278361711057291	1.6977528617341444	0.4425946393865471	-0.4089608648683527	0.6716210974664469	-0.4043141963647688	-0.4054697900793383	0.5167742581224991	4.089901499228517	-0.2251447698821798	1.1644181223989327	0.7981202862340384	0.7327173124111449	1.7310703517516608	-0.2170322125937702	0.6366676983421998	-0.5137514821223815	-0.7285557684743924	1.81068344686204	-0.0637911721191467	-0.3145351497751538	1.444194711208998	0.0018507262391863	-0.3948006988452268	-0.0162710745737312	2.7405286422308066	2.458901938930073	-0.0479389375484318	0.0189949894987934	-0.5720254942704315	-0.2728294343912904
-0.2882117826778886	-0.3937330699912392	-0.3451918785765275	-0.3929707202611706	1.026787053820546	-0.5288005925178028	-0.2530187492586878	-0.3100084759892707	-0.5550038208820887	-0.3267910810150218	0.8513836485852136	1.2886839166352138	-0.2545361994942881	-0.4008821117737655	0.8686560497496079	-0.3976073234456961	-0.3635607004068534	0.6778593218252046	1.6951696896432074	-0.5029298538727095	1.315873767843761	0.1273872251447356	-0.4089614611973903	0.6762827476618793	-0.4043143737299045	-0.4054697762137976	0.4770658472666549	2.0191787112898987	-0.1728297815881122	-0.8651407578700587	0.2598108233686063	0.786024185702923	1.3725918371536323	0.0800044251804346	-0.3165036232284008	-0.5012725222821093	-0.6156499258880164	1.267792569384912	-0.1860168529513058	-0.35372400339789	0.0642366934323404	-0.0293132089472688	-0.3953299157849437	-0.4006971029038937	1.7571813943641952	1.8379414475440088	-0.1633329084155023	0.8889071458684998	-0.572054924793851	-0.0691524218520579
-0.275815522409343	-0.3945674869527117	-0.3451919730234308	-0.3941423270201128	0.959127917981178	-0.5696184384739704	-0.1809204367584237	-0.2351336456649165	-0.550578593442793	-0.2997849402489765	0.7642783781528605	4.01743958057736	-0.2222096620370407	-0.4006675322882009	4.249220688507286	-0.3954645523237598	-0.3635655909726336	0.6995091738014414	1.6437460935661967	-0.5363740689528883	1.389545256964504	1.5458205892328871	-0.4089610825277953	0.8263578087922565	-0.404313995570071	-0.4054698511566725	0.4858899385679546	3.610231460143706	-0.1844958416955001	2.126233561342245	0.6271467413686946	0.6408192660602484	1.2376808083222195	0.3239438585674275	2.515098600897686	-0.5194166505066885	-0.6156499258880164	4.573172397819408	-1.1659157237983189	-0.3152806171421543	-0.0020238352332779	-0.5022572548515655	-0.3946701144888072	-0.3489405155693169	1.9440092255077208	2.6404891183947217	-0.9687910343121888	-0.0997416996734016	-0.5721844169865726	-0.4755975069021478
-0.2709891475707354	-0.3948577235781896	-0.3451929375846693	-0.3923832349137551	1.2228789133693925	-0.5551588271686492	-0.1276685424626457	-0.2345827886814428	-0.5299949520045751	-0.3003900838258676	0.7175719314210298	3.00596183627643	-0.1578160011139919	-0.4008690021504371	2.791466502741388	-0.3969870267325971	-0.3635640418912732	0.6013331089369777	1.13342412045977	-0.5307441674184125	1.3385456860913307	0.9154057607492644	-0.4089608850822964	0.7995909141217081	-0.4043136889230392	-0.4054697956438826	0.5167742581224991	4.1629158810615285	-0.2251447698821798	1.241182669835644	0.8383760968243755	0.7274617051851949	1.3104917936347735	-0.140405925218593	1.3379096141491829	-0.5078441471895403	-0.7285557684743924	2.3713643542500527	-0.8293612054782276	-0.3283590037743993	0.6500359592580478	-0.7832076304608889	-0.3952643339689142	-0.3626207899748764	2.395755934916198	2.8164891320367094	-0.7841048555603749	-1.065072889954253	-0.572139209946613	-0.1413578936644497
-0.3406772307561114	-0.3942407223767374	-0.3451936055977113	-0.3932880279998356	1.1516698081388563	-0.4677312856696605	-0.1963573566005378	-0.1985350268442087	-0.5639587827171467	-0.2823737148461901	0.5558264551181946	1.1424717659543	-0.1710320546469668	-0.4010701985113908	0.7370490845883096	-0.3977523285984504	-0.3635624835981856	0.7324349903486354	1.2354292621259657	-0.6537599171805556	1.536121950129155	-0.1878201890970757	-0.4089610927689743	0.6495158529913312	-0.4043144177001492	-0.4054698049553292	0.5167742581224991	2.4371593035102648	-0.2251447698821798	0.0557926051101973	0.0266063347175557	0.527898790805552	1.3464026516974112	-0.1756637253144837	-0.0622659317642356	-0.5119230483395107	-0.7285557684743924	0.9666362221544884	-0.095716790486286	-0.3727136810972081	0.0758413356295515	-0.3041385930177687	-0.3949259601858226	-0.3701899949918008	1.465791812457809	2.033437546058965	-0.304702306000348	-0.1732216442968458	-0.5721153942149041	-0.8355233856463433
-0.295507993296288	-0.3939579209751701	-0.3451888218264197	-0.3939692651697291	1.1248875691906413	-0.5690072238574424	-0.1621122483280283	-0.157397703585632	-0.5973234879536229	-0.3046092281198536	0.8010728458354924	3.1396836148409566	-0.1827632097505856	-0.4011731849096093	2.970357741491433	-0.3957961168419035	-0.3635617554784785	0.6590660475402765	0.9250841474907812	-0.6535297962666923	1.2759090813065437	0.7578020536283585	-0.4089606953398763	0.7761322873317896	-0.4043136320114291	-0.4054698499321875	0.5167742581224991	2.7609678932443287	-0.2251447698821798	1.986737713306014	0.4270609208073049	0.6399183048215139	1.3802079939667815	-0.3282221988157141	1.8824326202531303	-0.6619372126877655	-0.7285557684743924	2.83120090853218	-1.0181551147168826	-0.3270819671570653	-0.065091225065615	-0.6191698531373171	-0.3952836323742147	-0.4080664062143017	1.6133914244249463	2.6790333623312503	-0.9300591864637792	0.142459025213547	-0.5721171000663829	-0.3399917970728089
-0.2748484859510784	-0.3930467178125106	-0.3451899369422141	-0.3948016843852019	1.3719821731624675	-0.5541444731748296	-0.2941327244991319	-0.261950113797682	-0.5619232378789053	-0.3569664065776831	0.7069090448681036	1.3601699357492414	-0.1817092462873456	-0.4004647555504646	0.934835162518335	-0.396401107289468	-0.3635576107347006	0.6874814782590875	2.192405448920482	-0.5455043546165236	1.709150740154446	0.1273872251447356	-0.4089615450048674	0.5317715916034703	-0.4043146677112973	-0.4054698076500502	0.3826204950574441	2.695756952402015	-0.1516850476434716	-1.1039254590476206	-0.0032168349612016	0.7983373226322913	1.7689160027482804	0.4564897148127486	-0.4282224926770114	-0.5387621871499172	-0.2769323981288884	0.4691960785919979	0.5399762209227799	-0.3852583601180187	-0.4349263321363857	0.1659609792630741	-0.396362333383507	-0.5670501326177503	2.168540565061805	1.368470078465813	0.4574517409688106	0.7207050883371181	-0.5720213984095556	0.2607198801060179
-0.2722583854474525	-0.3944943881035433	-0.3451924540054467	-0.3934597953685694	1.3217675031084295	-0.4972236822462555	-0.1059500737149222	-0.1815281482795001	-0.5133358822066337	-0.287003565432978	0.7953659488071658	3.564857762524788	-0.2212246750544432	-0.3999038657248698	3.566901007414506	-0.3974709960153538	-0.3635627629546181	0.5912599139202562	0.8926797646116933	-0.5025018966148437	1.5039777046056333	0.9154057607492644	-0.4089609330696447	0.7946285123007638	-0.4043140122959395	-0.4054698312509159	0.5167742581224991	3.5586889932162267	-0.2251447698821798	1.7622874650480804	0.4681991180406852	0.5502726615674535	1.4093106090825105	-0.4252014539900168	1.85406352372526	-0.5360602235552474	-0.7285557684743924	2.36125037530027	-0.181670885959953	-0.3514196979653642	1.657583151533824	-0.7880254194841865	-0.395172128991654	-0.1478690335063827	2.000777052521593	3.065814717350408	-0.5031677364760162	0.081195306286061	-0.5720618500414887	-0.5828367850219764
-0.34615602912456	-0.3939510910595303	-0.3451947944680169	-0.3943725336263806	0.8149127517814224	-0.5490563616432935	-0.2818828313072403	-0.2538932536338966	-0.5881768667303111	-0.3348150158290647	0.6894879907816331	0.9009145118054906	-0.2501544112998761	-0.4005197559815907	0.5306572768783451	-0.3975522635455684	-0.3635623343131892	0.7455151092509452	2.0376275014262686	-0.579291278753864	1.4866004480527226	-0.03021648197617	-0.408961273563621	0.8484630532673719	-0.4043146533370394	-0.4054697630671709	0.3550452097408836	2.1667884614437862	-0.1593408995889449	-0.9276414151361996	0.2371279643431936	0.905701870248126	1.479205836087808	0.9299875219564594	-0.2278141487832487	-0.5479394246495016	-0.2769323981288884	0.4977105515224554	0.5914109911030954	-0.3713685260456366	-0.1137225672058854	0.8157486870404111	-0.3955444658972783	0.0841472208506579	2.2817919407707024	1.5159060438480214	0.4793581978595544	0.1124393100496778	-0.5720743378725457	-0.0983140047115589
-0.2751811593692568	-0.3943373222445795	-0.3451919161620718	-0.3944390297841096	0.4561699552506346	-0.5377237972584576	-0.2310600824240087	-0.2810192876468107	-0.5025681532286566	-0.3535309354369925	0.7708863641856598	0.7481309327842449	-0.3185453107738563	-0.400909966690672	0.4072149118880685	-0.3974149145836512	-0.3635630015610981	0.6219305375532589	0.7545744101699393	-0.5560371922911266	0.8483170639586594	-0.1878201890970757	-0.4089617240653185	0.7192902301100637	-0.4043147517720004	-0.4054697830305764	0.490301984218603	1.0622138672616992	-0.196161901802888	-0.2587329416428588	0.1503313896209235	0.7094424804105094	0.7931380058922499	-0.1252070636927581	-0.2232420043137181	-0.7170858806282217	-0.6156499258880164	1.039744024497386	0.0313849358166355	-0.3926194321000396	0.0449694968210258	-0.4583490941714608	-0.3957534338759572	-0.4736279651650077	1.325562967365984	1.792273107248703	-0.2360208768770453	0.5534632674944412	-0.5721381329651962	-0.8485088026577733
-0.3169576435880653	-0.3943174900207459	-0.3451933583777334	-0.393995061519745	0.8861757920873305	-0.5898560784717545	-0.2545788373015668	-0.2637107029650982	-0.4857059024440955	-0.3059983644995438	0.8245011599517803	0.635794258975352	-0.2715940761071269	-0.4011120288110856	0.3199610697650824	-0.3975011212598307	-0.3635601642090657	0.7904686213404928	0.8612477449768315	-0.5266628454580484	0.8822934970632701	-0.3454238962179815	-0.4089618048326282	0.7108691845957337	-0.4043143282677706	-0.4054697865560933	0.4947140298692528	0.7245871504974262	-0.196161901802888	-0.1759687712653254	-0.0467650173966976	0.5930683204073317	0.9757484567586264	-0.312050566605687	-0.385010521438389	-0.487019561594617	-0.6156499258880164	0.5345202251351823	-0.123647078828883	-0.3917182982960684	-0.1581403507132655	-0.3936672877603524	-0.3960677874476858	-0.5249230925574458	0.9239374474093012	1.8666363789750984	-0.2774610597490247	-0.1424300818837043	-0.5721589574551936	-0.7690230045903729
-0.3516817382565284	-0.3945603902628474	-0.3451941360352824	-0.3934684539179776	1.1208167958240325	-0.5255166213406451	-0.2760974616462404	-0.2223805450434315	-0.4923559946270638	-0.3117761625329028	0.7258319139620288	0.8528784311953942	-0.1993935141246178	-0.4008882510593624	0.4912534030724209	-0.3969430775595607	-0.363561092905743	0.7023657514927506	1.1051992994766298	-0.5076253729859379	1.128760703047707	-0.1878201890970757	-0.4089611742695082	0.7120721910977811	-0.4043143651401428	-0.4054697873446802	0.4858899385679546	1.5762107398498069	-0.1901465895600161	-1.138499750592923	0.0576545260288561	0.8666602165696408	1.094657696643414	-0.2904706238812097	-0.3528092066687968	-0.5349565715714047	-0.6156499258880164	0.5681134617715545	-0.0792242313733392	-0.3808063624520112	-0.253403253781081	-0.2198781803117116	-0.395656361234301	-0.7460071977375549	1.2389161085606273	1.598243864338201	-0.4913965397874904	-0.205001684443879	-0.5720519929464485	-0.5911064362616063
-0.4916426410770384	-0.3982316558967284	-0.345600015958701	-0.3980024113652581	2.2207308736005817	0.0295164833261148	-0.4986690677330764	-0.4846433437359148	0.0097271702518987	-0.4961191116477515	0.4101503993951212	2.1320515411891883	-0.4619941951596678	-0.403333390697449	1.7261188612532443	-0.4011124583568651	-0.3639480501416218	0.5317228209856046	1.3690784734992285	0.014484101971686	2.7219786393592744	-0.660631310459793	-0.4089751926968625	0.5225986670253613	-0.4043288142773893	-0.4054743919733196	0.5167742581224991	1.2519065509468346	-0.2251447698821798	0.8223568757933324	-1.023289804293256	0.6270045270663227	2.881964575387289	-0.7362665290064973	0.8387832489732433	0.0056147130128024	-0.7285557684743924	2.3409299456530257	-0.5238895747776802	-0.4259134482367492	-0.6605814843466947	1.754364846847087	-0.3995477001515419	-0.5874691363742749	1.268308097269571	-0.6997470797666766	-0.5402204933847354	-0.8702265753629799	3.681728269735388	-0.6042816041508506
-0.4916513870418907	-0.398233210421746	-0.345635904389034	-0.3980028729063845	-0.005517859631758	0.0353709662046233	-0.4986941220583423	-0.4846870362904636	0.0138285952298943	-0.4961578670903762	0.5667897046726115	0.4932036901692093	-0.4620622927969752	-0.4033340286165165	0.2134916700253731	-0.4011134662010652	-0.3639634889178348	0.5873509128689913	2.4105314392686275	0.0187616542752608	0.623040127951613	-0.5030276033388872	-0.4089737682180344	0.7907187411691109	-0.4043288309668632	-0.4054758708332175	-0.0314224139706822	0.6016640792289287	-0.0984586484035143	-0.3719478373672695	-0.5487555670638042	0.6628928164092383	0.8397942412960738	2.654970684658553	-0.4448021470734342	0.0149415207625184	0.7392201851484956	0.1445403325543983	2.623683468828903	-0.4259137473729268	-0.4813170512384798	2.507343017779714	-0.399548909293919	-0.6165910705260991	1.892197766421041	-0.699747511428919	2.830813855677996	2.003970950215031	2.782411545080836	-0.0819630071874391
-0.4916664988603149	-0.3982326354880549	-0.3456306932979712	-0.3980028470598942	0.2831198906257552	0.0331642835696457	-0.4987077290266851	-0.4847047127390908	0.0114869479739492	-0.496149648414885	0.794464859802693	0.2228922432021465	-0.4620483059279767	-0.4033343799343185	0.0248069311944807	-0.4011136925666374	-0.3639915985742068	0.596822723108595	2.0162139097997915	0.0133468573505875	0.5152908828282095	-0.660631310459793	-0.4089730991446454	0.6006437138456673	-0.4043266223931586	-0.4054750138339538	0.3717282573574025	0.0642334138568748	-0.1669967515344182	-0.2346192467660087	-0.7568170575521487	0.6932251781132921	0.7001095646775419	0.7355799173622759	-0.6140940458037133	0.0174251830700843	-0.0511207129561364	-0.3580331253207029	1.393708715074358	-0.4259143674100042	-0.5722127499322442	1.099720750796595	-0.3995489157401151	-0.3258000160921038	0.5672737705678984	-0.6997474192590445	1.4475817888005498	0.9449033548505408	1.257057529137476	-0.9845874290455044
-0.4916263460381405	-0.3982324001397131	-0.3456085853469049	-0.3980026176200039	0.6565208573935642	0.0295642820714812	-0.4986874181158169	-0.484674658860196	0.0092035306671394	-0.4961335800356529	0.5902180187888993	-0.0676258188157207	-0.4620137452668649	-0.4033335850952635	-0.1587844990499225	-0.4011132271526275	-0.3639744583346649	0.4368543723952883	0.8627059351272418	0.0145861404063237	0.6770729838606305	-0.8182350175806986	-0.408975332986444	0.6210948243804684	-0.4043280910668563	-0.4054750276240459	0.4481117976842685	-0.353075900784659	-0.1786628116418061	-0.3352567250842955	-0.8499876179051736	0.6125891472465744	0.6651408556525029	-0.0014821992845325	-0.6419899027634217	0.0131773217159052	-0.3898382407152644	0.2427796508235497	-0.1025143592221287	-0.4259139379690106	-0.5406132516696379	-0.1625561751262484	-0.399548256993289	-0.4463220040557077	-0.3339809236713285	-0.6997472697196426	-0.3563043157222037	-0.1753516743107768	2.437732530245884	-1.5485033615604948
-0.4916495762750262	-0.3982323983403945	-0.3455875364863041	-0.398002512905353	1.2532103868453692	0.0253374127720534	-0.4986844067748811	-0.4846725367368665	0.0075698381114392	-0.4961484466856852	0.4774317117290767	0.2147867406853037	-0.4620137583422932	-0.4033334372256791	0.0194149766962988	-0.401112809183103	-0.3639844288928265	0.570963177692534	0.5865236170138765	0.0114404112670206	0.994541090266878	-0.8182350175806986	-0.4089746045597706	0.525606183280479	-0.4043288309668632	-0.4054746948174235	0.5167742581224991	-0.306913050749933	-0.2251447698821798	-0.3918309022467743	-0.9160128672657036	0.6098862635303712	0.9879769637197005	-0.3089183589973645	-0.4122966555719667	0.0064867897095302	-0.7285557684743924	0.5518847587142087	0.1301748596049039	-0.4259138994909691	-0.6806640864007101	-0.1264273601151928	-0.3995479534442788	-0.7355580084322318	-0.0237191817395272	-0.6997473848878083	-0.3339307564482269	-0.7685543664551059	2.617722006204979	-1.5271040712570256
-0.4916294839191019	-0.3982318597592179	-0.3455685932405674	-0.3980022685232725	1.0299569917591205	0.0244049640388757	-0.4986436167437048	-0.4846546708792396	0.0066259326808546	-0.4961183073472689	0.3314552930045124	0.1581557519968873	-0.4619927846887681	-0.4033336327952719	-0.0178251773738134	-0.4011128918511486	-0.3639919660222334	0.426179792601449	0.6129487627697666	0.0140026104645415	1.185016323044114	-0.8182350175806986	-0.4089745290192266	0.501245301614025	-0.4043281077563302	-0.4054748652934742	0.4718265430565098	-0.4243887291605557	-0.1659030583993506	0.0606631539582643	-0.9280124909894288	0.573547493568089	1.1602922425747126	-0.5708898560056216	-0.2895229609280673	0.0094679832931013	-0.6156499258880164	0.4891118437855388	-0.5092175120364233	-0.4259135028904707	-0.8680584568254495	-0.5511631318879571	-0.3995481901868178	-0.5205161971159975	-0.5702305422710834	-0.6997476117498942	-0.6810087642593233	-0.7954980014179055	1.6806288703858774	-1.3783912267187943
-0.4916191362642591	-0.3982317305418222	-0.3455719128716925	-0.3980018092209975	1.1595440643423662	0.0242285137782565	-0.4986532510060388	-0.4846681220455703	0.0095150573446839	-0.4961178960858869	0.4485968635859528	0.0645061695969832	-0.462031793597091	-0.4033335978332023	-0.0777502776033267	-0.4011127278558831	-0.3639376431096511	0.5099226228150882	0.592226993961537	0.0141426980046073	1.3010662820858847	-0.8182350175806986	-0.4089745775810049	0.4162829674069478	-0.4043280743773825	-0.4054755833512287	0.4890610963793593	-0.2402440040109217	-0.1886883320465926	0.0909876748809457	-1.202802244452894	0.4172307186476914	1.5094637552367005	-0.4583115552154537	-0.4401917828651545	0.011160977629646	-0.6156499258880164	0.5403850730525074	-0.1079515163647256	-0.4259137434356018	-0.656951237846192	-0.4374128683293921	-0.399547595226603	-0.5924144651637726	-0.4663146246050949	-0.6997476158302438	-0.5690174600536704	-0.6966697990770325	2.2150451354828866	-1.670152782262475
-0.4916213080724818	-0.3982324061699712	-0.3456213481882435	-0.3980026349924376	1.3271504389398578	0.0313676969678895	-0.4986933328365784	-0.4847105486431372	0.0110659944472384	-0.4961181722180141	0.6692134881809992	0.3715570874416464	-0.4620542193881171	-0.4033339724450706	0.1264481324655476	-0.4011130435929666	-0.3639299895890604	0.3777683180434745	1.168737172221456	0.0144925588553131	1.7664790678443183	-0.8182350175806986	-0.4089746045597706	0.5006437983630013	-0.4043273456036916	-0.4054757387817334	0.4417694820614605	-0.1275313858247867	-0.1728297815881122	-0.2250400367360692	-1.0372170942257808	0.5396112869090975	1.767572737939599	-0.5754692442642776	-0.424367804059452	0.0122561372156348	-0.5027440833016404	0.2335503279022833	0.1379128554358049	-0.4259137565265153	-0.6029527205329431	0.3766140021322694	-0.3995487476355658	-0.6967132809286117	0.2450351801184023	-0.6997475492244485	-0.2667253060103583	-0.8727890349512474	3.484021711593001	-1.3893014235771723
-0.4916699450595309	-0.3982325638169762	-0.3455776910320079	-0.3980025983812695	0.6685381995257405	0.0281108072869451	-0.4986993827690168	-0.4847278922619548	0.0118584928152777	-0.4961148375032879	0.6004303608395893	0.3820762800465747	-0.46200781386978	-0.403334095096318	0.1338373555162959	-0.4011130441591646	-0.3640030091697923	0.858575447349072	2.8022760685830312	0.0144809561081654	0.8439570714547091	-0.5030276033388872	-0.4089739085076159	0.5203430298340229	-0.4043280855036984	-0.4054758718071757	0.002633063395267	1.865083253072708	-0.1294466205637634	-0.384773096946061	-0.4985495338271727	0.5718957312970759	0.8113366072647413	1.0877832614516074	-0.8847104090751462	0.0138704805335217	0.6263143425621196	-0.5768252489949409	1.6162869215007432	-0.4259139163228689	-0.8432361952341783	2.043889365032741	-0.3995485204062481	-0.3972291969333034	3.572045308830495	-0.6997479757403805	2.614147373653524	1.071511800373345	2.775250814187672	-0.4781558759540401
-0.4916821214611939	-0.3982327422160247	-0.3455890103899261	-0.3980026475997529	0.0915634262032624	0.0302584468416605	-0.4987237578986031	-0.4847292683902131	0.0145663383043957	-0.496124549015485	0.7467071425656443	0.0546538457929284	-0.4620676909320989	-0.4033341593389509	-0.0839344834405054	-0.4011134807099764	-0.3640376282976648	0.838429057315629	2.6117441427063843	0.0188621297604443	0.794576442297998	-0.660631310459793	-0.4089753167991846	0.4550799270979671	-0.4043266223931586	-0.4054749258411347	0.1711180566794395	0.3749839745200627	-0.1086664509974787	-0.1956961468740443	-0.7793655960298822	0.6675477828093652	0.8639593022872094	2.158755936446292	-0.7135383732586512	0.0183602578088442	0.2875968148029916	-0.6569786247234239	2.286851236414948	-0.4259139100216548	-0.1936362944323633	2.328803803486035	-0.3995491673951679	-0.6141522404753721	1.0717662721620662	-0.6997481623377656	2.4190182863347545	1.1144645290386312	2.4974418103236977	-0.8263996985324621
-0.4916786466643092	-0.3982325237289402	-0.3455816795224301	-0.3980029609432017	0.0795984913830276	0.0345438309914765	-0.498722360510884	-0.4846868717726658	0.00997129868252	-0.4961524873706442	0.8327611424927793	0.048886735265293	-0.4620552160689949	-0.4033341825038112	-0.0875438406933448	-0.4011132576067743	-0.3639861345531723	0.8024963168828466	2.199195339410315	0.0225291955027662	0.3392795759221089	-0.660631310459793	-0.4089732070597082	0.9256058452111432	-0.4043273622931654	-0.4054748963256852	-0.0107409499832633	0.5364872162440737	-0.1250627339140341	-0.2956339270121018	-0.701124570855599	0.79067915210305	0.4761125716067963	1.6126184915043127	-0.8513550752513119	0.0171132192752099	0.5134084999757436	-0.7411377090189927	2.232142626176959	-0.4259150037276473	-0.6648504463443654	2.2736117732164303	-0.399549004696713	-0.6694434005300739	1.5064055003401555	-0.6997479067908878	2.6745329042130463	1.4553396644366363	0.9436593776200424	-0.8337616145025735
-0.4916693125004281	-0.3982322719271964	-0.3456701326934385	-0.3980025680982833	2.61967887429209	0.0322305464155381	-0.4987108675153044	-0.4846991358786174	0.0115250270282599	-0.4961502491769867	0.6573491496221096	3.7790971477808633	-0.4620302677209439	-0.40333383719457	3.88400612184194	-0.4011132507428906	-0.3639459587436373	0.6408741580324661	2.148126901196949	0.0178350196695342	2.798392974630501	0.4425946393865471	-0.4089745506022392	0.7618465851199802	-0.4043280910668563	-0.4054747108628461	0.5167742581224991	4.590970282493915	-0.2251447698821798	1.4268958824882152	-0.2856198722345323	0.5600330749870748	3.08444061758487	-0.5884527844056814	1.2022986788593288	0.0101881810555057	-0.7285557684743924	3.1352719906218645	-0.1082089620320743	-0.425913019630621	-0.9585404044101938	0.7439281065105473	-0.3995482120206308	-0.5332339924322429	3.324131691067751	-0.6997470530542762	-0.4338428163755765	-0.7882205966696312	5.009820751164984	0.4684636260473979
-0.4916505696706191	-0.3982316513772962	-0.3455788656306605	-0.3980023419959554	0.8070773519530648	0.0259164192659471	-0.4987006765287673	-0.484691300480551	0.0065856329006726	-0.4961299604881314	0.6624553206474546	0.2953948678198027	-0.461988859027784	-0.4033339616356554	0.0737258767682921	-0.401113307474937	-0.3639528407992914	0.616969113142038	1.7807263775712705	0.0160903432854817	1.1793567837140555	-0.8182350175806986	-0.4089738869246034	0.502448308116072	-0.4043280799405405	-0.4054752636346815	0.4503178205095942	0.2911276105858668	-0.1669967515344182	-0.2931765292676369	-0.9410521768427962	0.5313524755540334	1.1044956445860474	0.0354960530873581	-0.7825019372904046	0.0135909079168857	-0.5027440833016404	0.0721839804465747	1.901010458064838	-0.4259138622355295	-0.7563423259084172	1.1625854992967042	-0.3995481532770829	-0.5416964806394813	0.2991010308960512	-0.6997475856642967	1.2825764857536377	0.3263857674564959	3.420648180846622	-0.8896261104316927
-0.4916597203398268	-0.3982316502749602	-0.3455923315021119	-0.3980019007187061	0.6643849361120334	0.0262144048131776	-0.4986520224451827	-0.4846489139987037	0.0073820002917692	-0.4961294832709207	0.3850700887706332	-0.0842238371150995	-0.4620104036829784	-0.4033336686274247	-0.1686728970343387	-0.401113021800379	-0.3639700575657941	0.7543855347134311	1.219608480402542	0.0140293182260411	0.7240449369391568	-0.8182350175806986	-0.4089738869246034	0.6007940896584234	-0.4043280688142245	-0.4054749297825941	0.3711767516510703	-0.1980464034346704	-0.1436646313196424	0.121125957417668	-0.9201800251829828	0.4378026669321241	0.8464435866477571	-0.6853637655754368	-0.6906925851719009	0.0131960453856709	-0.2769323981288884	0.0611558219838126	0.4947583958000326	-0.4259142284113612	-0.4359232559990008	0.711300917145153	-0.3995477700896155	-0.5615166886874119	0.0470060900685889	-0.6997477666635732	0.1386207881088051	-0.3284806307366471	2.881326446685885	-1.6084790655065475
-0.4916450640066022	-0.3982314367352084	-0.3455912567036933	-0.3980025983028078	1.0392462863713907	0.0270832202568141	-0.4986059481223936	-0.4846779813154837	0.0068191389790914	-0.4961271464079886	0.2446503855736501	0.1800524560416649	-0.4619842549169087	-0.4033334208433894	-0.0035156860973564	-0.401112970314966	-0.3639670905343984	0.6342589254841716	0.6946436382210709	0.0097202296560004	1.1979618905517837	-0.8182350175806986	-0.4089738923203565	0.606357994730391	-0.4043288031510735	-0.4054761288313779	0.4814778929173063	0.0614650450920309	-0.1786628116418061	0.8009987672711767	-0.9853317766208216	0.5408125685607432	0.9870829224837409	-0.3836486245611862	-0.4556286018255174	0.0111204152280823	-0.6156499258880164	0.158735588187246	0.9130968670908048	-0.4259140480709585	0.0739026780545867	0.7975307478954221	-0.3995481760647881	-0.3937210582286889	0.2931700130089068	-0.6997473392890542	0.1141127745815484	-0.990727142943856	3.550365602666121	-1.4071614382252016
-0.4916443370678325	-0.3982319609851562	-0.3455625729013107	-0.3980022059246197	1.2681093197905802	0.0272543633227735	-0.4986639297842201	-0.4846729254733988	0.0064976199353287	-0.4961205298343388	0.5607824446427939	0.5310193078069126	-0.462023969331411	-0.4033336479533718	0.241260946327873	-0.4011132305871971	-0.3640484155256575	0.4745912671594235	1.627923977825242	0.0151839536288204	1.8181590684885345	-0.660631310459793	-0.40897462074703	0.5095159713155989	-0.4043288142773893	-0.4054747126683275	0.5167742581224991	0.0039725739213837	-0.2251447698821798	0.6028492845905841	-0.9305388394633116	0.5397614471155535	1.9298247263221249	-0.1153274562754765	-0.0821048332416935	0.0105875625806468	-0.7285557684743924	0.4347309049610894	0.1706757960977692	-0.4259137966992964	-0.7572279982300951	0.2960350398505628	-0.3995477525884235	-0.4620140208866279	0.424768454000489	-0.6997477225465089	-0.3301204121323206	-0.7591512038850239	3.8902532953418447	-0.8435265264209801
-0.4916244353588179	-0.3982310372525923	-0.3455558670401893	-0.3980018890903252	2.3738345117374067	0.0251843580452841	-0.4986313015852995	-0.4846307476170369	0.0050876598033396	-0.4961009495261179	0.4038427763638128	0.7269821689198024	-0.4619920156930578	-0.4033334437162781	0.3905611639216311	-0.4011120136835983	-0.3639498600491758	0.2531313229858324	2.0143585289253823	0.0147040542041225	2.7500493757456765	-0.8182350175806986	-0.4089745991640174	0.317185306800817	-0.4043307613826704	-0.405474698524122	0.5167742581224991	0.2833974519892014	-0.2251447698821798	0.9339805686109404	-1.0842215174949903	0.4173808788541473	2.996918489348314	-0.5647262897216737	-0.28611017271502	0.0072441117302159	-0.7285557684743924	0.4045739298261296	0.5412599283404006	-0.4259142649151137	-0.08279465991916	1.020876718710422	-0.3995470882129631	-0.1945715838419016	1.106658238176954	-0.6997473750469558	0.311176525077685	-0.8615019373505294	4.000059105166378	-1.2738022713025965
-0.4916240893740664	-0.3982320586240533	-0.3455902397062648	-0.3980026690451258	1.739379206796238	0.029087436561355	-0.4986737056526775	-0.4846611248666299	0.0052471748439981	-0.4961273228089662	0.572496601700938	0.6319302840288332	-0.4620249032056343	-0.4033333661708087	0.3170127656288842	-0.4011126544548238	-0.3639479971976019	0.394907784191329	1.3639196158328146	0.0162621502716965	2.2505678993685065	-0.660631310459793	-0.4089753006119252	0.6316211312733806	-0.4043295374879223	-0.4054748327556931	0.4951276591490027	0.7687420373648786	-0.1967087483704218	0.9725842231535536	-1.0304979180586795	0.5607838760193533	2.429096349044135	-0.6500135445208636	-0.2659797881273619	0.0123366180184392	-0.6156499258880164	0.5205996135313707	0.2110138362310104	-0.4259139614971495	-0.3227803603108828	0.8257878711943544	-0.3995479398943313	-0.4300355634683228	0.9655675390209744	-0.6997474167372841	-0.0312020906480642	-0.8539925902315219	5.148024747556232	-0.3328066604516035
-0.4916172603446651	-0.3982319285901576	-0.3455776354053747	-0.3980021307593618	0.98985268411869	0.0264184856827846	-0.4987147584936295	-0.4846777650698263	0.0078067825992565	-0.496144840934117	0.7282348179739556	0.7219698735993412	-0.4620501696585244	-0.4033337135067086	0.3866296928677051	-0.4011129158071137	-0.3639808040437403	0.4600076863143194	0.9178934227784324	0.0163356206047241	1.4483070555916049	-0.8182350175806986	-0.4089751225520717	0.6383880428473956	-0.4043273344773757	-0.4054747616341855	0.5167742581224991	-0.1571862386193693	-0.2251447698821798	-0.0843710490346226	-1.0366140002740134	0.4155789563766787	1.422947283955512	-0.5212945616917166	0.0069079555418227	0.0108394022255592	-0.7285557684743924	0.5255025834478084	-0.0422933965305548	-0.4259133333889983	-0.7965242064521069	-0.0128336987469699	-0.3995485182965609	-0.7368360982417868	0.0518743172672558	-0.699747261510109	-0.4117785461426599	-0.7409164021195185	2.5098924504642417	-1.1662003206971967
-0.4916728166647481	-0.3982326485799728	-0.3455610190931025	-0.3980027171415305	0.8881673057965415	0.0298401967593149	-0.498691935486779	-0.484732618563466	0.012664968647067	-0.4961341660536024	0.6936930728025053	0.5549619651512513	-0.4620287957227232	-0.4033338053949161	0.2590171037562367	-0.4011130686310406	-0.3639722949921048	0.7480709945536955	1.5656676460303531	0.0151307358070002	1.168266996264095	-0.8182350175806986	-0.4089746099555237	0.5140272456982755	-0.4043273400405336	-0.4054751587887222	0.5167742581224991	0.4205010181121192	-0.2251447698821798	-0.2056781101901152	-0.906038758911518	0.7471326922308932	1.2214665894110102	0.0499476583929119	-0.5555593180686439	0.0177357849660995	-0.7285557684743924	0.3817138476496127	0.6126173746519262	-0.4259137565752686	-0.418908056550101	0.5536894285319707	-0.3995487101507884	-0.7637779258453727	1.3868704651264838	-0.6997472949503923	0.7460093175699538	-0.6114612430859175	2.4442208556330343	-0.8485571099387585
-0.4916344646891236	-0.3982313323231409	-0.3455870844369035	-0.3980022829856709	1.4864547490938014	0.0298008776063563	-0.4986933699904404	-0.4846489862985015	-0.0006352941080679	-0.4961411800070234	0.5609326261435392	0.6125595159082552	-0.4619827667716209	-0.4033338369367001	0.3022854098851623	-0.4011124825086522	-0.3639347783667227	0.4586545705658048	2.105591653829061	0.0148282966684166	2.46019839672558	-0.8182350175806986	-0.4089738761330971	0.7054556553365219	-0.4043265945773688	-0.4054749930190802	0.4770658472666549	0.1057964331089298	-0.1786628116418061	-0.037232924744916	-1.0742274696818015	0.5858606304974572	2.540034424379817	-0.318991269371236	-0.5525535833833305	0.0049372831722883	-0.6156499258880164	-0.0004627517826875	0.6560377254975931	-0.4259143739534496	-0.9126345273883564	0.4664704460919338	-0.3995482857436176	-0.7272302166687054	0.4897317395098797	-0.6997475564304252	0.0555738376224348	-0.5564446102833749	3.846142837591151	-1.031977817234289
-0.4916375212467991	-0.3982321470853942	-0.3455821593187176	-0.3980023712888716	1.3640810595728512	0.0277468307055915	-0.4986458488644799	-0.4846645657901934	0.0105858939433287	-0.4961210231186803	0.4837393347603851	0.6370953273622857	-0.4620090187862364	-0.4033332912348321	0.3208859193998789	-0.4011126489880535	-0.364026062224952	0.5583340973730626	2.3263128594134703	0.015074606802835	2.093162620026946	-0.660631310459793	-0.4089738869246034	0.4496663978387552	-0.4043288198405473	-0.4054750873740645	0.4417694820614605	0.5685015723644443	-0.1728297815881122	-0.3818810066324787	-0.965475527101402	0.4972661086885864	2.2224802340543617	-0.1082566958428592	-0.8686682321564615	0.0059921916359541	-0.5027440833016404	-0.0445200321016856	0.8442208217114725	-0.4259145527521251	-0.8459810859496318	0.8439599087763525	-0.3995481378313537	-0.6535916619926823	1.0789206180218398	-0.6997475786556479	0.9014951982908994	-0.4682649737539078	2.8412866332757023	-0.9735903055290732
-0.4916455664153453	-0.3982325447978404	-0.3456038702587596	-0.398002241953955	2.470810365847509	0.0268700130449362	-0.4987206048642396	-0.4847151295203818	0.009882654250848	-0.496131968911206	0.6837810937533066	5.28554778248108	-0.4620224664964686	-0.4033339414148716	6.417450167957112	-0.4011136770686382	-0.3639382244950892	0.5138316238663531	2.048962210139728	0.0126590742954552	2.868422866498577	1.7034242963537929	-0.4089760344343518	0.6359820298433012	-0.4043266057036848	-0.4054751699122858	0.5167742581224991	4.37964041491512	-0.2251447698821798	1.7647300000821315	0.253560598308112	0.5559787494127705	3.132649951203775	-0.271091985512038	2.923729485508792	0.015786153918312	-0.7285557684743924	3.48833989624765	-0.7649696565108391	-0.4259123587027807	-0.8448423647434382	0.0482954437613871	-0.3995473652806348	-0.4257130453255245	3.2164016191808424	-0.6997467839473054	-0.9807043961849224	-0.5854488073525389	5.005343108676723	0.4689562602795022
-0.4916521373127938	-0.3982324257048082	-0.3455698589519234	-0.3980029987109233	1.7812056174622544	0.0294049403542252	-0.4987128074414435	-0.4846821387944944	0.0097458084353474	-0.496155475532795	0.8767643222111925	4.497628664028112	-0.4620449786857489	-0.4033339275475144	5.025674120335371	-0.4011132524410194	-0.3639665875938204	0.6945477493902205	1.4877169984958878	0.0159234276672264	1.9536286688971063	0.6001983465074529	-0.4089746045597706	0.752673660541871	-0.4043281021931722	-0.4054750738586453	0.5167742581224991	3.053429739546006	-0.2251447698821798	2.08548808508664	-0.2641673263779363	0.7130463253654462	1.9573942247769769	-0.4025968611036039	2.586166574773938	0.0101966361438884	-0.7285557684743924	0.7100392199440406	-0.6260992742099517	-0.4259127131469725	-0.8653665496969812	-0.0885961070919753	-0.3995484658478196	-0.516937908331316	1.9452824184095807	-0.6997467919342077	-0.9418897853761564	0.7651900851101643	3.0666962371481934	0.6165189541516943
-0.4916727107076908	-0.3982323776616006	-0.3456181717450973	-0.398002734649978	1.4947307736329278	0.0331983365465768	-0.4986879374974839	-0.4847138811220648	0.0114678033014012	-0.4961538350207412	0.6121445178977333	5.016463502949029	-0.4620276236778884	-0.4033339384800665	5.925690986003975	-0.4011133076927962	-0.3639914351761339	0.7602490362903287	1.6670058273285715	0.0152457827110653	1.7134380062465742	2.649046539079228	-0.4089738923203565	0.66455343426692	-0.4043295430510803	-0.4054755157434501	0.5167742581224991	3.507839206848252	-0.2251447698821798	2.005864111573203	-0.143882084282683	0.7282125062174735	1.8835693138353768	-0.1996999009383876	2.76538079246914	0.0101889659463945	-0.7285557684743924	3.9592684119943256	-1.2857769350609003	-0.425911849306064	-0.5671145352935804	-0.2546579548651626	-0.399547973059679	-0.1886910457253732	2.969985018401363	-0.6997465402424162	-1.0723539130000168	-0.5384542078934089	4.295003846474972	0.895993699038078
-0.4916195057511777	-0.3982320760991082	-0.3456079391912454	-0.3980025399668251	0.7922979577295761	0.0303294114546168	-0.4986351654800661	-0.4846682906533004	0.0098507686323786	-0.4961175007206838	0.3988867868392134	1.073257191460718	-0.4620029135479551	-0.4033337356877464	0.6765049822767294	-0.4011130146343368	-0.3639555628282528	0.2929730644698797	0.7121428303872516	0.0130751250202753	1.8397077006856013	-0.8182350175806986	-0.4089760128513392	0.4221476241044273	-0.4043302829510871	-0.4054747591754145	0.4802370050780611	0.2693870189680735	-0.1786628116418061	0.4899066501466263	-0.9613350632398	0.5160361344955505	1.5639504834447122	-0.3022896624551309	0.2876644106131352	0.015875947257726	-0.6156499258880164	1.0159983087267317	-0.0809405460473135	-0.4259131279184027	-0.7653884783812508	0.0829162522379389	-0.3995478878124457	-0.0463423152845215	-0.1233833484379123	-0.6997477048149996	-0.495980741004961	0.2351263537870961	4.100187835011388	-1.1765776817719595
-0.4916542015358947	-0.3982322891062493	-0.3455540898669735	-0.398001417413256	1.9851981431860228	0.0277213987051946	-0.4986861411637788	-0.4846307478402207	0.0099501890725292	-0.4960955375857624	0.4146558444174843	0.5401503672550169	-0.4620083994311807	-0.4033338266446971	0.2480167056933364	-0.4011123294826794	-0.3639922625002123	0.5756239097151964	1.4169974625340904	0.0122223915140989	2.0554803903179457	-0.8182350175806986	-0.4089746153512769	0.3495161065433331	-0.4043258880563097	-0.4054758805560549	0.5167742581224991	-0.4271817386618192	-0.2251447698821798	0.9713281753100984	-1.1953170830739137	0.3151217782578064	2.146319175963209	-0.0962203168958582	-0.0856240924717863	0.0105280801168786	-0.7285557684743924	0.3316278429237058	0.0666739497266539	-0.4259140581495696	-0.6063977877662338	0.4283106741755852	-0.3995475340727722	-0.2416668231931792	0.2579918246177747	-0.6997475818178659	-0.3959409390299588	-0.3773366342755914	2.86746944096347	-1.2170537709666471
-0.4916305924250422	-0.3982316302136381	-0.3455669841463373	-0.3980017467957682	2.5401657490999354	0.0282766952223831	-0.4986137149534846	-0.484652897466396	0.0072161311178197	-0.4961085904555165	0.4864426017738029	0.9987021191302596	-0.4619819702462063	-0.4033335345257705	0.6125524947928437	-0.4011124972073019	-0.3639383394907888	0.482258923067674	1.8907493475642592	0.0171143115431732	3.2614282305138453	-0.8182350175806986	-0.408973633324206	0.4795911845771768	-0.4043302773879292	-0.4054746753594505	0.5167742581224991	0.0463281508946167	-0.2251447698821798	1.175316265101589	-1.259452043196104	0.3784893853821174	3.5062537232554303	-0.7966359819059333	-0.0495381451768816	0.0123896948579173	-0.7285557684743924	0.5465120952212356	0.2711003513241403	-0.425913916824968	-0.6115293914082145	0.7946057556844442	-0.3995477678790768	-0.4500527321517397	0.9140877287640446	-0.699747333769163	-0.1451004286855244	0.3018319628448956	4.290633225866573	-1.2166938010437425
-0.491669718999472	-0.3982321692599733	-0.3455687092217168	-0.3980023562533875	1.2213661635142026	0.0284814404977215	-0.4986912268411346	-0.4847134103524987	0.0081415036842936	-0.496163058537677	0.6011812683433165	0.7280941287874141	-0.4620483687782479	-0.403333651509344	0.3914340378572835	-0.401113862596462	-0.3640163859985877	0.7719760394441236	1.5033194106141652	0.013247073786278	1.4138341474957608	-0.5030276033388872	-0.4089753383821971	0.7758315357062777	-0.4043271564563214	-0.4054749586015015	0.4550056190134101	0.2346734485274216	-0.1786628116418061	0.3678848492190369	-0.6785742461301273	0.4423074731257955	1.3169852106462143	-0.1440481958774567	0.1636930218241058	0.020336534460802	-0.5027440833016404	0.4900678229072983	-0.0845209808476204	-0.4259135371277253	-0.6888541033049864	0.2476234420521796	-0.3995477651958887	-0.1482347879360619	0.420370480140608	-0.6997476367912917	-0.3877318262391513	-0.3265979754219061	3.236704582133554	-0.5112357852685526
-0.4916793307719789	-0.3982328744636541	-0.3455927144562629	-0.3980027876699947	0.9383854575712962	0.0314312839111846	-0.4987238024587928	-0.4847384115534725	0.0178017203417454	-0.4961487966050751	0.8180433554197266	0.2661219453883432	-0.4620528202116664	-0.4033338218285875	0.0538257544431848	-0.4011136357238181	-0.3640456859406044	0.7640076911473143	1.183429056637367	0.0168890232397603	1.616983862636694	-0.660631310459793	-0.4089731854766956	0.7004932535155776	-0.4043288309668632	-0.4054758736912139	0.4682417559653567	0.2047450890614808	-0.1728297815881122	-0.7198577225715552	-0.857099821300404	0.6660461807448081	1.7384420718766198	-0.3366712845484582	-0.2279518138033186	0.0150781112218249	-0.6156499258880164	0.3401402652055583	-0.1014726133130477	-0.4259136618417794	-0.8628876016517573	0.1526010330403164	-0.3995488185443467	-0.65077470880013	0.4077288074096305	-0.6997475286568623	-0.0844013521357486	0.3121676099768734	1.1050705539666876	-0.8366335931843346
-0.4916845359373737	-0.3982328796903482	-0.3455807125980681	-0.3980028601966868	0.1014480380872568	0.0312747356811245	-0.4987301842730865	-0.4847261955994142	0.0130106336284451	-0.4961546771417397	0.7195242909307205	0.2699631898459213	-0.4620635874560605	-0.4033342550375406	0.0564255672226781	-0.4011132579855983	-0.3639496402141316	0.9226229261121064	1.8114025498552773	0.0217277990241712	0.6805212376823694	-0.660631310459793	-0.4089746045597706	0.6863579271165239	-0.4043266446457904	-0.4054747971834903	0.2481909791392215	0.3449670917511245	-0.1241239806397677	-0.8372425296727914	-0.560976278208718	0.7872254673545687	0.5878346406841103	1.4171018493187637	-0.4951675032911085	0.0133066335433114	0.1746909722166156	0.0414035489845351	1.6841723643539064	-0.4259142695513724	-0.738412345912522	1.8049240166655272	-0.3995485964771764	-0.3343562029288908	1.913000729745281	-0.6997480291990046	1.593413005418577	2.270094740665953	3.435233997214537	-0.7655905657455192
-0.491671956721138	-0.3982320789918799	-0.3456015282627364	-0.398002621580481	-0.0098864033634618	0.0313904231520247	-0.4987251733392617	-0.4846964974307743	0.0087495687221656	-0.4961476618481398	0.7883074182721302	-0.1543365817883984	-0.4620659531076131	-0.403333940057215	-0.2097267898803937	-0.4011136334399106	-0.3639904955775741	0.8545161001035274	0.9566000285049052	0.0237344714435768	0.1531407286098131	-0.660631310459793	-0.4089753060076783	0.7976360285558816	-0.4043272343405327	-0.4054748249533967	0.2832115914912498	-0.4785653666369414	-0.1660853405885285	0.2240517118604135	-0.8614468815305626	0.7735608885670986	0.2077372884487265	0.2538216254672116	-0.79209176115706	0.01725938891002	0.0617851296302396	0.0634483942755532	1.9040986508054976	-0.4259146888957043	-0.3273286774429976	2.1983918383374825	-0.3995481410495742	-0.2851170288899233	0.7351057325615682	-0.6997480252420674	2.153937278363016	0.7416810166073735	3.0213776763416136	-0.8233740869228674
-0.4916697495796595	-0.3982320308379189	-0.3455988502073797	-0.398002149225245	0.3214406065592957	0.0297520238709226	-0.498675398273134	-0.4847049786944826	0.0084371714913557	-0.4961165500183642	0.4799847972417492	0.0037513206167058	-0.462065852062096	-0.4033339095071404	-0.1155211359039385	-0.4011133097287334	-0.36396344589767	0.6459859286379667	1.6987410500378664	0.0195759051171502	0.4930014175559963	-0.660631310459793	-0.4089744750616952	0.5371851208626822	-0.404331017287936	-0.4054751476149818	0.0240039095156003	0.2627482171059873	-0.1378316012659485	0.0211043547022008	-0.9334514462624652	0.6076338604335356	0.4687633263139877	0.670083729635785	-0.9243667644721824	0.0113624965286308	0.7392201851484956	-0.3752318328026008	2.028243804717484	-0.4259139871310814	0.0066658844504993	2.0976639729858824	-0.3995482385798253	-0.3181018857531664	0.9320741269099128	-0.6997480367453461	2.77790587783382	0.8126675329645792	1.7256085560157957	-0.6450744671241839
-0.4916242627386896	-0.3982320197498764	-0.345554970253683	-0.3980022934518027	1.8818871714529888	0.0277614262924686	-0.4986794874983372	-0.4846646372260714	0.0076124359155557	-0.4960931124866656	0.5445628425622869	1.1813158369975283	-0.4620211770713298	-0.4033336948776876	0.77152139577499	-0.4011122345860962	-0.3639572092147178	0.4905279637530423	1.1003932250678616	0.0134515178456898	2.566417456827231	-0.8182350175806986	-0.4089724354670096	0.2600424979535793	-0.4043256265878862	-0.4054747908135726	0.5167742581224991	0.0790431368274476	-0.2251447698821798	0.556043448879889	-1.171448513037702	0.3526618298717348	2.4911220154958387	-0.4795993107296708	0.3461171690073658	0.0044227215533039	-0.7285557684743924	0.8895116540436427	-0.6620966224164525	-0.4259132871265422	-0.8588584588585387	-0.2774431748706576	-0.3995476923492815	-0.8188804717626681	0.3774898795586597	-0.699747275449689	-0.6556310079858595	-0.5006050188960972	4.560279587115319	-1.055714902911368
-0.4916549624283367	-0.398232222655978	-0.345618341346093	-0.3980023557432451	0.8668658367095248	0.0311524627611856	-0.4987069456226102	-0.4846673197877315	0.0117886887748682	-0.4961350287036765	0.7327402629963188	0.1115325421158036	-0.4619999348363594	-0.4033338071558242	-0.0479170678267772	-0.4011126021731561	-0.3639259300454151	0.7441619935024303	0.952470708440007	0.0129216799987422	1.1023122992286098	-0.8182350175806986	-0.4089731800809424	0.4653054823653674	-0.4043280799405405	-0.4054746490434897	0.3462211184395854	0.3663674200603153	-0.1653562118318168	-0.1528347974277263	-1.0070109800849965	0.477144641023521	1.2748966394642076	-0.143072055759796	-0.7396039678054661	0.0103747125639955	-0.2769323981288884	-0.2392205103698596	1.1675728807659702	-0.4259145125919352	-0.4094129406965183	0.8617517992051166	-0.399548290827793	-0.4106004024418321	1.015182998314328	-0.6997475563730782	1.114620584125765	-0.3747671024864515	3.325582173746134	-1.2053800077933643
-0.4916172836553384	-0.3982314436209123	-0.3455698432302485	-0.3980024239790341	1.0356289198289457	0.0323593516627926	-0.4986226547790985	-0.4846531021943014	0.0079494490141695	-0.4961170524010417	0.4021907798556131	0.1889812163977287	-0.4619729176736434	-0.4033339333802049	0.0023516949685869	-0.4011125581537526	-0.3639910798436779	0.4427178739721856	1.4291541014497742	0.0118213383988874	1.2964780657713548	-0.9758387247016044	-0.4089753060076783	0.5257565590932348	-0.4043280799405405	-0.4054753115805927	0.4818915221970531	-0.497746612302491	-0.190328871749194	0.3493532897555526	-1.2908198515308886	0.5319531163798563	1.4174228473227148	-0.4367442449815518	-0.7109838284242319	0.0123749491345844	-0.6156499258880164	0.2395122274172552	0.1289405999843678	-0.4259138347886108	-0.2196656149134024	-0.5362925348867069	-0.3995481190455549	-0.3806168097086589	-0.5515316545118966	-0.6997477114683253	-0.3850092980178067	-0.9386127338989316	3.3085041663195587	-1.6810579915205337
-0.4916376370274177	-0.3982319082652225	-0.3455462412319628	-0.3980017617629773	1.268375654588065	0.0275926320523363	-0.4986523723481427	-0.4846269748117678	0.0103182692713769	-0.4961056510489932	0.4347801655173726	0.2610621725426021	-0.4619868093717724	-0.4033334643298124	0.0504065182932415	-0.4011129022984369	-0.3639686224665732	0.4600076863143194	0.7154669675160871	0.012349614711166	1.1938355548977826	-0.8182350175806986	-0.4089750739902935	0.560643747652601	-0.4043295319247644	-0.4054752242730969	0.4726538016160065	-0.2646235406260991	-0.1728297815881122	0.6204960120327263	-1.1410185159460002	0.4212850442219957	1.2773947645903343	-0.7816367297909972	-0.2352583669862095	0.0102205545854472	-0.6156499258880164	0.6085190001145365	0.0330188079603825	-0.4259145174361974	-0.3652470364192761	0.2462070152477919	-0.3995479438441821	-0.2114522103090604	-0.3430490503455276	-0.6997475788744104	-0.3990681777663715	-1.0062595058244752	1.809696804343837	-1.471395853869031
-0.491642972858294	-0.3982317444300794	-0.3455447069187985	-0.3980022981821999	1.556261160719013	0.0301932848515267	-0.4986775235086001	-0.4846396512677647	0.0040257793682106	-0.496118119068793	0.6294153904834585	0.4076998107485754	-0.4619678812239786	-0.4033333686044219	0.1519457808314003	-0.401112890332623	-0.3639712736617549	0.4834616926219097	1.1507667534836423	0.0143957538995983	1.7529850484669118	-0.8182350175806986	-0.4089745937682643	0.4517716592173375	-0.4043272677194803	-0.4054754037866647	0.428533345109514	0.1306725065910216	-0.1573357955079876	0.5443259085385803	-1.1597229344910418	0.527448310186185	1.8399835592360627	-0.6038235986574642	-0.4298349000243838	0.0099907809256461	-0.5027440833016404	0.4603341543709633	0.8438156511627963	-0.4259140845106224	-0.2655362369816449	0.7081446708110629	-0.3995477009446163	-0.1185544033999552	0.3499512578446435	-0.6997477440217378	0.3554635297006647	-0.7669356760049099	3.071995912323738	-1.4345376463334278
-0.4916270811918083	-0.3982319835319224	-0.3455617635377737	-0.3980025778282859	1.393100995182142	0.0325323600373435	-0.4986578155653494	-0.4846811292877446	0.0070126114568473	-0.4961222631470487	0.459259750138879	0.7264433255799138	-0.4620089613393981	-0.4033332356606361	0.3900683721498057	-0.401112681460103	-0.3639184994744184	0.4742905747708646	1.9279466504448903	0.0161235997106208	1.889075222602721	-0.8182350175806986	-0.4089753275906909	0.5561324732699244	-0.4043295486142382	-0.4054749378432885	0.4814778929173063	0.3244810241356902	-0.1786628116418061	0.4262112155166466	-1.110365949806362	0.5649883618001132	1.9765153033750384	-0.3254281235383712	-0.2254976451479843	0.0122428903567712	-0.6156499258880164	0.6116813666209512	0.3689668985778189	-0.4259141437604968	-0.4887902406823736	0.9890485562647652	-0.3995480103759061	-0.3636945325497618	0.2865682805735979	-0.699747341694265	-0.1678168300177879	-0.6723931384244518	3.0412283375959976	-1.2689940415245806
-0.4916449159447618	-0.3982316025230086	-0.3455900992178168	-0.3980023580353179	1.2600120215010768	0.0290886986642279	-0.4986476584139448	-0.4846340629963183	0.0051361010313204	-0.4961369140057504	0.5028123853550556	0.6162027395746368	-0.4620243706105135	-0.4033336660259332	0.3049835046707491	-0.4011128353748666	-0.3639323338538691	0.5437505165279585	1.6600825675735331	0.0144473949433019	1.080650103984754	-0.8182350175806986	-0.4089737628222812	0.5998918347818879	-0.4043280632510666	-0.4054746307842062	0.4417694820614605	0.2801071029475864	-0.176110860993315	0.2146445290967547	-1.0588994442354571	0.6181450748854355	1.2501241901805142	-0.6611383344479751	-0.2799611649901387	0.01418137685814	-0.5027440833016404	0.3470824014479556	0.5040791507182074	-0.4259140186360663	-0.4693480430606351	0.6169252250162828	-0.3995475554789456	-0.2320463253691718	0.6177568449959265	-0.6997476103921362	0.1162038247417507	-0.6679342291417505	3.58103003404236	-1.0033537381434237
-0.4916517534230325	-0.3982325971201989	-0.3455751021729379	-0.3980029551172131	0.5524502477339513	0.036179100359555	-0.4986991064929848	-0.4847040028306396	0.0148063482487638	-0.4961586490772834	0.6893378092808875	0.2649941302661336	-0.4620262351905735	-0.4033341316889062	0.0530631255153606	-0.4011131420794484	-0.3639557536289873	0.6906387483389556	2.471464813666755	0.018005970638395	0.7910807426843911	-0.660631310459793	-0.4089738653415908	0.7928240025476931	-0.4043288198405473	-0.4054762398651367	0.1769088665959168	0.7816837471220791	-0.1494976613733364	-0.3384645209627316	-0.7888858115313105	0.8259668006201426	0.8207476292517316	0.0702064754561359	-0.8394368747501224	0.0153031389134779	0.2875968148029916	0.016962874001249	1.449105738090517	-0.4259144688529613	-0.6024702167554128	1.1153600948827556	-0.3995485448361989	-0.548649601822397	2.179195929320716	-0.6997480295649924	1.8205098046984909	0.4200844167295218	2.471497375216435	-0.7609719640640259
-0.4916604179400128	-0.3982324906163013	-0.3455437812283479	-0.3980024292389194	0.0180408156139351	0.0325725008715899	-0.4987004708889604	-0.484697442837643	0.0136792344344322	-0.4961419735853926	0.7479085945716077	0.2278190388972152	-0.4620184678716817	-0.403333811033679	0.0280394746730376	-0.4011129867896721	-0.363998690328063	0.6238850380788913	2.1485896268396782	0.0133913355800489	0.1706044855267169	-0.660631310459793	-0.4089753006119252	0.6197414420656653	-0.4043279464247498	-0.4054753499819738	-0.0623067335252282	0.5852902030662929	-0.1356259867768955	-0.6198005113358815	-0.6761248367021685	0.6975798241005079	-0.0278191334133583	1.4104467476382754	-0.8149367334790235	0.0128173266556639	1.0779377129076235	-0.540319686362325	2.204974785271567	-0.4259147146520955	-0.6447765422247863	2.785517937599353	-0.3995480933045105	-0.62793362542206	2.735207243317129	-0.699748055456911	3.9681582298926936	1.4125911055104403	2.356385004853075	-1.225418014251878
-0.4916605913768549	-0.3982321942399262	-0.3455635499546554	-0.3980023528377351	0.4466580948383089	0.0317206370070288	-0.4986629911256008	-0.4846907285011221	0.0116204478129961	-0.4961482238286444	0.6804771007369069	0.3175327477786627	-0.4620413527149382	-0.4033337360947438	0.0889095948855266	-0.4011134309156449	-0.3639570155848128	0.738298491925533	2.0396658107373344	0.0196953102660957	0.3712052642548445	-0.5030276033388872	-0.4089737574265281	0.6292151182692862	-0.4043295430510803	-0.4054752852307791	0.1125205753817538	0.1236127555855939	-0.1212803784885919	0.4357696811278562	-0.7639151382810002	0.431045457641617	0.4513296446714789	1.041240669393561	-0.8711173820511264	0.0186015221199077	0.5134084999757436	0.0564857679053468	2.217200177537658	-0.4259146297292395	0.1561283334760641	2.493380733137933	-0.3995483590814133	-0.2997983622411602	1.0908819810262942	-0.6997477237532165	3.7508082424173295	0.2947365160144711	2.576209766135402	-0.1861513685831416
-0.4916296249200542	-0.3982319985914779	-0.3456086658259229	-0.3980022744747054	0.5544495151094855	0.0271233143227944	-0.4986643440365328	-0.484681281570328	0.0124556623208889	-0.496131169768386	0.510922186395309	0.1089662271628348	-0.4619949074263373	-0.4033341044109629	-0.0495585813098466	-0.4011132338013964	-0.3639680335008197	0.6090007648452286	1.2818981840190058	0.0112115402877413	0.7069131717159635	-0.660631310459793	-0.4089760344343518	0.6177865564998388	-0.4043288142773893	-0.4054750503789595	0.4001308012334567	0.2787602343636781	-0.1611637214807243	-0.1208658399076783	-0.9900365990122284	0.4774449614364325	0.9353243898307032	0.1913290677819209	-0.7996286320177552	0.0151496032432433	-0.3898382407152644	-0.1857442669766192	1.3517411483981416	-0.4259143448473184	-0.7302931979712561	1.3221435655906233	-0.3995474226207234	-0.1886420225925569	0.5174889834772339	-0.6997477797804852	1.3140951240874394	0.284036121182412	4.093466249115645	-1.1297542955521198
-0.4916284376437577	-0.3982319587232627	-0.3456062298231446	-0.3980021703193083	2.3462422345012293	0.0268113714662263	-0.4986432553362339	-0.4846518209458731	0.0064954433341174	-0.4961077903547119	0.5014607518483466	1.504829259549247	-0.4620159259621337	-0.4033331986347244	1.0724397812185402	-0.4011127621162197	-0.3639769651857215	0.3785200490148716	1.6976275934695404	0.0112153598607984	3.353935351444092	-0.8182350175806986	-0.4089760074555861	0.4347791923759221	-0.4043266112668427	-0.4054748570923928	0.5167742581224991	0.1599820529276343	-0.2251447698821798	0.7162011984591571	-1.1661248185242423	0.5173875763536521	3.33159787891952	-0.7840441113204882	0.0627662707644087	0.0089157485114026	-0.7285557684743924	1.033927882564562	-0.5156167335242823	-0.4259135432715343	-0.7491660898596589	-0.0141169060926898	-0.3995478047895782	-0.7314065941822944	0.6389846282237496	-0.6997471661713526	-0.5567714235864586	-0.3804282192128339	5.019153837757604	-0.9482171153762404
-0.4916223156310595	-0.3982319629742815	-0.3455786055164482	-0.398001654898126	0.8463818283364916	0.0328691269698026	-0.4986435557468368	-0.4846397548202124	0.0106497765438904	-0.4961408373346975	0.5915696522956084	0.341882140607752	-0.4619960838995396	-0.4033334128644896	0.10574351059118	-0.4011129183565488	-0.3639445532033488	0.4899265789759248	1.7714919101047388	0.0136099144596271	0.9780296511405612	-0.8182350175806986	-0.408973752030775	0.5985384524670851	-0.4043288087142314	-0.4054747237223248	0.4505935733627588	-0.1709541701937897	-0.1728297815881122	0.3302912531406573	-1.1608549894354625	0.3173741813546422	0.9673422570320764	-0.5164560443044512	-0.6373394468944651	0.0131740953143413	-0.5027440833016404	0.4064471641211507	1.0245348515258854	-0.425914471736281	-0.11661829564822	0.7816749228333281	-0.399547840918719	0.0326158842606874	0.1426334049036302	-0.6997476994128646	0.6236883447343263	-0.017791264829146	3.145194258377576	-1.5908017462810715
-0.4916212625338168	-0.3982314976361876	-0.3455679280119525	-0.3980023104518238	1.433597379799156	0.0301123394502571	-0.4986518309717033	-0.4846619852198345	0.0057768347205336	-0.4961449198708716	0.5532733696055221	0.6957378589184112	-0.4620322194030268	-0.4033335789375241	0.3661502269553778	-0.4011129174997928	-0.3639420126475765	0.4570007624287309	2.3535435502644524	0.0137355763041346	2.713303978616756	-0.8182350175806986	-0.4089745290192266	0.6967338581966804	-0.404331011724778	-0.4054746930601054	0.483683915742629	0.7526614867020459	-0.1815793266686531	0.7873816577137679	-1.1009668622582562	0.5076271629340308	2.6183325684312115	-0.0645483978112465	-0.2274490244119549	0.0100305927455115	-0.6156499258880164	0.617252072359237	1.2349815963824644	-0.4259137970062382	-0.2660346453946054	1.6491779657509074	-0.3995479863014705	-0.2368186398617835	1.6153688728952529	-0.6997478381810056	0.8264694372645716	-0.0066690251069746	3.93551900447793	-1.1030017082167405
-0.4916345425312903	-0.3982319068140806	-0.3455914154578036	-0.3980008822429258	1.5393378757902112	0.0273864479397453	-0.4986371806391754	-0.4846325422194609	0.0096980452345045	-0.4961343223228469	0.5179807169303445	0.8916455066482613	-0.461983333808769	-0.4033336662357679	0.5230115883147527	-0.4011124576399764	-0.3639356432570409	0.4640670335598639	1.7010279296144677	0.0118820312432281	2.1108009303003312	-0.8182350175806986	-0.4089751873011093	0.6213955760059799	-0.4043295541773962	-0.4054746718404013	0.4918186249110157	0.254490446601736	-0.1923339758301513	1.1756221435651533	-1.237038479541562	0.1523481144598136	1.9561723168377256	-0.5842853263866133	-0.2448125319942231	0.0128101430626759	-0.6156499258880164	0.5987412732508925	0.648752064065875	-0.4259139818318103	-0.7525810107905051	0.6719946191244881	-0.3995478052198388	-0.4299068997032865	0.3798687212290481	-0.6997475845973312	0.1264851168881459	-0.0325158905740668	2.861417818544984	-0.9666342113381527
-0.4916309258350209	-0.3982307468891943	-0.3455422018918712	-0.3980024452182229	1.5985873518480864	0.0294492857260454	-0.4986575134263137	-0.4846559658544512	0.0005301717548927	-0.4961237959494825	0.5444126610615413	0.6494196493522768	-0.4619926591855095	-0.4033332270209896	0.3303856657637365	-0.401113070054209	-0.3639643809185907	0.3261995734056322	1.6834818274061327	0.0130998417302499	2.1876789728693167	-0.8182350175806986	-0.4089745991640174	0.6439519479193633	-0.4043295374879223	-0.40547473141624	0.490301984218603	-0.0919936601429518	-0.190328871749194	0.9714284315268334	-1.3003609177496305	0.515435493669728	2.2314115721509062	-0.7496936068673549	-0.354027395105708	0.010042177905017	-0.6156499258880164	0.4018419132530267	0.3618363168581229	-0.425914160089502	-0.7423051329558826	0.5399687983820824	-0.3995481178007409	-0.3095647051326929	0.5922271783898504	-0.6997477575545968	-0.2051950063360641	-0.6089549979074061	3.135357715509409	-1.273201353792739
-0.4916167699530057	-0.3982318356631348	-0.3455906987381306	-0.3980020234564125	2.032334210763402	0.0285357098441174	-0.4986514565129106	-0.4846498745835932	0.008190145964243	-0.4961219570187081	0.4597102946411153	0.8636898990934944	-0.4620014861744333	-0.4033339194454077	0.5000745845127629	-0.4011123364344963	-0.363968181418824	0.4751926519365413	1.7018689901621735	0.0141629467415285	2.6067053865567105	-0.8182350175806986	-0.4089767250907533	0.59432792970992	-0.4043288087142314	-0.4054748472226124	0.4947140298692528	0.1172706650881039	-0.196161901802888	0.7426437234675557	-1.2655394349785156	0.5801545426521402	2.717397594192369	-0.7712771359869813	-0.2096579867484562	0.0139693877749775	-0.6156499258880164	0.4777171814784263	0.3404506938304744	-0.4259139430290052	-0.922388909172672	0.8600869214613881	-0.3995478757692988	-0.2847049951310645	0.4998785014954934	-0.6997474813012441	-0.1050788473741292	-0.913887746239224	3.557973656884986	-1.0147448290581818
-0.4916235804526047	-0.3982318891993319	-0.3456573245979816	-0.3980026920894678	2.051491962614004	0.0361935341657286	-0.4986993092331291	-0.4846660186035569	0.0100348429074716	-0.4961361964088076	0.6169503259215874	1.0324302582332776	-0.4620013869434032	-0.4033338044995873	0.6413218203073111	-0.4011126119439889	-0.3639790612090958	0.4785002682106884	1.880463104265604	0.0105794051100829	2.325562973890307	-0.660631310459793	-0.4089767304865064	0.6731248555940058	-0.4043273511668495	-0.4054743832272684	0.5167742581224991	0.8720326994894624	-0.2251447698821798	0.3873445015734924	-1.0291295246739618	0.7183019325913962	2.501038277022122	-0.3703853383333901	-0.2696736995193552	0.0150628638773309	-0.7285557684743924	0.6260512537546566	0.5201085708005082	-0.4259137024489858	-0.4507767208057517	1.0877491557442904	-0.3995474997748237	-0.2780539981042617	1.5055574068806783	-0.6997473175594404	0.2756159591339329	-0.1748825830167394	4.976102796226847	-0.7204629984978402
-0.4916580536233124	-0.398232583625884	-0.3455795968005532	-0.3980026541159012	1.0837615871059354	0.0361533538502523	-0.4987146984051949	-0.4847140593083868	0.0125222232469757	-0.496157620074068	0.7602234776327336	0.5696469005866759	-0.4620485158841389	-0.4033338573061831	0.2699744699273925	-0.4011135432302034	-0.3639433231537958	0.7488227255250927	2.5146371309796667	0.0190905082714336	2.156401858934996	-0.660631310459793	-0.40897315849793	0.7456059973423442	-0.4043272343405327	-0.4054750831387896	0.4152972081575644	0.6515681695548232	-0.1611637214807243	-0.4940800293338404	-0.837001320556735	0.6975798241005079	2.095142987284579	0.6607828721356781	-0.6019399325063821	0.0175858225349045	-0.5027440833016404	0.251983618498052	1.114170420105671	-0.4259138676053718	-0.3788209717042071	1.823212040843318	-0.3995479373633745	-0.3871306113151494	1.5065078196386463	-0.6997477356543814	1.441752272166516	-0.1049577589372739	3.0845588803238204	-0.7612189850920891
-0.4916803313394497	-0.398232180891338	-0.3455552327729969	-0.3980028566692589	0.5298202268232335	0.0336001747296615	-0.4986817006660551	-0.4847248063538349	0.0079911561555762	-0.4961547601233667	0.5185814429333264	0.8109546468030111	-0.4620398418778221	-0.403333847305692	0.4573077508525571	-0.4011134437765979	-0.3639796229051092	0.7566407276276224	2.5446030986095103	0.0194011628324757	1.0780919880189626	-0.5030276033388872	-0.4089760398301049	0.7905683653563548	-0.4043295374879223	-0.4054748349354346	0.3317440936483937	1.054386295246625	-0.1474925572923791	0.5301062195279258	-0.6712749370989367	0.7738612089800101	1.094262693440151	0.572773106866238	-0.6265999690762394	0.0148462389764048	-0.0511207129561364	0.0535975997940381	1.565752066740674	-0.425914812980515	-0.7410143212279489	2.174627113182872	-0.3995488759700883	0.2541495969731033	2.3140565914679585	-0.6997477611567573	2.53490809027937	0.8730496956936525	3.183438720469105	-0.6462927251109046
-0.4916606695729464	-0.3982312847685456	-0.345578733360783	-0.3980027907507011	0.9547355983783076	0.0301285438137996	-0.4986632173909812	-0.4846989899456717	0.003646026291857	-0.4961541449652046	0.6110932473925152	0.0817850548187628	-0.4620164264216385	-0.4033337446868773	-0.0668957021377472	-0.4011128771866251	-0.3640002604279931	0.7342391446799884	1.6034168909557631	0.0171645756773371	1.34354303250496	-0.8182350175806986	-0.4089745182277204	0.7056060311492776	-0.4043280799405405	-0.4054766574495591	0.4268788279905189	-0.0713515361834675	-0.1706423953179769	0.3252003814580155	-1.0843115405828048	0.6971293434811408	1.41074614062722	-0.1529257664079642	-0.252454656539069	0.0132438996467794	-0.3898382407152644	0.1439744721199802	0.8037349416562821	-0.4259136679726534	-0.9306631964628248	0.7257005169622117	-0.3995485316827523	-0.0146495362638494	0.2786884819297306	-0.6997477503149574	0.4415078803060765	-1.1550122192573091	2.4438896690974983	-1.4508627356197572
-0.4916536995304443	-0.3982322555184018	-0.3455563040505132	-0.3980026529521147	0.5755326185853368	0.0307874440412531	-0.498729601705252	-0.484718681225199	0.010012128140395	-0.4961418399553124	0.6873854497711969	0.1796459820411992	-0.4620516557645162	-0.4033337735497881	-0.0037823454077374	-0.4011134160263648	-0.3639653658221911	0.5258593194087069	2.108030893313133	0.0175324542677763	1.0416711136198455	-0.660631310459793	-0.4089745236234735	0.5454557905642561	-0.40432791860896	-0.4054747351581659	0.3926854741979859	0.0511859131240104	-0.1646270830751051	-0.2208686266001641	-0.8377243772885158	0.6013271317623959	1.0892573189731487	0.3253224809554353	-0.8137392202083997	0.0170154040184385	-0.2769323981288884	0.0070289160871348	1.6784263267601276	-0.4259139602923167	-0.2720279134229434	1.281421349250356	-0.3995484191420227	1.0360842640178478	0.8095200618880932	-0.6997476850525921	1.5293390066163264	0.0845245713231715	3.7055922518500624	-0.6198422028028229
-0.4916516717317679	-0.3982318504570786	-0.3455592354523812	-0.3980023588166557	2.8811866203782523	0.0304494132075651	-0.4986685921908308	-0.4846711253346872	0.0045031792135319	-0.4961232883731868	0.3581876001371999	1.2845682677024255	-0.4619632189531106	-0.4033338696295283	0.864882640200136	-0.4011132248542006	-0.363953687264556	0.566603138058431	1.379319379930798	0.0102114487882831	3.497670505829186	-0.660631310459793	-0.408972451654269	0.3418469400927829	-0.4043280688142245	-0.4054747554988278	0.5167742581224991	0.3394733713625769	-0.2251447698821798	0.4563625076397614	-1.0886755632980734	0.4995185117854221	3.5763393016349463	-0.5314231699507433	-0.0762409893966889	0.0143225183794153	-0.7285557684743924	0.761765407528009	-0.3401069920168001	-0.4259131606213605	-0.6796166250983023	0.0529263074022579	-0.3995482107846008	-0.5180770779532484	0.7977293709071287	-0.699747195096472	-0.466443964323024	-0.2960381593592344	3.6494501362205214	-0.9461919416597916
-0.4916715012148782	-0.3982328091129157	-0.3455825056381934	-0.3980030061261369	0.6710970455242521	0.0318225327809034	-0.4987037474632695	-0.4846989006843843	0.0135401040330769	-0.4961462861132086	0.713517030900903	0.2405286680848016	-0.4620502218392753	-0.403333950354634	0.0365925662733258	-0.4011134526230174	-0.3639763899864121	0.7408543772282828	1.177161270487748	0.0219424636106715	0.9353892335877988	-0.660631310459793	-0.4089750739902935	0.7689142483195069	-0.4043288142773893	-0.4054746305247292	0.1303066344109325	0.5529064835373583	-0.1436646313196424	-0.184580868273659	-0.751702246337335	0.6487777570024011	0.9591433128074944	0.2738622796200234	-0.843484163094237	0.0186822166232493	0.4005026573893676	-0.2491247529923656	1.722665786324158	-0.4259148276887412	-0.1533525712646118	1.6340946403855203	-0.3995483691954587	-0.1484406318311691	1.0567666619484877	-0.6997478184458732	2.0400784459291663	1.192315872212831	2.03840886694679	-0.7861211625870369
-0.491634012605273	-0.3982319304371119	-0.3455645702843777	-0.398002625000399	0.959535786815924	0.0321470626066457	-0.4986998031305171	-0.484675675071533	0.0114262547152119	-0.4961389779674461	0.6373750100229666	0.0945897189152036	-0.4620295934953258	-0.4033339646781692	-0.0587255310841153	-0.4011125118059789	-0.3639659113400682	0.4475289521891273	1.2831474000060945	0.0145238963347364	1.3654149744057735	-0.8182350175806986	-0.4089767304865064	0.4965836514185922	-0.4043280521247507	-0.405474887677355	0.3706252459447396	0.4086072483790471	-0.1669967515344182	0.2463908834965691	-1.1691955205551607	0.6610908939317697	1.1135207333469024	-0.4008838696956355	-0.8113297801357203	0.0124646770908003	-0.2769323981288884	0.2278834393149875	0.7723728957553436	-0.4259145772860882	0.0717846931559744	1.011146816802799	-0.3995480209966737	-0.2504248751892208	0.4228256245066784	-0.6997478222152698	0.675612498496152	-0.2223055864573766	4.780745467471442	-1.5022455927001908
-0.4916206649603825	-0.3982320344144959	-0.3455685684699985	-0.398002684739697	0.7804191992397119	0.0319201619037336	-0.4987001593130173	-0.484653005877568	0.0079998253124269	-0.4961327847295503	0.656748423619128	0.0965869004616965	-0.4620365785319564	-0.4033339191617813	-0.0574549694265221	-0.4011129200651315	-0.3640223524258355	0.4870700012846156	1.0041224922219294	0.0189473440340515	0.861643418495669	-0.8182350175806986	-0.40897434556362	0.7060571585875456	-0.4043285694984397	-0.4054751847145018	0.490301984218603	0.2388743826819638	-0.190328871749194	0.5465565885133834	-1.1024414275099712	0.6522314417508824	0.8092982134522837	0.0453915158716357	-0.7112492761270394	0.0111022583596553	-0.6156499258880164	-0.0092032229063721	1.8248345204431229	-0.4259143114906106	-0.3135528329690218	1.263703272534345	-0.3995482630119905	-0.1667125931636041	0.6010794617033145	-0.6997476450470923	1.9863816955696003	-0.1347703869812526	4.102032953742664	-1.0613057778126616
-0.4916385305696047	-0.3982317464799791	-0.3455511019732619	-0.3980016353041711	1.162110016368414	0.0255746944949448	-0.4986677504746547	-0.4846693911936572	0.0123976695810082	-0.4961464326140169	0.401439872351886	0.3846160513205954	-0.462031546886551	-0.4033337032414632	0.1356253240678688	-0.4011123812043872	-0.3639335451292046	0.542096708390885	1.5854977534724577	0.0174260611611115	1.4453416580866685	-0.8182350175806986	-0.4089760290385987	0.6004933380329116	-0.4043287975879155	-0.405475124156087	0.4770658472666549	0.0730548410063958	-0.1844958416955001	0.5100680653918833	-1.2386379522263045	0.4616781397585827	1.5387357608109584	-0.9840671451356144	-0.6578468843768188	0.0144081441115267	-0.6156499258880164	0.1640283389306726	0.4898397610172413	-0.425913911650639	-0.3192417386447413	0.767568645228357	-0.3995486993934277	0.207931182310969	0.514083669787151	-0.6997477049138437	0.2218223723782836	-0.8652945920949722	3.0374002656280283	-1.0724913688330548
-0.4916249389044873	-0.3982326309351793	-0.345587856478102	-0.3980024043244993	1.3907958650580343	0.0287297553198538	-0.4986657647677437	-0.4846652254861703	0.0084950004883975	-0.4961357390895042	0.6013314498440618	0.6708609926432563	-0.4620321930134082	-0.4033334568360213	0.3468092480791568	-0.4011130886663606	-0.363953026764057	0.3885932440315931	1.6632147573863227	0.0148867162363031	1.731871651707385	-0.8182350175806986	-0.408977307832092	0.6185384355636182	-0.4043295541773962	-0.4054744988649054	0.4947140298692528	0.2677137515567205	-0.196161901802888	0.6723475210301783	-1.2022373008508305	0.6384167027569567	1.7975818373053287	-0.5156007303646493	-0.5656361410834457	0.012146985246899	-0.6156499258880164	0.2963025240503505	1.2718091661473698	-0.4259143406375622	-0.6233049626970733	1.3456670870850318	-0.3995480739794952	0.1015129394726922	1.0089405619598273	-0.6997476509536008	1.2735882065314283	-0.1408751910741951	2.929738411594517	-1.2554138426839023
-0.4916452133350741	-0.3982318416790396	-0.3455621540114947	-0.3980014824824885	1.9797531911659687	0.0299383739060175	-0.4986714292644058	-0.4846857686421434	0.0052127280658259	-0.4961317414234275	0.4439412370628444	0.9844010373323744	-0.4619939667952656	-0.4033338327094288	0.600434938040654	-0.4011127337107856	-0.3639509189833144	0.5332262829283988	1.7197931863861116	0.0135586743241701	2.2059577835209194	-0.8182350175806986	-0.4089760182470924	0.5798918516853547	-0.4043270674457943	-0.4054745437781776	0.5167742581224991	0.2823912063414566	-0.2251447698821798	0.9297712249920146	-1.1899098629720646	0.4396045894095928	2.385345123598563	-0.7605810383812647	-0.2696554161833644	0.0136355001575949	-0.7285557684743924	0.6813234993537599	0.2251948021644504	-0.4259138481370323	-0.3953623168163157	0.6144114324882377	-0.3995479141580732	0.1503150038141414	0.508794184317644	-0.6997475055131279	0.1318020865433524	-0.4000277205620526	4.071110493755819	-0.871425051802943
-0.4916326079640959	-0.3982319650047172	-0.3455764225112511	-0.3980019439653007	2.3982229862619326	0.030464245014831	-0.4986690446896915	-0.4847000369039139	0.0081290099727513	-0.4961367775121757	0.3976853348332501	0.7694725117882071	-0.4619839370586318	-0.403333452315297	0.4241274517035007	-0.4011126589879666	-0.3639378074071308	0.3302589206511767	1.8292832242478425	0.0127900661978734	3.056719682778496	-0.660631310459793	-0.4089774373301673	0.5683129141031512	-0.4043302718247712	-0.4054748364747537	0.5167742581224991	0.4435192905250188	-0.2251447698821798	0.7159146080178351	-1.17146167207465	0.4528186875776955	3.1691297485849264	-0.7455553389923602	-0.3801329473118494	0.0107932852220341	-0.7285557684743924	0.374507579900747	0.5698068552777066	-0.4259137896850431	-0.4453274089387213	0.8232672816385112	-0.3995475607361203	-0.0915070925402348	1.0335983577925278	-0.6997474274701024	0.2563136971328431	-0.7709092798953624	4.198407211834781	-0.834171895264381
-0.4916681338552431	-0.3982318285385909	-0.3455488479051873	-0.3980024502664632	2.3344003191392217	0.0335788711364779	-0.4986954235462247	-0.4846713597555351	0.0076129166807273	-0.4961501106725847	0.6795760117324341	1.3804877076450528	-0.4620177559185172	-0.4033337654610208	0.9538643482395792	-0.4011127236782363	-0.3639373284270413	0.6417762351981429	2.1873241309761107	0.0148989523156063	2.851182226028539	-0.8182350175806986	-0.4089738815288502	0.78124506496549	-0.4043280910668563	-0.4054751654198176	0.490301984218603	0.9982363815641192	-0.190328871749194	0.6675949524115392	-1.027760162236163	0.5779021395553045	2.4799269151741727	-0.5508921991675321	0.083763492428734	0.0135150229302597	-0.6156499258880164	0.8176710909306795	0.4683042407019521	-0.4259140580015083	-0.9286968245876014	0.7044405342087405	-0.3995483378023505	0.0259673113332773	2.5931341156582595	-0.6997476487211769	-0.0397645036534604	-0.9570924750592076	4.84149349317928	-0.936644837828491
-0.491668962797683	-0.3982327183947329	-0.345579429766995	-0.3980028596461538	1.244356124422653	0.0381092211807428	-0.4986932800522598	-0.4846940380124216	0.0158338200052507	-0.4961486208397929	0.7309380849873734	0.514856921243526	-0.4620300334866295	-0.4033337373326706	0.2293511276814324	-0.4011134464404473	-0.3639651590737223	0.7068761373211333	1.6684050793841465	0.0167554004711688	1.650409977284999	-0.660631310459793	-0.4089729804380764	0.5601926202143335	-0.4043266001405268	-0.4054747378902149	0.4858899385679546	0.6246576428861947	-0.1850426882630339	-0.14911541803076	-0.862444729919062	0.6564359275316424	1.798198566540776	-0.6406418125414813	-0.8519026231314409	0.0176920098999821	-0.6156499258880164	0.2614250606719291	0.9723790767545084	-0.4259137931071914	-0.6516896452832052	0.9878939459686484	-0.3995481886600066	-0.1503114076829758	1.2748646411492208	-0.6997476613197937	0.435526945006543	-0.3821206541159465	3.738343950438178	-0.818008719904811
-0.4916778862130695	-0.3982326313070133	-0.3455772728472619	-0.3980031644149558	1.1320229178604089	0.036085093186082	-0.4987373985613436	-0.4847034929231164	0.0110150904248082	-0.4961611763753057	0.8413214880352693	0.0685526537058621	-0.4620542616698483	-0.4033340432320585	-0.0752036887239156	-0.4011137938774877	-0.3639711312544035	0.7172500247264136	0.9188150997822876	0.0182455070451623	1.0619704612506955	-0.660631310459793	-0.4089735685751683	0.7287639063136846	-0.4043288532194949	-0.4054751833896524	0.4002686776600405	0.0064058919624036	-0.1646270830751051	-0.3722305882409397	-0.8179705832571895	0.7321166715853219	1.1836482567698965	0.2244529851590588	-0.5422379114981318	0.0162817706249786	-0.2769323981288884	-0.156194134901468	0.7836519157793095	-0.4259139890194942	-0.9012428744609762	0.6423441613753715	-0.3995487196412547	0.7149507785843371	0.9295424247237204	-0.6997477590964668	0.4195540612190462	0.4140675690115746	2.530610836491759	-1.1730309555045144
-0.4916719347587568	-0.3982323213223168	-0.3455707261599122	-0.3980025105178896	1.4755190016712203	0.0260790710857054	-0.4986794786332337	-0.4846806553455999	0.0081708637265705	-0.496115884752737	0.5493686505861409	0.723268175672643	-0.4620396271239858	-0.4033336829226139	0.387647290187938	-0.4011130215123441	-0.3640050324120746	0.5861481433147561	0.2948528818145982	0.016221236070727	1.6757505591044075	-0.660631310459793	-0.4089746153512769	0.6543278789995197	-0.4043280966300143	-0.4054758651953402	0.5167742581224991	0.2907128145750066	-0.2251447698821798	-0.1204882956043177	-0.7511019961806407	0.5552279483804919	1.4870691593680947	-0.5833158893188426	-0.1017102643940659	0.0127315131617811	-0.7285557684743924	0.759314825162777	-0.7532201777612679	-0.4259133004448027	-0.8155602148697171	-0.1750947141082316	-0.3995480652841827	-0.3042806276861466	0.5191400977037844	-0.6997471869784522	-0.5666929756190922	-0.7045756163471748	3.5313444326510486	-0.8706070860847993
-0.4916800536354178	-0.3982325818203014	-0.345560590983865	-0.3980033773952895	-0.0989024371402224	0.0403018677012034	-0.498732395814315	-0.4847437768956486	0.0148945865892192	-0.4961601246124583	0.759622751629752	0.4384762712466832	-0.4620689300105988	-0.4033342688382262	0.1739002531913991	-0.4011135125016319	-0.3639813110649954	0.6817683228764694	1.7519792805326242	0.0219148955925883	0.5427017908572623	-0.660631310459793	-0.4089746099555237	0.7896661104798196	-0.4043273901089551	-0.4054752501585777	0.1006632026956331	1.0549612038314111	-0.0911673608363968	-0.3694976753503867	-0.2995997481689129	0.8038932502711527	0.6538712015704983	1.4572060746277589	-0.6451319509168995	0.0209219826504535	0.2875968148029916	-0.2804840540633297	2.09062601509694	-0.425914008666895	-0.6519063457736847	2.561275422380592	-0.3995484092557692	-0.2011602564960035	2.2992232320688224	-0.6997476121099528	1.7797559241155252	1.9129100092314937	3.4823913089744023	-0.924617399040178
-0.4916888667342183	-0.398232532639485	-0.3456079109998818	-0.3980033112858908	0.0628915973398956	0.0384419767425684	-0.4987199972784872	-0.4847125671085563	0.0110420096071844	-0.496153412760004	0.7492602280783168	-0.0304565304460093	-0.4620420237841132	-0.4033340337339051	-0.1364051415084107	-0.4011135406566043	-0.3639829255943531	0.8802252993253088	2.3362443757431537	0.0211059440234682	0.0496224970443714	-0.660631310459793	-0.4089722681986624	0.8484630532673719	-0.4043288031510735	-0.4054754430815342	0.1068676418918573	0.1801761412163419	-0.1494976613733364	-0.1622583343761642	-0.7940568337376728	0.8244651985555854	0.1215803691238636	2.069457444080838	-0.7289774429199767	0.0172218473021416	0.6263143425621196	-0.1722701259081497	2.9309171478277483	-0.4259147154602297	-0.4451767607709557	3.154456628880963	-0.3995485147042468	-0.0931605189709087	1.890326629498404	-0.6997477019710304	3.058424750246441	2.3474986546924312	2.518307789261208	-0.6551121358713891
-0.4916686104125838	-0.3982326148191186	-0.3455826448010041	-0.3980028651282854	1.4707660299443843	0.0327037515419779	-0.4987129126826634	-0.48468447463728	0.0075865742201357	-0.4961473477998654	0.6001299978380984	0.6224684505634274	-0.4620206671473887	-0.403333919573588	0.3098080011406652	-0.4011136429588505	-0.3639971945946536	0.5908088753374181	1.3393414884719537	0.0176263741585227	1.7493787342487708	-0.660631310459793	-0.4089746153512769	0.6838015382996737	-0.4043281077563302	-0.4054753133717327	0.4934731420300077	0.4195788037873925	-0.1945213621002866	-0.3928843772406829	-0.7843945278401355	0.62430164335012	1.899901193451591	-0.2613122399219912	-0.4035311216605803	0.0172925058122944	-0.6156499258880164	0.7590465754393833	-0.0369678863887008	-0.4259129939640538	-0.7900375154509565	0.0520241040598824	-0.3995483233699747	-0.7470290527642908	0.3549645181186138	-0.6997471790498229	-0.2090801845310579	0.2794085096148444	3.553534458401389	-0.5938457423415244
-0.4916777447959574	-0.3982321463400121	-0.3456489100834556	-0.3980030069327764	1.0800802715063025	0.0349810460620101	-0.4987233205105112	-0.4846844660271963	0.0104281703337812	-0.4961584086269699	0.757670392120061	0.6626222555009949	-0.462044371007303	-0.4033341398587182	0.3405285303362632	-0.401113751350428	-0.3640104727132067	0.6835724772078225	1.3824320889776365	0.0177380358792509	2.0326072876233434	-0.660631310459793	-0.4089753491737034	0.6735759830322734	-0.4043266446457904	-0.4054750944792991	0.3314683407952276	0.567450797416735	-0.1494976613733364	-0.5420012003235192	-0.6312908630809106	0.6852666871711394	1.931698417441876	0.3066597638839713	-0.5705142858760442	0.015793036306452	-0.2769323981288884	-0.1781178802489962	0.9770036730961024	-0.4259132681918429	-0.734232745460507	1.040425496703529	-0.3995488212520404	-0.7635485841224517	1.5395303077433793	-0.6997472259144788	0.5336466516962974	0.3484295810349184	2.835048582546551	-0.784598342279258
-0.3500067771106481	-0.3952192477487259	-0.3451864360069995	-0.3947429527866471	1.0297899283169456	-0.4911399405199066	-0.2667320159141536	-0.1609542173046068	-0.4817589605892129	-0.3264567937939987	0.5827089437516275	1.5827261320877146	-0.2631778792577446	-0.4006836525279776	1.1485805706422931	-0.3979386062847553	-0.3635562497073243	0.6082490338738314	1.2334574216760783	-0.4950150908355847	1.1832681321823095	-0.03021648197617	-0.4089605086606477	0.6835007866741623	-0.4043139731596929	-0.4054697440268486	0.5167742581224991	1.115945754503865	-0.2251447698821798	0.2276507381339513	-0.1412443227082038	0.7079408783459522	1.3234849596895333	-0.2787457248748597	0.3281238457077897	-0.5022988229107159	-0.7285557684743924	1.5010095657262246	-0.4128469485943898	-0.385444674744277	-1.016031761247388	-0.1481902943781636	-0.3967542949980301	0.8839007594939147	0.8692712777825374	1.3443759526285315	-0.6883211217341858	-0.0667193441687953	-0.5721239308008601	-0.5008304379059463
-0.3378369634877845	-0.3947033912144099	-0.345194816308316	-0.3946232033156575	0.3895982948199544	-0.4896831996441361	-0.324176600794569	-0.216583707345278	-0.4960374459570905	-0.3769352641049174	0.5783536802300101	0.3556635331367862	-0.2772454612016068	-0.4014623844870261	0.1153331758141789	-0.3973083681762085	-0.3635641461132813	0.5139819700606326	1.237072296271071	-0.498765812942893	0.2543946656639891	-0.5030276033388872	-0.4089621564504497	0.6009444654711792	-0.4043147685685738	-0.4054697998107349	0.4197092538082143	0.3786703348881137	-0.1261655411585606	-0.0556573999481339	-0.2999014725298973	0.5241447856441592	0.3229968368744386	0.5591700372367426	-0.3374250893339209	-0.475147225519977	-0.5027440833016404	-0.2570622011166541	0.7779191136576643	-0.3971749625869412	-0.6105434090528259	0.759381478915052	-0.397024054383226	0.4669361849407553	0.5910087881014681	1.1434094009860638	0.0206843290389019	0.5168783279740449	-0.5721149354641318	-0.6081632665975021
-0.3440678131308046	-0.3940326164320595	-0.3451909068598485	-0.3939398005709706	0.5110061561975192	-0.4851505667035506	-0.2505875772337098	-0.2598652680863234	-0.5016102540096338	-0.2977622367668343	0.5974267308246806	0.2545071050768789	-0.3173872794757976	-0.4009381685844899	0.045985787211063	-0.3973142977043191	-0.3635621228926554	0.804751509797038	0.7255877011886933	-0.5457512450354374	0.7539752897630567	-0.660631310459793	-0.4089616945124379	0.6060572431048795	-0.4043147705046008	-0.4054698318766536	0.4017853183524502	0.4705215379587928	-0.1611637214807243	-0.135026239119728	-0.6375197500602737	0.4007130959375629	0.7937754790926055	-0.2882592357112851	-0.3739880825678007	-0.5228645966179792	-0.2769323981288884	-0.2098806052732954	0.0251873130789937	-0.3906737709359445	-0.8039056764596445	0.299668831977405	-0.3952937320072278	0.2446876365853926	0.6304310406913447	1.7954331531474523	-0.0809976820947512	-0.3530537904857038	-0.5721069033531498	-0.8391027198228744
-0.3704949170119176	-0.3943318698750214	-0.3451907707420111	-0.3944962200794528	0.7551583273664563	-0.4774388327115941	-0.2954125161682777	-0.2720885200129428	-0.5212476774272071	-0.3277952658092919	0.8476291110665777	0.2217919765386915	-0.3017246618602156	-0.4011670229171049	0.0240741023587571	-0.3979165558387748	-0.3635584803287119	0.7321342979600763	1.5601516534396889	-0.5182284580888139	0.9981093747745916	-0.3454238962179815	-0.4089614944556958	0.9018464667957125	-0.4043146902229112	-0.4054697824341763	0.4814778929173063	1.2106156472041358	-0.1844958416955001	-0.2747202549531474	-0.3719082858528825	0.7875257877674802	0.9892340027782924	-0.0572053022758406	-0.6977648793264448	-0.4930511099933743	-0.6156499258880164	-0.226741875783184	0.9673464322055548	-0.3960404986082633	-0.7288623875569291	1.14849701558189	-0.3955230642560189	-0.4528721122201445	1.4480597237403006	1.5624289001325389	0.8375086864760982	0.5455629170725725	-0.5720275259012216	-0.0267005381772485
-0.3440699534289035	-0.3945801303648661	-0.3451912490086815	-0.3940011579082617	0.9726197121617256	-0.4844555170859801	-0.2191471451330342	-0.1464413049329414	-0.5230143384385433	-0.3165643784149931	0.577302409724792	0.3524437259868998	-0.2743033327412531	-0.4008626783910641	0.1130887051926467	-0.3979208794125309	-0.3635551737073566	0.5814874112920937	1.1556309806083571	-0.4598896090754172	1.2848194997581537	-0.5030276033388872	-0.4089620795242494	0.5749294498644105	-0.4043149823857578	-0.4054697834216049	0.4733431837489195	0.6795424181227894	-0.190328871749194	-0.208493699087296	-0.6007902747502404	0.6318096536729056	1.4411693032700472	-0.2008975672104745	-0.4856612337564006	-0.4772307348063348	-0.5027440833016404	-0.1507671798599955	0.6680008273334823	-0.3973292731308553	-0.6249606019563676	0.7843264709931211	-0.3957743525768248	0.0054382866118919	0.9867382164328508	1.909119047183524	0.1858776420754852	1.8068427178270088	-0.5721392326325783	-0.4690815705515377
-0.3754492376398472	-0.3943885900377689	-0.3451954215417553	-0.3939365237178065	0.8444939768846065	-0.4554496949204038	-0.2107383735485999	-0.3075894274894758	-0.4862179809087144	-0.3126574218803398	0.6426313625490568	0.4872815189125151	-0.2646277442659427	-0.4011350718604872	0.209173341097952	-0.3968027121023043	-0.3635639327325471	0.6924429026703087	1.234536555106592	-0.4874854914381211	0.9951286862665712	-0.5030276033388872	-0.4089616670195769	0.6561323887525904	-0.4043151168401421	-0.4054698138309375	0.4152972081575644	0.7968800752141607	-0.1611637214807243	0.116365622508891	-0.4254773102021527	0.6722027492094922	0.9814113836910936	-0.1169759498580129	-0.2354119565353902	-0.4623590308199151	-0.3898382407152644	-0.0726094015794183	0.6929164742507468	-0.4025247243390942	-0.6419511633623807	0.7753916491778546	-0.395879793645189	-0.0519968466398526	0.8987196424180373	1.9616462126812064	0.4850519900866346	-0.0328508595710379	-0.572429273004098	-0.7056875169672651
-0.3386611178913769	-0.3952898393440324	-0.3451912370441314	-0.3947577653324163	0.1697752876297758	-0.5153829152490432	-0.2965091536836755	-0.3168357609819813	-0.5546772903233411	-0.3596003973613417	0.677022926219762	-0.2332740430165397	-0.3167674881258366	-0.4013950553562996	-0.2545982875907473	-0.3982486663418619	-0.3635623885963385	0.7116872155380749	1.1324713283196248	-0.5100988925532851	0.4548516343357382	-0.5030276033388872	-0.4089625286580062	0.5804933549363784	-0.4043157441031392	-0.4054697891156725	0.2746632530431176	0.3246576463994214	-0.1494976613733364	-0.781743871061901	-0.27378426048873	0.7062891160749392	0.5079217492408435	0.4687092750215025	-0.8330388404495183	-0.5152953637944138	0.0617851296302396	-1.1104541973371012	1.631294260541795	-0.4093672854938854	-0.9360171124019928	1.6904727363817924	-0.3968021430868598	0.7983247752665512	1.0082721484223514	1.046586336420642	1.5604804683615747	0.4624362462815543	-0.5720222828650209	-0.6742864277996684
-0.3828329839445323	-0.3963655084154477	-0.3451955988035126	-0.3953846303794414	-0.771955336987884	-0.565167464572718	-0.3283932445990482	-0.3379409640347469	-0.5704960911269319	-0.3862813745335487	0.613496151404442	-0.3214983251324121	-0.2790803318879607	-0.4018716459315469	-0.3029333062638361	-0.3994260434848131	-0.3635655790717499	0.5434498241393996	1.2664686031721666	-0.5197429010314016	-0.128603374432329	-0.1878201890970757	-0.4089633960499517	0.726658644935102	-0.4043162190027439	-0.4054698497123856	-0.4646301462938162	0.0498761052602575	-0.1092224116744714	-0.7230983843236014	-0.0439867736507722	0.7304649093143092	-0.0996276341109325	3.3020151305594907	-0.7574669038585793	-0.5618876696561036	1.868278611012256	-1.1674538980138254	1.9235605032276308	-0.3940891424098646	-0.8935787626421571	2.7843780040195	-0.397614492904446	-0.2005512693873035	1.9084627616579173	0.958210182331087	2.650035727966433	2.2929178592119834	-0.5720917311929822	-0.611066247503726
-0.3925631101847594	-0.3960695546837109	-0.3451983104407813	-0.3952348365944506	-0.395875341715797	-0.5446459885403777	-0.2983803265659194	-0.3419595470234089	-0.5332218585503606	-0.42132476926854	0.5338999560093607	-0.6577761394902042	-0.3386516529382513	-0.4016214266818889	-0.4704880870279451	-0.3983337015631655	-0.3635691808960479	0.4825596154562329	0.7546270224631108	-0.5437381985925391	-0.5549838935377509	-0.1878201890970757	-0.4089626791603539	0.7313202951305348	-0.4043158096830502	-0.40546987371957	-0.0510008665454389	0.0341810467518186	-0.1474561008545435	-0.6761095586017838	0.1670972831337389	0.8399316998205238	-0.5064951581182406	1.901625594332217	-0.8925821525698862	-0.5549278519075873	0.6263143425621196	-1.1807609732148083	1.9554131577115688	-0.4082243524913038	-0.950923494665222	3.71099496554264	-0.3976014224413466	0.3285837166221406	1.6459748911446597	1.0184401864482022	2.431414170143259	0.6521007279353309	-0.5721970183601599	-0.6597094626641705
-0.4143229639734757	-0.3955892360212165	-0.3451991710944165	-0.3950220828109819	-0.696040949445529	-0.5361897510080967	-0.3357116980117402	-0.3731734841248176	-0.5237410983359846	-0.3897676617511951	0.6270124864715313	-0.7354404170614474	-0.3511328431621897	-0.4025471801084802	-0.5053972826358062	-0.399462743610186	-0.3635691935392769	0.7300294512401646	0.4477635622648553	-0.6101241001503674	-0.5781799493391004	-0.3454238962179815	-0.4089626592469169	0.4698167567480441	-0.4043153983195213	-0.4054698884075684	-0.262503304923442	-0.4119326796884759	-0.1028334209437848	-0.7637264627523257	0.1016810568905107	0.5825571059554318	-0.6400608533293504	3.082524121651055	-0.9290369201239784	-0.5612898979493441	1.3037493980803756	-1.312982750056736	2.302634036245924	-0.4073648176595856	-1.0772444116410065	4.0567489157736905	-0.397513754665751	-0.2501579592841504	0.978032916183705	0.7175990310684947	2.809909926372053	3.5107963291165345	-0.5722740522851466	-0.6189445513115988
-0.3451959691977855	-0.3955156081541331	-0.3451991567211412	-0.3962227909730315	-0.2764391572442819	-0.5078030588105434	-0.3005258030410852	-0.3294255082389297	-0.6267425386917365	-0.3686362879948405	0.5694929716860292	-0.1984664960263853	-0.3006586061224479	-0.4012221696625866	-0.234972614430048	-0.3981961446664115	-0.3635647648892409	0.4821085768733947	0.8333134754344341	-0.5397809746757315	-0.0903308194729376	-0.5030276033388872	-0.4089624788928329	0.5755309531154339	-0.4043160521040501	-0.4054698627232825	0.1348565564881646	-0.0261917030045223	-0.1325454177797883	0.0668814515919263	-0.4643798405070701	0.5879628733878373	-0.0294078234124525	1.1923814702320998	-0.613301624612506	-0.5467685378641117	0.6263143425621196	-1.035011956761378	1.640698468166678	-0.389985349712927	-0.4354881872188872	1.724496605943233	-0.3959996343224182	-0.0548451498894002	0.738278882059002	1.203991081249025	1.977642421044301	1.4685006266793634	-0.5722606405115948	-0.4982500394756045
-0.3483967087895741	-0.3950006712711956	-0.3451878301252631	-0.3941011016847354	0.7281992827182103	-0.4945708199790374	-0.161415249761178	-0.260427560987411	-0.5391893068311221	-0.2912406414109664	0.432527443006191	0.7519697422386677	-0.2357451907280992	-0.4012920618384622	0.4102490952076468	-0.3974381408355203	-0.3635590179218485	0.6697406273341155	0.3925050589619719	-0.4878992351749668	1.020711236691753	-0.660631310459793	-0.4089613714008633	0.4588393224168643	-0.4043147543036853	-0.4054697464095833	0.5167742581224991	0.5991958452646359	-0.2251447698821798	-0.4148847855305972	-0.5678909282848116	0.5007197934370681	1.114992813389328	-0.4390911843149334	-0.3201129908836299	-0.4869918534987466	-0.7285557684743924	0.1294352905847976	0.6554949066872412	-0.3818373020356786	-0.66470194574076	0.4873495418095563	-0.396648972291021	-0.0089419448783703	0.8151822542376488	1.963336549253404	0.0711608828388338	-0.0751635538968577	-0.5722403995447938	-0.5954021701822195
-0.3397766598092369	-0.3941420572581345	-0.3451976544095884	-0.3940313365665509	0.6598820710190556	-0.5076652828696967	-0.2801941933504032	-0.2443724045468628	-0.4859538732395289	-0.3522259453230464	0.6307670239901673	0.8645904814364647	-0.2795205725432893	-0.4004771006102894	0.5008106103516032	-0.3971574267375943	-0.3635601812495337	0.5502154028819737	0.3042265995728587	-0.491329861446345	0.2287359547979392	-0.660631310459793	-0.4089622281783659	0.4722227697521385	-0.4043146277378789	-0.4054698599050064	0.4858899385679546	0.3502868968778659	-0.190328871749194	0.5760976482840222	-0.6477224441896633	0.7050878344232935	0.2137975624087813	-0.5384235692473133	-0.0825595443197764	-0.4866206110966413	-0.6156499258880164	-0.105908921117057	0.426159152372554	-0.3979503468535776	-0.8205733148583538	0.204703183675522	-0.3963824905840324	-0.1355129089526957	0.6556361670505328	1.308851017582519	-0.0456494395900039	-0.6533169631477256	-0.5722025640276247	-0.8724779946974597
-0.2690964560079762	-0.3943830441861178	-0.3451902677922605	-0.393553084346567	0.9638632322515376	-0.4883486814058445	-0.2621090885942705	-0.2331127177261282	-0.5187790215652153	-0.325375029090862	0.7887579627743665	0.6746830357878958	-0.2110612956400735	-0.4008517066438239	0.3498301359757513	-0.3973145744800757	-0.3635619111850813	0.4624132254227904	0.865184893651145	-0.5090639630845663	1.027111191188575	-0.5030276033388872	-0.4089619272622544	0.5666587801628367	-0.4043148916700155	-0.4054697826073524	0.4682417559653567	0.899478727480357	-0.1804856335335855	0.8395429126032381	-0.5592872353113059	0.5475697778512503	0.9847853541041072	-0.2442078690806999	0.0729346696025518	-0.4746651460967285	-0.6156499258880164	0.2691686891658137	0.3506688090959116	-0.3835795511140354	-0.6215569160096863	0.6765479180600913	-0.3961004336748192	-0.1152353717374458	0.9049550460030308	1.8846933060039728	0.0146202266780319	-0.3070656923404157	-0.5722993352182474	-0.6540011763641234
-0.3001988692654008	-0.394345318680244	-0.3451932246808884	-0.3943210991483158	1.0368983070365403	-0.5287010537679275	-0.2397256871353146	-0.215867938220561	-0.4594934562501713	-0.2974142310753169	0.6746200222078348	0.8333779860799253	-0.2544178791616159	-0.4006395864133698	0.4754123877750618	-0.3971978944066458	-0.3635617596210939	0.6073469567081546	1.090507757209303	-0.5250251077090129	1.147577151107174	-0.5030276033388872	-0.4089616936134706	0.4856062170874124	-0.4043148223792155	-0.4054698094362095	0.490301984218603	0.5403485042425246	-0.196161901802888	0.7906086103759649	-0.7412047321496117	0.6487777570024011	1.1780027940774491	-0.2913605825156349	-0.0255365033378665	-0.4590043286184212	-0.6156499258880164	-0.2006970085850993	0.8935611441940512	-0.394499363605008	-0.7035858081887041	0.9430724530453106	-0.3963661809898908	0.343220760326096	0.8303480101137207	1.6182039309845309	0.3928407340979588	0.2136245829748778	-0.5721792251836108	-0.203932346389308
-0.3292612595265074	-0.3947851975926997	-0.3451895575367555	-0.3943071503060102	0.7826183211463563	-0.5019775070410768	-0.2552934461393172	-0.1574335185288405	-0.519251037465161	-0.2705205530482885	0.5978772753269168	1.4362697637127562	-0.2666962231306118	-0.4001677661705332	1.0066089388786734	-0.398248431174421	-0.3635621638355041	0.4732381514109086	1.05636339435143	-0.4877889539398974	0.8651782980533621	-0.3454238962179815	-0.4089620142806136	0.6087640077344855	-0.4043146894021687	-0.40546975405012	0.5167742581224991	0.8307178875127385	-0.2251447698821798	0.7786447195357816	-0.6071681789859837	0.544566573722136	0.8810380599172746	-0.0259854014780994	0.2797276948276792	-0.5056366460013877	-0.7285557684743924	0.2207188772090362	0.6400262755278336	-0.3910262969874035	-0.880597345123115	0.9542188270273428	-0.3959245178388792	-0.4816507083004721	1.9855328813174944	1.46738419937364	0.2387384758298999	0.030661236148339	-0.5720922370007291	-0.0171048858443368
-0.317862203099183	-0.3954340390131943	-0.3451918341306808	-0.3936768765370053	1.161747291822668	-0.4954715740672423	-0.1586568527316272	-0.1216461056354549	-0.4848107434551473	-0.2890596172678588	0.6800265562346707	0.44944635943671	-0.217613572189758	-0.40040302984723	0.1817797816280401	-0.3976096608998846	-0.3635624386943832	0.5423974007794435	1.3219780964532348	-0.5166794739814344	0.9866835443340144	-0.660631310459793	-0.408962160200649	0.6268091052651921	-0.404315050088299	-0.4054698482020374	0.4749977008679145	0.351097178896702	-0.1844958416955001	0.2874042364452922	-0.7460718169749264	0.5160361344955505	1.2123281994428874	-0.5765980549325874	-0.1406360891959865	-0.4793476083892297	-0.6156499258880164	0.1774575980531819	0.2779439580787985	-0.3828515721642503	-0.9207330601274238	0.5260601624201667	-0.3952181994538973	0.2255901181365553	0.8149055362445672	2.637033217195292	0.0268139023066228	-0.0584748892250517	-0.5721840894301048	-0.8011923471262327
-0.337116115894886	-0.3945420722142069	-0.3451911982030274	-0.3946109283113936	0.8160324842011447	-0.470151566288592	-0.2504344473000184	-0.1980007523614165	-0.484814721411582	-0.2640626075517702	0.778245257722186	0.4185202927290823	-0.2504133879486762	-0.4010389030519518	0.1596393703440256	-0.3973695286225591	-0.3635607255215735	0.4993983892155285	1.368322725192756	-0.4653891040889616	1.1571626906345704	-0.660631310459793	-0.4089615931919989	0.5564332248954362	-0.4043153364861148	-0.4054698074436472	0.4842354214489611	0.5244833110471733	-0.190328871749194	-0.0096807712102692	-0.6276431210066349	0.7348195553015247	1.1468550922509235	-0.1638894495164301	0.0520725383898595	-0.4867426474675049	-0.6156499258880164	0.0054528640344047	0.2261053414387141	-0.4064881460476419	-0.7330871577768723	0.3298227164607805	-0.3958480285919785	-0.2209481548039839	0.8039416071809293	1.891184066902518	-0.1170521125619263	0.2172742191742133	-0.5722490797727908	-0.8161149605687491
-0.3443702440614142	-0.3945590171617129	-0.3451921736120709	-0.3949231337325947	0.671509951827297	-0.4582083649222396	-0.2888176499928576	-0.1961826300999982	-0.496572478164307	-0.2829501209106554	0.8676032506657206	0.3552712627568819	-0.2933990335802779	-0.4011850705556988	0.1150026019706749	-0.3972842406866582	-0.3635625946550008	0.7975348924716257	1.2271759275146543	-0.5137136133259339	0.7356869288003616	-0.660631310459793	-0.4089618710284418	0.4880122300915068	-0.4043143708882137	-0.4054698237580452	0.4949897827224189	0.3399249474071575	-0.1965264661812439	-0.0985687143092731	-0.5329862917905268	0.60853482167227	0.7369540442705884	-0.2177555414914708	-0.3635009614374866	-0.4862689489852073	-0.6156499258880164	-0.0991038772270427	0.6005612158043366	-0.4009816600080507	-0.8598634703097087	0.6140261129871405	-0.3963248108017994	-0.1729803059868401	0.5156303624842999	1.560124739383954	0.3503089337406815	0.5884355937646814	-0.5721404237393511	-0.7098851553340308
-0.3467667965318172	-0.3953493309228958	-0.3451910310596139	-0.3937789600916683	0.8168916992568437	-0.6186446818806889	-0.2383534475167304	-0.2437033273286764	-0.5476924317363911	-0.3631497250227758	0.6942937988054871	0.2805282679590053	-0.2349183650160024	-0.4006702998528028	0.0635941229422854	-0.3968269876008066	-0.3635612493154839	0.6268919619644797	1.551909490277832	-0.5329783604654634	1.0814473036284904	-0.660631310459793	-0.4089618874844183	0.6665083198327465	-0.4043150199261274	-0.405469790830304	0.3932369799043181	0.1699460539046519	-0.1653562118318168	-0.0676054375619096	-0.811033629288181	0.4397547496160484	1.2612978333949758	-0.3149157646892766	-0.2478968637025004	-0.5400519213030579	-0.3898382407152644	-0.3371784836238117	0.2131162277642188	-0.3915157983781812	-0.8563517730861764	0.1735389319669908	-0.3957879662722546	-0.3399365605484676	0.3732038976532159	1.5229924537250907	-0.0897018921422	0.6093563974405475	-0.5722996666567466	-0.6222807247176293
-0.3101777070506138	-0.3949470097665599	-0.3451911498585613	-0.3943519974087537	1.0429503167591845	-0.5457902110835468	-0.2057862325608408	-0.2296099102453571	-0.479602769689202	-0.3089536817402507	0.4519008566023525	0.8865675823509387	-0.2600211375092309	-0.4006848074208135	0.51883159001651	-0.3978272405573967	-0.3635603908349349	0.5984765312456689	1.0162664893527718	-0.4684352919229745	1.294683796498719	-0.5030276033388872	-0.4089618420911715	0.533425725543785	-0.4043151340199278	-0.4054698230818654	0.4947140298692528	1.0041141897256376	-0.196161901802888	0.4520635851404825	-0.5027319154545804	0.6399183048215139	1.197702891229677	-0.2025096775327673	-0.0079327583440072	-0.4807616288937297	-0.6156499258880164	0.0752534935760582	0.2244434068057874	-0.374488419860504	-1.0408697581555837	0.4112726305195124	-0.3948406681160988	-0.3548784549260408	1.2113258570578338	1.6308257225105716	0.0008455211631233	0.294765733637197	-0.5722389769670946	-0.5104162995102567
-0.3207915685419426	-0.3942913938019976	-0.345192422893612	-0.3947584918122814	1.0292731621335367	-0.5555886443667823	-0.1926217614214276	-0.2448429519874667	-0.4956550906433744	-0.3280647720403826	0.6400782770363844	0.4944791893033636	-0.2551955444570105	-0.4008487274353919	0.2144228875592173	-0.397406890825223	-0.3635601292496447	0.5440512089165174	1.1955993574108723	-0.491067671419696	1.068022761991939	-0.5030276033388872	-0.4089613661466455	0.7529744121673826	-0.4043148636659961	-0.4054697839417469	0.4947140298692528	0.5602561563691382	-0.196161901802888	0.0467746013479449	-0.6192769824472556	0.6366147802794885	1.2667894332419831	-0.194291028226113	-0.2475174258925274	-0.5131326931042999	-0.6156499258880164	0.1894520207095271	0.1698956527951955	-0.4000791728050097	-0.838303875687596	0.5592938542603397	-0.3959041072411774	-0.2066081581074165	0.7984734584270058	1.9580857235727065	0.2823973325004178	-0.0445644634761177	-0.5721825000231303	-0.4361341914012299
-0.3852294739733242	-0.3961511234385571	-0.3451867879807235	-0.3962501377698652	-0.1396137793406142	-0.533876632266036	-0.3453551753834404	-0.3394417965855216	-0.4726165138705076	-0.3922999049858337	0.7857543327594578	-0.1728419243204297	-0.3547401112260893	-0.4016484962023417	-0.2203691932876338	-0.3990453811002274	-0.363555291885147	0.5954696073600804	1.2896730641089809	-0.5237619079272158	0.0118422833798743	-0.3454238962179815	-0.4089619830008724	0.640342928413222	-0.4043146208391131	-0.4054697806161935	-0.3750104690150006	0.5748604537720253	-0.0585023925357107	-0.4053975240925964	-0.2047672367605686	0.5046239588049165	-0.023600356092647	1.259293913521334	-0.6414403449386963	-0.493277404845921	0.8521260277348716	-0.7376392631702238	0.7701544664204556	-0.3939999117993519	-0.8692516397505464	1.306072122624214	-0.3968487521975849	0.1752176590078942	1.4839255515121423	0.8225526673910315	0.8415609893196137	2.593824081988294	-0.5721504782139971	0.1573645589970397
-0.3364260399172902	-0.3949843123375309	-0.3451857893387138	-0.3950518049209194	0.9557951293952058	-0.4964106933856624	-0.2534537802512714	-0.2455023259033706	-0.4830131596021166	-0.3312765414722913	0.7337915335015369	0.3242172901470976	-0.234861174975132	-0.4014230383464394	0.0935170346097672	-0.3974420915828819	-0.3635617719095764	0.6491431987178344	1.2970198336952805	-0.5446563896115381	0.9165888142439014	-0.3454238962179815	-0.4089625071485472	0.6287639908310186	-0.4043152095894833	-0.4054698015148186	0.3771054379941314	0.5196413283859735	-0.1611637214807243	-0.2905024291394599	-0.4338300146907409	0.7824203407479858	0.901006661481606	0.1915909706649113	-0.6747933259186938	-0.5049591912749996	-0.2769323981288884	-0.4553712375731134	0.8284024808884022	-0.3888683277205045	-0.6130591832449797	0.8058788579052577	-0.3960698977568826	0.0508666909595159	0.9901075941469948	1.6025004463395682	0.7477606059939568	0.6495590734818696	-0.5721051852470291	-0.2096865720954595
-0.3963319937019109	-0.3949220676228454	-0.3451969325961216	-0.3941131439850477	0.2940255667641542	-0.5206358860498254	-0.3235990318077791	-0.3150890694869401	-0.5400985006676572	-0.3804299616129694	0.5711449681942292	-0.289800283248937	-0.2841002797037853	-0.4015170249721459	-0.285764977040552	-0.3984730188266643	-0.3635628867121545	0.4367040262010087	1.305969733128569	-0.54424426188083	0.2459907734399967	-0.660631310459793	-0.4089626830149775	0.6716210974664469	-0.4043156231130794	-0.4054698230655822	-0.0093621857174359	-0.1855617115252361	-0.0932089213551898	-0.3349421537387898	-0.4412848268958149	0.4984673903402324	0.238629429007199	0.6369774616366508	-0.7415365614234073	-0.5744283838420383	0.7392201851484956	-1.1189484347527276	1.5047591403337	-0.3978751463167481	-0.7108828534302365	2.1071981082630766	-0.3969508190603672	0.3990979469611805	1.0195854336105998	1.0765973423817536	0.9592354099564598	0.9421932137138196	-0.5722339124117932	-0.8183705410656369
-0.3995161865254607	-0.3950333677575842	-0.3451940430112783	-0.3959889404965134	0.0072908427408202	-0.6477422786921023	-0.2678867550987272	-0.2653586626947466	-0.6068166473247796	-0.3917891785233604	0.5151272684161812	-0.1675966645766337	-0.3063836772156115	-0.4016352584457441	-0.2173608447563357	-0.399156700759475	-0.3635664478747333	0.547809863773503	1.3012674112308644	-0.5581544383121501	-0.0709780029287152	-0.5030276033388872	-0.4089628023781061	0.6438015721066075	-0.404315387141414	-0.4054698802909688	-0.237271918858791	0.0392382283069274	-0.1051666329652623	-0.4404024646964008	-0.4928821849368335	0.5926178397879642	-0.0246199100134007	1.2223567581314316	-0.6418806908142283	-0.5535706212795928	1.1908435554939996	-1.1754889521091183	1.7403191353552805	-0.3796591575278664	-1.000618733769369	2.3049885497177134	-0.395761509799201	-0.0117025992691702	1.0098289994773977	1.0046512592003751	1.1609201885699318	0.2035062236226805	-0.5721828463007725	-0.5405695667291049
-0.4128187053361906	-0.3952935628900249	-0.3452026939577134	-0.3966033259495709	-1.0364087556132862	-0.5400794553311105	-0.4056357602567751	-0.3510956980322933	-0.5697127733665601	-0.3565342756498532	0.596976186322444	-0.5560058500241668	-0.3189173427781455	-0.4021977187421236	-0.4226192461686106	-0.3991598358968726	-0.363572060919026	0.6267416157702005	0.4818670084173405	-0.5652931614415116	-0.722562814215995	-0.3454238962179815	-0.4089634131750882	0.6561323887525904	-0.4043161365769666	-0.4054699198554843	-0.9964195236236464	-0.3590029583775729	-0.1174159960780197	-0.5790520855601653	-0.2475258508576702	0.3926044447889547	-0.692117127797858	3.660162594002145	-0.8398913725045352	-0.6686618969973693	2.658619509116888	-1.3030812182943248	2.9301407488689546	-0.4093607748468679	-0.6834682482011596	3.4903200691093423	-0.3971909110814574	0.5220537839907985	0.971878905515096	0.2014997981099514	3.4229978822046987	1.6927519681108032	-0.5722490274140106	-0.5760785419173216
-0.3308482950566785	-0.3957494084266499	-0.3452012590623149	-0.3949268101316092	-1.091519939825548	-0.5262591985596221	-0.3789155469739866	-0.3465240671674789	-0.5042795607680849	-0.3926064170004587	0.7108137638874852	-0.323154053777122	-0.2983508733746801	-0.4021116147081708	-0.303823583783381	-0.3989168707534154	-0.3635677956801837	0.5565299430417096	0.882547224894894	-0.576140155082908	-0.3980162195204326	-0.5030276033388872	-0.4089628663850452	0.5021475564905602	-0.4043154078168121	-0.4054699167966483	-0.8129059998419498	-0.0531296690530341	-0.0491695444498004	-0.3010754236798477	-0.1707786653666227	0.6250524443823985	-0.3435435741850141	1.5239534738652256	-0.4959858672992632	-0.5419901903011595	1.7553727684258795	-0.638313749320239	1.719690626356415	-0.4083380624576133	-0.9347062401628976	2.8186855098894266	-0.3977258858304628	0.7342756979941794	1.3445103831603564	0.4585370790917403	1.466919196190855	2.4379820356163524	-0.5723198194983341	-0.7857324616659322
-0.344199008692873	-0.395402104990925	-0.3451941981153104	-0.3955179992901438	0.0318968087480698	-0.5108260884234901	-0.3050089566555076	-0.2718825496596682	-0.530584118723392	-0.364583052255734	0.5444126610615413	-0.0212700905609936	-0.3083335272566324	-0.4012654772254511	-0.1308238754974147	-0.3979172269604222	-0.3635591000367968	0.4821085768733947	0.7101535520191837	-0.4944040879063856	0.3668022247919821	-0.5030276033388872	-0.4089620775837486	0.5251550558422111	-0.4043152811263608	-0.4054698183924206	0.3584921204054545	-0.2195703741271928	-0.1611637214807243	-0.3595553096117725	-0.3602163444387617	0.5041734781855495	0.1689745320217505	0.0395082398483033	-0.5030734550181624	-0.5078042032134565	-0.1640265555425124	-0.6441632188183795	1.112996592453977	-0.4024415092396691	-0.4711918401724179	0.4143204201516039	-0.3969225422511759	-0.3347538620009091	0.2487211323276141	0.9573098395383048	0.9958887064689902	0.6831714693826114	-0.5721810141167101	-0.8218671875258027
-0.3358180679653865	-0.3946831979814095	-0.3451913745839135	-0.3933485716507171	0.7472446298536171	-0.4777519489629455	-0.2322992780167629	-0.2023043876906661	-0.5201777131741366	-0.3201020764183901	0.5421599385503597	0.0421730182480818	-0.2650347846000982	-0.4013334194377504	-0.0917815142234441	-0.3975503914368609	-0.3635639272275826	0.399568516213991	0.7172296377312704	-0.5245074770933189	0.569497899355846	-0.660631310459793	-0.4089621637780486	0.6075610012324384	-0.4043149704748509	-0.4054698368145966	0.4858899385679546	0.2216521162978517	-0.1844958416955001	0.4595633355716575	-0.7756478879152229	0.5492215401222633	0.4931150141807132	-0.130349145201622	-0.2304539634049491	-0.5063503501718649	-0.6156499258880164	-0.2362177820679636	0.6585244829769481	-0.3887180559629896	-0.3790746430353915	0.395003264399099	-0.396648489486351	-0.1390789971890931	0.8530985070387654	1.6005114715089843	0.1307612845698286	-0.6858548782435993	-0.5722738872342787	-0.8135727552416887
-0.3282323761922606	-0.3942245338933161	-0.3451888597778222	-0.3943936819707786	0.4159994622756508	-0.464707854278522	-0.2472169347456338	-0.2247096688552933	-0.4961279133410942	-0.3279264274071957	0.502361840852819	0.3399644907007283	-0.2709679338171116	-0.401237358455888	0.1044126803907994	-0.3968319255367739	-0.3635650389272001	0.4556476466802163	0.417108710692983	-0.5062496120657832	0.3639414367307139	-0.660631310459793	-0.4089623315333675	0.541846771058115	-0.4043149475802423	-0.405469758074825	0.4885095906730287	0.307789554552556	-0.1914225648842616	0.2073504149516575	-0.6526359840638533	0.3693296127883191	0.4427172409002621	-0.2446408348896359	0.0316503908464062	-0.4863478856427696	-0.6156499258880164	-0.1227596798278267	0.0728039925103943	-0.3962148319259593	-0.6815836495299105	0.3548235220814034	-0.3967318544503845	0.11032098124368	0.5406612981621935	1.3769525065290869	-0.2599642152483955	1.0859099675444188	-0.5722541763083072	-1.123842839377898
-0.2972209620643968	-0.394251743459968	-0.3451933355900971	-0.394208070124059	1.4760378417473048	-0.4828406614371856	-0.1614417597142597	-0.2246078066790832	-0.508233777275228	-0.2842895777163275	0.5753500502151013	0.9312496632493782	-0.2379729101262263	-0.4007197492444724	0.5558212752140048	-0.3972344219514753	-0.3635632619521842	0.4103934422021095	1.142038758357729	-0.4829443154831989	1.403401033883681	-0.5030276033388872	-0.4089621167540181	0.5170347619533934	-0.4043153548671817	-0.4054698303450115	0.5167742581224991	0.503914166740275	-0.2251447698821798	0.7268289337908728	-0.4417770840542247	0.550873302393276	1.5639533033082378	-0.5144288949534519	-0.2340378544650508	-0.4913635920759088	-0.7285557684743924	0.3870191190353868	0.0718665598634797	-0.3985748139514569	-0.6747348449899002	-0.0288826356990572	-0.3955887367313726	0.2751647485976075	0.7495388138333678	2.30330552162878	0.1127806588771272	0.7799596996150053	-0.5722896407768802	-0.4203545485842397
-0.2966980600038273	-0.3940028398615566	-0.3451933326367574	-0.394035112003348	1.2429492710666592	-0.5028758246062585	-0.2170447075487551	-0.24977849575793	-0.4759735691244411	-0.2858346812692702	0.6175510519245689	1.0633189621778691	-0.2078766649354418	-0.4006898815334249	0.667904376576733	-0.3970088657008389	-0.363560323466802	0.6688385501684391	0.8989218498869928	-0.4843607805481295	1.3140163513569958	-0.5030276033388872	-0.4089620371307704	0.6257564745759008	-0.4043147973273622	-0.4054698179900947	0.490301984218603	0.6882738352196163	-0.190328871749194	0.7129969288737573	-0.5910913235704144	0.6948769403843051	1.1697146722422969	-0.3793011315210305	-0.0626096220555982	-0.5118295897641382	-0.6156499258880164	0.4916346307913271	0.1549977268997103	-0.3782767129444406	-0.7369465379949393	0.4156543001142093	-0.3955004576491151	-0.2411517619331457	1.201517415012514	1.872434962012816	-0.0900268877871527	-0.6555488902554498	-0.572285076633848	-0.6412947761666977
-0.4037634068880162	-0.3962902963488573	-0.3451927846073266	-0.39613658578181	-1.0897583068873344	-0.5359199397021139	-0.3940482852002624	-0.4113755978214171	-0.5295349884668167	-0.4016915891705783	0.2954117328256076	-0.0279358318860433	-0.380443237261536	-0.4026457265845271	-0.1348756601691959	-0.3991278709151053	-0.3635630861699815	0.4135507122819776	1.139720169413198	-0.544801011312184	-0.4209669169853603	0.2849909322656414	-0.4089612848991616	0.6480120948637723	-0.4043150001259795	-0.4054698247555813	-1.393227879328923	0.3672588925642982	-0.038159700223453	0.0187297643183552	0.756866042810177	0.5019210750887138	-0.3797703719868968	4.510239026787534	-0.2276915658906426	-0.5108167900383932	2.206996138771384	-0.84847897698227	2.188838299083086	-0.4095573651582077	-0.8837872526409191	3.7568963348609112	-0.3979797581171926	1.1422219511723728	1.3139838395757268	0.2701818192081848	2.845096081551987	5.229287846391401	-0.5721752609521253	0.3970258403142608
-0.3015137255595855	-0.3947890868915678	-0.3451944674029368	-0.3946946681335723	0.744073677424414	-0.5229063755898106	-0.2788874418623893	-0.1841975433984934	-0.5319313624752802	-0.3607668751923835	0.5948736453120081	1.0134801389097368	-0.2323865038762513	-0.4004848448114456	0.6251248130417741	-0.397371790365804	-0.3635609218113702	0.6572618932089235	0.7656329076198218	-0.4684611294525729	0.930779242760258	-0.660631310459793	-0.4089617142223363	0.6149294160574768	-0.4043146832783222	-0.4054697716004922	0.5167742581224991	0.6753267557027943	-0.2251447698821798	0.4324881335897229	-0.7157643068120043	0.5579308320966947	0.9290265922652226	-0.4802164562539305	0.1500980489675124	-0.4873090950957977	-0.7285557684743924	0.315242553049273	0.4561131747306865	-0.3862259955217826	-0.8773585833851818	0.3683176354959253	-0.3960229083570334	0.0504561698755303	1.1405636529566412	1.1686270653350994	0.0139827129515847	-0.1908078091717961	-0.5720532303193512	-0.9765042075692316
-0.3608260404091922	-0.3944802769558072	-0.3451864733809525	-0.3948887538564409	0.8018731837888928	-0.4881491687303743	-0.2350739861425501	-0.1746258398610452	-0.4856919437930375	-0.2819267943582632	0.4852411497678395	1.596386526071381	-0.2597192128703917	-0.4009548961415952	1.1620800837882066	-0.3978971311290952	-0.36356184430666	0.8716555662513815	1.2802432045752847	-0.5459421174165467	0.8016119290752718	-0.3454238962179815	-0.408961392686219	0.818688642341706	-0.4043148470341907	-0.4054697570668692	0.4299121093753399	1.241110076465205	-0.1728297815881122	0.776985754554061	-0.221923239771257	0.6303080516083485	0.9610573405110524	0.0812222463897579	0.5609807829201614	-0.4797319695936085	-0.3898382407152644	0.3606133742147936	0.6789607583580264	-0.3823056832011673	-0.5767861356172462	0.9210603237713392	-0.3954517621959056	-0.0573544745056911	2.0877149982527867	1.6907598689239396	0.1571799260537659	0.3302878893459446	-0.5721941901006173	-0.3303632675797455
-0.3043860418839763	-0.3946452755833471	-0.3451918083107959	-0.3928545573184196	1.0294939822666382	-0.4730893071804287	-0.211624743634553	-0.2233470796168879	-0.481370956451801	-0.304893386878655	0.4585088426351518	0.8153241170895398	-0.2168980126439408	-0.4003778350135696	0.4608263624427546	-0.3983139794301911	-0.3635608671664594	0.5428484393622821	1.0121471922279288	-0.476607100391516	1.0708479120194088	-0.660631310459793	-0.4089616941220721	0.6579368985056612	-0.4043148103723028	-0.4054697554440167	0.4934731420300077	0.5825816769163422	-0.1945213621002866	0.7704147350416332	-0.7248921218745779	0.6173942738531569	1.0445481431671242	-0.0999957318236639	0.1264492895072858	-0.4886789751842641	-0.6156499258880164	0.1821665796386926	0.5761176788850849	-0.3835438012820458	-0.9859693939851794	0.504433987085425	-0.3959427708807001	0.1328733210097301	1.3838391122153486	1.7812430727212525	0.0841804610510813	-0.1888035573538353	-0.5720304832958554	-0.5560339353734427
-0.3615166893124397	-0.3957600166707908	-0.3451919221783204	-0.3933065382697391	1.4066460335281552	-0.4766597019471867	-0.219501450137851	-0.2321240524110775	-0.4864425851715473	-0.3151634404754295	0.5876649332762273	0.7961315015269358	-0.2064182590856522	-0.400764109512148	0.4454045847229972	-0.3964573331052359	-0.3635588308324779	0.7016140205213535	1.4601137554518622	-0.5047089150583656	1.3362705458588269	-0.5030276033388872	-0.4089612936365194	0.6544782548122754	-0.4043148472373076	-0.4054698254717577	0.4947140298692528	0.6740724036356508	-0.196161901802888	0.4110930520353844	-0.6740874612003103	0.4965153076563078	1.3790174928467112	-0.4383478542191958	-0.1929393428140633	-0.5159897610195854	-0.6156499258880164	0.1241049648719571	0.5665448361295757	-0.3902558388814144	-0.7292760021620502	0.5894264249226466	-0.3960475555616673	-0.3195846798479411	1.1090468931730206	2.07406363396634	0.106089701427457	-1.210183524879738	-0.5722623079186481	-0.5060391353825228
-0.315400897053119	-0.3951672718814488	-0.3451922166555386	-0.3942522404847315	0.8916587293211894	-0.4528386992065509	-0.1797068330195025	-0.2119008022557307	-0.4937331643206109	-0.2832025496413041	0.5316472334981791	0.8671369997972624	-0.2980087920984702	-0.4004026053359326	0.5028142701965641	-0.3972558977435783	-0.3635646004237447	0.4138514046705362	1.1855623220371352	-0.489525578148861	1.018720142623447	-0.5030276033388872	-0.4089617039292079	0.7743277775787188	-0.4043151192253035	-0.4054697829378869	0.4737568130286679	0.5260180590741095	-0.190328871749194	0.4675654541150428	-0.8482216657463544	0.6780589972612652	1.0914691031464927	-0.1127808519742978	-0.2221706628723555	-0.5295856464364452	-0.6156499258880164	-0.0860760139950319	0.6293684111316434	-0.3633043270492503	-0.7235782971548322	0.5820558691785116	-0.3951136231400397	0.012960818636782	1.3571805745627303	2.0330592098336133	0.1157032134574636	0.6295817683413032	-0.5721543466722885	-0.4902452627362109
-0.3463477384041791	-0.3952424392234858	-0.3451934192027204	-0.3942027601956298	1.0187186246573483	-0.4789593206816912	-0.1857408979896045	-0.2339579584865952	-0.4676538954027289	-0.3010589935667295	0.5502697395906134	0.784876801274523	-0.1872031224185735	-0.40119813320257	0.4364015070389043	-0.3981158352760391	-0.363557082915933	0.6769572446595278	1.05454509546943	-0.4593725795876982	0.972219409279302	-0.660631310459793	-0.4089616862283366	0.5048543211201661	-0.4043149263717103	-0.4054698075389698	0.490301984218603	0.64433641907706	-0.190328871749194	0.597233094577867	-0.6370246231404321	0.6197968371564485	0.9847503205804252	0.3267836579521079	0.0042305528496185	-0.4708572441856257	-0.6156499258880164	0.1510961153164355	0.6759293207535735	-0.3836648087661938	-0.974986379610893	0.4866313173887393	-0.3963279521320846	-0.3776605934837062	0.89791604389596	1.9843640273108032	-0.1426239278641429	-0.4063952982098187	-0.5721249291264118	-0.5717068403563225
-0.2923599152064853	-0.3950651133950081	-0.345190157949354	-0.3945652159747783	0.95540374533173	-0.5389519447562453	-0.2307149964871636	-0.3023275610976343	-0.6865748626137387	-0.3200740317300443	0.4972556698274744	0.6386717262591406	-0.2776716868997068	-0.4006862561222482	0.3221589612008062	-0.3972013209045081	-0.3635600651544882	0.5963716845257568	1.3418520781678236	-0.5125778507782454	0.9991187988564664	-0.5030276033388872	-0.4089620061139531	0.5349294836713439	-0.4043143271367377	-0.4054697587397144	0.4788582408122322	0.7992162754531178	-0.196161901802888	0.0594272208797175	-0.4765682139720649	0.5720458915035318	1.1302735033445286	-0.233640925540414	-0.0697005755861376	-0.527346560729348	-0.6156499258880164	-0.0173540707771107	0.5548592221884276	-0.3809641164819851	-0.5349174769080971	0.7414141316377394	-0.3956211928767387	-0.2823950617108166	1.2750041029064485	1.4571334477000877	0.2121820420716104	0.628223729020583	-0.5721430934399422	-0.144221498394282
-0.3084892040871053	-0.393687173951079	-0.3451928878914274	-0.3936786654361329	0.9670093185580292	-0.5061676794683012	-0.2669167466256713	-0.2904355573660248	-0.5000554195513401	-0.3283111693893999	0.7177221129217751	0.3274397300415396	-0.2395023836537883	-0.4013416605851679	0.0957419687812409	-0.3981247762418431	-0.3635631433907866	0.5784804874065053	1.0586286426595704	-0.5404664006069647	1.2411474928953994	-0.5030276033388872	-0.4089620510100998	0.6368842847198367	-0.4043148249059425	-0.4054697924645968	0.5167742581224991	0.4989048199416497	-0.2251447698821798	-0.5738620336696004	-0.5542116858782926	0.6214485994274612	1.417233392337958	-0.0065273868875092	-0.4765036246328862	-0.4964720506938057	-0.7285557684743924	-0.0743809860702171	0.4302522421972595	-0.3864504647134542	-0.8920479701141985	0.6470958419878038	-0.3943705976057963	0.1848750598720849	1.1477952900933506	1.4735762559754946	0.3190925753575783	0.9875562149849964	-0.5722755790248107	-0.4179401017950188
-0.2660330473887667	-0.3946901297572736	-0.3451913147220562	-0.3941990566859766	0.7366679573667159	-0.4759629286411839	-0.2857493885202924	-0.192425359806507	-0.4867350734731206	-0.3509171982730162	0.7270333659679923	0.6115814124351611	-0.2606269788948786	-0.4009826095294566	0.3015441164027318	-0.3969582183604495	-0.3635596664199803	0.6192243060562292	0.9835804258008476	-0.4935052776313068	0.7491983754401326	-0.5030276033388872	-0.4089618512740707	0.6782376332277061	-0.4043151277661549	-0.4054697783439225	0.4594176646640585	1.0680640183459589	-0.1839489951279663	0.2205853582869176	-0.4007777730392816	0.6487777570024011	0.8085923049746503	-0.0311319028067407	-0.3463335230998665	-0.5677571062674278	-0.5027440833016404	-0.119075341586895	0.3846058179238279	-0.3979195546530666	-0.8070784732672701	0.4852150188070271	-0.3967060367906043	-0.4295293784036851	1.3289161281292905	1.351186222574853	0.0812036816740892	-0.2651106463950651	-0.5721163881691806	-0.4046931164758226
-0.3817259078462944	-0.3957000207182357	-0.3451977573145117	-0.3950596792508036	-0.2788441242031721	-0.4948684653581758	-0.2979971222863261	-0.3112581490417116	-0.4922535034594688	-0.3949397714576069	0.746556961064899	-0.2539591913783048	-0.3194551102284565	-0.4011048972620079	-0.2660674540184782	-0.3992459044121419	-0.3635670790633206	0.7055230215726183	0.9183808958087386	-0.5491606036013376	-0.1734825404180159	-0.3454238962179815	-0.4089617711159647	0.8004931689982436	-0.4043154684447238	-0.4054698168112883	-0.004950140066786	0.2062844065338315	-0.0947400917442844	-0.3317917827496926	-0.0454339234590897	0.7274617051851949	-0.1017169601721877	1.0099943075021174	-0.6750072482171546	-0.518209933038148	0.7392201851484956	-0.9333767384693218	1.2496125038466277	-0.3987417472604528	-0.9195029099145238	1.6022037266628653	-0.3970069933366727	-0.1044744784906587	1.2903405322288035	1.2735388340017144	1.1563312394127292	0.7639078212126761	-0.5721863368762887	-0.5722662808813752
-0.349593976339275	-0.3955686255038405	-0.3451883148313013	-0.3958633763893901	-0.0565398469347689	-0.4924966861522452	-0.3329973207089287	-0.3049861041078034	-0.5195893257666062	-0.373569816820722	0.6409793660408571	-0.2055615793258663	-0.3114453757995563	-0.4013498527753393	-0.2389887423043722	-0.3987825923613369	-0.3635640047259861	0.6168187669477583	1.1022094246724443	-0.4771950915030602	0.1019262730090203	-0.5030276033388872	-0.4089617452461951	0.5122227359452048	-0.4043146474926546	-0.4054697470249072	0.1730483266515991	-0.1848975527023287	-0.1378316012659485	-0.6101239983592489	-0.6364481019336687	0.3633232045300906	0.2150945956760378	0.6536299762861283	-0.7218799039068134	-0.5030348243521074	0.2875968148029916	-0.7289637115043739	1.6369606865090736	-0.4091305528023154	-0.3814033289481271	1.5085503093725414	-0.3971709273904911	-0.140645644969377	0.5353869738461505	0.9495343318254896	0.981869430521041	1.7036019572525136	-0.5722285394391184	-0.4170847471646429
-0.392632842903851	-0.3955916285032322	-0.3451955632145864	-0.3953450579112615	-0.5163320741181936	-0.5497837637118789	-0.3255442494837871	-0.3531243218035559	-0.56051064908509	-0.3730815401729868	0.5750496872136104	-0.2462741224069985	-0.3378266104065237	-0.4018739628894814	-0.2618044627057127	-0.3993471878458375	-0.3635647768396001	0.7097327150124425	0.9221000531089648	-0.5742533877175602	-0.0517826474267992	-0.1878201890970757	-0.4089623550354509	0.6636511793903849	-0.4043160668710441	-0.4054698492828017	-0.2383749302714538	0.3197414903042099	-0.0824178157558559	-0.640950634833924	-0.131864489924236	0.7110942426815221	-0.0598198130836562	1.528048577179701	-0.9407801650016672	-0.5584932515668541	0.8521260277348716	-1.3084533084592644	2.452451456236429	-0.4083399198801886	-1.1360365068440923	3.1167916986761086	-0.3979680948134818	-0.1906036373693126	1.8934198135810825	0.6774472581403773	3.38778738913258	2.4639193299129443	-0.5721070432664134	-0.1997801540219295
-0.3727617084812106	-0.3952627838280158	-0.3451915558476769	-0.3949796536039491	0.3692723790838999	-0.5063027625973334	-0.275271578474168	-0.2101997281315955	-0.5484824215580348	-0.315242340914419	0.7546667621051524	0.4064781108308055	-0.294896080123289	-0.4010948922848073	0.1510788328964733	-0.3967925023188469	-0.3635616052821476	0.7274735659374144	0.3600201262650658	-0.6353770389628901	0.3220364453085116	-0.3454238962179815	-0.4089612266936636	0.7084631715916396	-0.4043150474575879	-0.4054697503070427	0.3565618504332948	0.657274919261844	-0.1436646313196424	1.028893090139248	-0.1415602308148004	0.693825818939115	0.0629802649213457	-0.2684969107565608	0.3142676801435143	-0.5093289147360774	-0.2769323981288884	-0.0572995842461886	0.4049139359308574	-0.4031900507830807	-0.8544651711967738	0.5821879825199192	-0.3965449054180449	-0.1023849327429995	1.0549508574042754	1.4849805956692548	-0.0306049650301809	-0.5519515045393272	-0.5721606668505662	-0.4294104367399947
-0.3058125266628995	-0.394474115208802	-0.3451948340356959	-0.3939003922043212	0.864239434325936	-0.4978442797390496	-0.2681281913555544	-0.2502968110753442	-0.5239955620949556	-0.2939715126690334	0.7946150413034386	0.4888235985010496	-0.2609636693975595	-0.4010067379118404	0.2102970018957805	-0.3983424836095982	-0.3635577794799325	0.5604389440929743	0.8818411301027723	-0.4828631605010073	0.9207164383754796	-0.5030276033388872	-0.4089624082383048	0.6090647593599973	-0.404314976928939	-0.4054698290503598	0.4726538016160065	0.601030554921638	-0.1844958416955001	0.9052852493669776	-0.2685756920996269	0.5265473489474505	0.8483102390212175	-0.1214330599215771	-0.1877452133344066	-0.5540650309252504	-0.6156499258880164	0.010657932349137	0.2990245491611081	-0.3955088979482855	-0.6296427861600207	0.4109564807601597	-0.3965394133116679	0.0282049913163294	1.7354600461957497	1.6006610129728305	0.2726995586509018	1.3268444707536504	-0.5720751628833272	-0.5823055217831397
-0.2948100285451895	-0.3943793336683624	-0.3451900924089577	-0.3937948473068047	0.7256541651876096	-0.5003654650533249	-0.2104691910842518	-0.2252035445203511	-0.5743051541536188	-0.3157294394836661	0.5220356174504714	1.4544984392390976	-0.2296744477413429	-0.4004291518462355	1.0240039145707367	-0.3965321838487304	-0.3635650864618066	0.4388088729209208	0.9172485052357474	-0.4849233383158903	0.6223581174476418	-0.5030276033388872	-0.4089611690415124	0.4480122638984402	-0.4043147787972069	-0.4054697966847012	0.4911292427781012	0.9713361862869186	-0.1914225648842616	1.0648764324297542	-0.5004734820582863	0.4992181913725109	0.6794426830553532	-0.4399480280730413	0.3101801554307642	-0.5384309662785796	-0.6156499258880164	0.293150195475025	0.4970234429252679	-0.3618077328796215	-0.6619975392265343	0.6912093615446153	-0.3950372139815634	0.0752080341978342	0.876662125579305	1.927796175722007	0.0741196551398243	0.3075286771749522	-0.5723104011139832	-0.409317493513158
-0.3016727610929532	-0.3942200849422945	-0.3451941938001658	-0.393312257155011	1.0420576793636738	-0.5160359288718627	-0.2568047114445254	-0.1912929249686374	-0.5585410935693779	-0.3493240924099225	0.5463650205712322	1.0627583053615834	-0.2201984482111099	-0.401052515579582	0.667419867508476	-0.3966591198653946	-0.3635604968763222	0.4956397343585428	0.9058586475089172	-0.4800583066151031	1.078912332598995	-0.3454238962179815	-0.4089620872162079	0.7869593458502137	-0.4043145814566685	-0.4054697993166192	0.5167742581224991	0.9332746631351472	-0.2251447698821798	0.972025708018388	-0.3029596339640164	0.7149984080493704	1.2527166566232757	-0.3080428560049213	-0.1249625772597198	-0.533657172591117	-0.7285557684743924	0.1977619554165924	0.9725560206691608	-0.3786829953113685	-0.8671558326187502	0.7796782082472814	-0.3956584189132133	-0.1444641064466594	1.5834589444366851	1.4180423234768136	1.2270863563202212	-0.4766071780714389	-0.5721668217475303	0.0764329818116531
-0.3226542252830039	-0.3944016963882835	-0.3451907606280888	-0.3935887326373327	1.0956032507079223	-0.5048616538014165	-0.2058133368132564	-0.2244358341903972	-0.4981193567487248	-0.3330518516432236	0.6537447936042193	0.5964455633069057	-0.2442046214056336	-0.4011222641591491	0.2901015592546322	-0.3970485382302064	-0.3635619006662516	0.5927633758630505	1.0395310386946297	-0.4970697698418754	0.9040570004825976	-0.3454238962179815	-0.40896202840319	0.6845534173634532	-0.4043150687264376	-0.4054697464245576	0.5167742581224991	0.9173706152744155	-0.2251447698821798	0.5632632115689823	-0.2176048984867565	0.7992382838710257	0.9342307991590996	-0.2947116576412238	-0.232265111757264	-0.4969241610487918	-0.7285557684743924	0.3635040672292285	0.3426129088682633	-0.3804329651713952	-1.0505908141336608	0.2248080635619787	-0.3950580086590168	0.3206574890743384	0.8027868318106254	2.225340642397167	0.435409550750109	-0.3529042684919774	-0.5722428658692424	-0.318720831191865
-0.3095663387493461	-0.3944694513463465	-0.3451897569013158	-0.3944490428167907	0.8124411079329944	-0.6432121707922734	-0.1743547187477744	-0.2103114583044476	-0.5243007102925669	-0.3309356402527718	0.8733101476940472	1.0867106720166946	-0.2525003276201756	-0.4009459068636115	0.688184654620161	-0.398030581669525	-0.363560569947779	0.6142628816450084	0.7172216226429204	-0.4941573616275165	0.8666504023499355	-0.3454238962179815	-0.4089616972152965	0.6759819960363678	-0.4043144137973972	-0.4054697831086284	0.5167742581224991	1.3699008373267203	-0.2251447698821798	0.8964396133302095	-0.3286032173278254	0.7686056017540601	0.8959270813578022	-0.1935848447405562	0.1300653302060768	-0.5462479193264331	-0.7285557684743924	0.5859043605892855	-0.0344193481628379	-0.372986747794587	-0.8598564839110672	0.1671606407425898	-0.3957071723753782	0.0609199192767694	1.497799295719611	2.387797198567933	-0.1195933978383372	0.0902051308780797	-0.5721270548557215	-0.1414957094252282
-0.2979299487757517	-0.3947894708029072	-0.3451931579996387	-0.3938094770778004	1.1190511786546649	-0.4672265831691478	-0.220984486362898	-0.2599304056080206	-0.4809388982293351	-0.2936375566580424	0.7004512403360499	0.5074843339560815	-0.214918106805353	-0.4005443379657655	0.2239388243840007	-0.3977159944197836	-0.3635583139378814	0.5136812776720737	0.9829698582982712	-0.4856985805692734	1.0539535844019776	-0.5030276033388872	-0.4089618195396234	0.6084632561089736	-0.404315523721541	-0.405469780380837	0.4682417559653567	0.6228952075668015	-0.1844958416955001	0.1948366070298798	-0.5728529211639367	0.7013338292619007	1.1177125520275109	-0.3685776751598543	-0.1209085291297327	-0.5125565597694283	-0.5027440833016404	0.4503440786925836	0.2276012941954978	-0.3767139486271429	-0.5717682925399324	0.176343575200309	-0.394921053549474	0.181502330256207	0.7133347186903957	1.96648418543078	-0.0398653232191031	0.4312596696472194	-0.5721572606763534	-0.2418884597734821
-0.3487180172798274	-0.394826466620511	-0.3451932657188861	-0.3949459876407499	-0.1865390644384238	-0.4518334502053641	-0.3306594906005839	-0.3089313948093613	-0.5054814075494957	-0.378643266456275	0.808131376370528	-0.3738403711874639	-0.3351854422238793	-0.4013839797721346	-0.3307645650249169	-0.3981186766077835	-0.3635669003671719	0.5589354821501802	0.8071470979203355	-0.5167280260656258	0.0403604813723134	-0.660631310459793	-0.4089621770249957	0.584854253506299	-0.4043150959830262	-0.4054697840924511	0.2192369295568351	-0.2617621305287457	-0.1436646313196424	-0.9228753552155048	-0.5542459700634035	0.466182945952254	0.0861590107366308	0.5279500362446449	-0.6760190770118133	-0.5214588068451504	0.2875968148029916	-0.7028063708081891	0.8508731452529585	-0.40553347311052	-0.6094472742105151	0.7157958221092721	-0.397743143652728	0.0816767883844026	0.037142089516059	0.908425129744045	0.628214772599516	0.5583670332750179	-0.5722249369122168	-1.0492476546607177
-0.3199625837391904	-0.3958552413825463	-0.345192264511351	-0.3954010442880448	0.1718316856053705	-0.5801650393290545	-0.3610930301724102	-0.2470013824867866	-0.5606867938731207	-0.3834173743218484	0.7735896311990775	0.0654968477392534	-0.252305711023671	-0.4010520742746646	-0.0771271732172182	-0.398306377515795	-0.3635601701740075	0.8283558622989076	0.7749468129395741	-0.4824771120554257	0.2811656040591396	-0.5030276033388872	-0.4089621173057858	0.649816604616843	-0.4043146346128236	-0.4054697989414854	0.2998946391077687	0.1110062731572356	-0.1613460036699022	-0.2805986334354293	-0.5721144974944017	0.4995185117854221	0.3376073092846768	1.01020412832289	-0.3826566159560406	-0.494790953430306	-0.0511207129561364	-0.4378128851720729	0.9904697954599234	-0.4089856162540469	-0.3808864753045594	0.7886769499582347	-0.3969970736630124	0.1244783830054853	0.5755865696881647	0.7759724148334	0.7166787174308448	0.9523816783574762	-0.5722006957463083	-0.4534233436322488
-0.3624570603549354	-0.3946977991333836	-0.3451891124804401	-0.3929984018269089	0.1938894731455396	-0.475551694532542	-0.310126275793665	-0.2643569785798706	-0.5054637318980857	-0.3666671832453715	0.5894671112851722	-0.0801172937719802	-0.2716250768140366	-0.4015030601506771	-0.1662740317650547	-0.3979695332437569	-0.3635594248369623	0.7240156034689877	1.3088391723268966	-0.4619711400175365	0.3990406803064485	-0.660631310459793	-0.4089617122578857	0.5320723432289822	-0.4043148132323423	-0.4054697532119801	0.474032565881834	0.2157531239515494	-0.1844958416955001	-0.2103763828285903	-0.5374918030089032	0.649378397828224	0.4824217365663514	0.2859822882362746	-0.5837692366321416	-0.4941974375881938	-0.5027440833016404	-0.3588431231302543	1.0884686285671126	-0.3878090135542071	-0.611604984272032	0.6212220347465512	-0.3963189789619444	0.1871983141490156	0.2430323996672491	0.8047067960181595	0.5699429167986542	1.234511729465391	-0.5721148857208046	-0.6999671401978672
-0.315671562250922	-0.3946834398642564	-0.3451899927733439	-0.3944683099310651	0.6480911391906432	-0.6119073942749172	-0.234205142723655	-0.2251514093247346	-0.4667754903302402	-0.3614026407143183	0.5412588495458872	0.1781521155333865	-0.2440392817259463	-0.4007701603327041	-0.0047620390590343	-0.3979627380301138	-0.3635614151448844	0.5375863225625023	1.369320404701149	-0.489405975446479	1.0597293808140178	-0.660631310459793	-0.4089616939992472	0.7066586618385688	-0.4043149358555841	-0.4054697728996548	0.3987520369676308	0.3123540252373726	-0.1728297815881122	-0.3301573278821739	-0.7432064197858756	0.6507298396863254	1.056033061743258	0.184517841334022	-0.4505253852744179	-0.4768549442432123	-0.1640265555425124	-0.2751918628615583	0.5542799986647994	-0.4074222386572299	-0.9201634907020492	0.4321605633585401	-0.3967351841161076	0.4746149239040272	0.3231198030036541	1.6475086853929706	0.0793776405263154	-0.0870836525308791	-0.5721405842476043	-0.8028557984617849
-0.3461006828001854	-0.3945652755973456	-0.3451888371806401	-0.3940570908206733	0.7809518375728188	-0.5076523045096325	-0.2635403707110157	-0.2348374717328391	-0.4612230057726262	-0.368468683575828	0.6785247412272163	0.1708611548566798	-0.2969634573477747	-0.4011241215603543	-0.0095359695281576	-0.3978694713351475	-0.363559400461556	0.782650619237963	0.2461564774587867	-0.4732931685372005	1.0109955811195923	-0.660631310459793	-0.4089611914627754	0.6474105916127489	-0.4043143962766027	-0.4054697463041554	0.5167742581224991	-0.1174876003963099	-0.2251447698821798	0.014805338814627	-0.9306794243405472	0.8936890537316691	1.0535068962252303	-0.8213485368817178	-0.1730837600625634	-0.4879252624029421	-0.7285557684743924	0.2466644572596252	-0.2274601579511257	-0.3884876469701509	0.4037039000178684	-0.5839574128845092	-0.3962751237310206	-0.7997842772604942	0.020238726942944	1.5582581946123697	-0.5431281371477142	-1.0206234338146225	-0.5721180436619001	-1.119296503021579
-0.3577672490613437	-0.3947146127187063	-0.3451861319541484	-0.3954263366700747	-0.0576171530007101	-0.4616794528512454	-0.2823826081214495	-0.2704803430884659	-0.4754277357229487	-0.3827394455732054	0.7955161303079111	-0.16593307305893	-0.3247189259842521	-0.4011011145549785	-0.2164053554320335	-0.3986999004158687	-0.3635540280615721	0.9626150137904328	0.1013670770086281	-0.4737382705751769	0.0028437647585	-0.660631310459793	-0.4089617720303973	0.8044029401298965	-0.4043147443930036	-0.4054697159645631	0.5167742581224991	-0.3924263271255585	-0.2251447698821798	-0.168272564704965	-0.6828933755705068	0.8624557307888808	0.0354348504877476	-0.2472697163106334	-0.2086771100269228	-0.5503797913374734	-0.7285557684743924	0.1195629566592271	-0.6314035134725666	-0.4057353798383785	-0.7513715315355181	-0.444965840946814	-0.3968547887057695	-0.5660445967904603	-0.4914374851650927	1.6891091709392183	-0.7175240553175661	0.7486916299387831	-0.5720287722763175	-1.1092636069093496
-0.3556759617244939	-0.3957886625814432	-0.3451864718204734	-0.3942104510153238	0.6093105539894857	-0.491703394847792	-0.2647741171498497	-0.2251766186911148	-0.4849539948208832	-0.3413358372811675	0.679876374733925	-0.0047486133349367	-0.2828909281661322	-0.4014788554951555	-0.1207361236856598	-0.3982111637947412	-0.3635548284024666	0.6447831590837313	0.5164410378002707	-0.4553641795173654	0.6277648517998202	-0.8182350175806986	-0.408962217254015	0.8838013692650057	-0.4043148346189939	-0.4054697436453819	0.4591419118108924	-0.2384766130439781	-0.1844958416955001	-0.189811734101514	-0.7873530386333946	0.8381297773430553	0.5747717232164473	-0.4556880847334588	-0.1695144555244895	-0.4733101436574368	-0.5027440833016404	0.1776331133183265	-0.6951098416366809	-0.4111462383799482	-0.7761951854245027	-0.707615004322965	-0.3964958787646733	-0.5651362409178942	-0.407141580032492	1.5744428362715503	-0.6584417592634657	-0.5822435711045186	-0.5721171466280974	-0.986295462925198
-0.3263984364158325	-0.3954876184001206	-0.3451854855613477	-0.3947489000790095	0.7902980970376466	-0.4619654769569443	-0.2343523697499786	-0.3260129596555539	-0.5146862573621266	-0.3276976931737621	0.7955161303079111	0.1466013866249752	-0.3059573875052459	-0.4013431316841179	-0.0253304446778539	-0.3979683525863192	-0.3635542979047208	0.7119879079266338	0.4255348215922524	-0.4534956338149865	0.9052438134273078	-0.5030276033388872	-0.4089617569956774	0.7516210298525797	-0.4043146299801811	-0.4054697488141202	0.4737568130286679	-0.1897405375231447	-0.1863186635872794	-0.1256745230100755	-0.6863583641831685	0.6852666871711394	0.7509047740592537	-0.3287907945760029	-0.3362536941418257	-0.5382344242264762	-0.6156499258880164	0.0250808545828957	0.0694886036451648	-0.4000868052457498	-0.246034688907565	-0.1129300998084939	-0.3964453492130528	-0.6182748707840997	0.0850809228998035	2.014256362853831	-0.3722772684626731	-0.070645648505363	-0.5721818505416368	-0.8134604454798804
-0.3744593113886084	-0.3950113624303634	-0.3451874721699507	-0.3953344160211404	0.38535962438957	-0.4771873556306219	-0.224171186055376	-0.301018187627301	-0.5193524337492819	-0.3434270600688089	0.5785038617307554	0.4594667089291794	-0.2873842087709743	-0.4012207846720924	0.1890019140924197	-0.3976168452422604	-0.3635563983591436	0.6282450777129948	-0.040341144886825	-0.4779695867540088	0.4035669289118105	-0.5030276033388872	-0.4089611258197895	0.7262075174968344	-0.4043142258964866	-0.4054697408424549	0.5167742581224991	0.2378698575483137	-0.2251447698821798	0.9065046691712076	-0.5671265919339589	0.7122955243331677	0.432867619639925	-0.5926486431175764	0.4178185755837512	-0.4770925333843605	-0.7285557684743924	0.5083833531051344	-0.9653227007409468	-0.3755371577945376	-0.3952059814457788	-0.8650885575455546	-0.3967450639737525	-0.3756632171068519	-0.21545822293512	1.8789545224792936	-0.9058173828265228	-0.7012759936123633	-0.5721751971231305	-1.194836135230955
-0.3374069601401341	-0.3952879817715015	-0.3451908656294635	-0.3955360669404167	-0.0483121791509605	-0.610096508070302	-0.3379940825045464	-0.3127700344448195	-0.4819977267413026	-0.3752334150999683	0.7780950762214407	3.39876238142623	-0.3039958864930683	-0.4014410308824142	3.328941022382075	-0.3985515396034161	-0.3635606210323598	0.623734691884612	-0.3378473082213069	-0.5020741161174673	0.0150974815041817	3.909876196046473	-0.4089603749757511	0.7113203120340017	-0.4043128682920323	-0.4054697454606288	0.5167742581224991	1.2037619293352897	-0.2251447698821798	1.7602072624164695	1.3001193165201677	0.7142476070170919	-0.1483744457581791	-0.5435674903419527	3.7858180592201385	-0.6865107582892181	-0.7285557684743924	3.438855913061876	-2.146159418408288	-0.3034256695601138	1.1252873131926469	-1.371598232460704	-0.3964853020176672	0.1018448639176832	0.1627424204868248	0.8758710051420605	-1.2167240811030948	-0.052005826209413	-0.5721581615721103	-1.056283965605822
-0.3467749886390313	-0.3951632453608454	-0.3451872153594859	-0.3944631199028544	0.4981295749762388	-0.4751259575192583	-0.315611946043985	-0.2677786054096298	-0.5044504097196315	-0.356871010350187	0.6806272822376522	-0.1436582009960683	-0.3186791621188716	-0.4013763060421984	-0.2035489032583576	-0.3980162354645347	-0.3635561172473423	0.7166486399492958	0.3281586167832328	-0.456775131092347	0.81120036213292	-0.8182350175806986	-0.4089619516625413	0.6492151013658193	-0.4043152781308596	-0.405469717344966	0.4814778929173063	-0.3289969329011616	-0.1786628116418061	-0.2966342965163147	-0.9564605680278722	0.9013472242609106	0.6699401171229425	-0.5332683729551645	-0.2210522999334349	-0.5397948497828114	-0.6156499258880164	-0.2783200980549788	-0.4263013715925038	-0.3942474487014623	-0.3251624215299536	-0.5370474847196891	-0.3961859004914776	-0.7059108541058996	-0.4776036710262376	1.0583828550117425	-0.5472027829593332	-0.4931300883459515	-0.5722430335833405	-1.392051553704856
-0.3456971108894706	-0.3958219111162872	-0.3451861036989421	-0.3950782963606881	0.2825666079754686	-0.4600853020498782	-0.3165317122717344	-0.2739913570900767	-0.5022473131965945	-0.3670372743864981	0.6432320885520387	-0.3558333117990528	-0.3313028360408226	-0.4017593828491504	-0.3212627077241462	-0.3986461911435465	-0.3635546811903665	0.7133410236751484	-0.0345237456206754	-0.5234082485111456	0.0518291286379493	-0.660631310459793	-0.4089620629127695	0.7409443471469115	-0.4043144985161908	-0.4054697196021533	0.490301984218603	-0.2205771422315593	-0.190328871749194	-0.279327316194487	-0.5476545374959362	0.8345259323881183	0.0061932631460265	-0.3031956263469585	-0.4105013678145026	-0.4641366902958043	-0.6156499258880164	-0.1379466951437324	-0.8005649582161657	-0.4064438182121344	-0.6002086384443943	-0.4128313977741611	-0.3962305370401422	-0.8382483078892147	-0.1443462922651941	0.9518067222456648	-0.7299122382936004	-0.2514523362011279	-0.5722863109784876	-1.00934437152697
-0.3685652532522196	-0.3950351540875879	-0.3451850161955685	-0.3953263076399373	0.3247239765089512	-0.669859897027602	-0.3513093128337701	-0.3290725300122439	-0.4858512077424505	-0.3349710457065224	0.7671318266670238	-0.0737298455067479	-0.3323103781926998	-0.4011265461127775	-0.162428583458484	-0.3986456211022596	-0.3635553350666577	0.6766565522709692	0.0836686141777491	-0.5860864225763168	0.1902186272882186	-0.660631310459793	-0.4089611772856505	0.6684632053985734	-0.4043145931596339	-0.4054697264796707	0.464381216021039	-0.1776250539895943	-0.1861363813981015	-0.3285316651330786	-0.7907481779150383	0.8229635964910283	0.1626868346514891	-0.6750248844916604	-0.3010155205430294	-0.5003564527229515	-0.6156499258880164	0.1093825353105891	-0.5328689614707148	-0.4104713727000069	-0.6815215282066758	-1.052743674303805	-0.3967185012856546	-0.8062898293100156	-0.4208251372253119	0.8448604063907131	-0.6159478299976885	-0.7716312436040867	-0.5722283979232664	-1.2529389423451065
-0.3504544619022833	-0.3952156255127969	-0.3451892152411973	-0.395915183989835	-0.0283519543508419	-0.5147356541059863	-0.3215665169817186	-0.3316779436388474	-0.4867597878999133	-0.3793194183164018	0.6432320885520387	0.1441573486469037	-0.3032774253068387	-0.4019973041640036	-0.0269139708147263	-0.398734280990405	-0.363555923036043	0.6915408255046319	-0.1511426039415512	-0.530242302321222	-0.0601743111083307	-0.3454238962179815	-0.4089609572177397	0.6919218321884919	-0.4043138706252697	-0.4054697804976511	0.5167742581224991	-0.1026254178171324	-0.2251447698821798	0.0465359400895485	-0.2908376289915754	0.6830142840743036	-0.0559745396636551	-0.515603333783363	-0.0894481957421324	-0.5314322346162088	-0.7285557684743924	0.3046160337503275	-0.5546418387178669	-0.3486699298543823	-0.0598995345795606	-0.8800497003552099	-0.3969520786233724	-0.5487313898700305	-0.1557162773300919	1.174328234300204	-0.7245323655020726	0.0574353543405922	-0.5721191478324674	-0.778544259260114
-0.3469254721692487	-0.3960697797528216	-0.3451918286077696	-0.3954138264784623	-0.0025277696461274	-0.5001323545978644	-0.3132660884831564	-0.2575300829606461	-0.6653314006796006	-0.3853805973829551	0.4095496733921393	3.949554400083153	-0.2655826464770797	-0.4014532324427653	4.143836057298146	-0.3984624485465107	-0.3635628702093023	0.8884943400106771	-0.4171050779091154	-0.5634900720874585	-0.1519062612930246	2.964253953321039	-0.4089601806643823	0.6247038438866095	-0.4043126321254605	-0.405469811455685	0.5167742581224991	1.765337218025333	-0.2251447698821798	1.613146490995336	1.5823703983419746	0.5882631938007488	-0.2187793130584228	-0.5165776912091289	3.17592727121418	-0.529052684832888	-0.7285557684743924	2.6883317485267715	-1.836333080406128	-0.3030396350613652	1.3540145352442416	-1.282811229286553	-0.397183916586547	-0.4038723433075268	0.4753137189690468	0.8767000870563721	-1.1798958504730543	-0.1663598914528435	-0.5721152898447378	-1.0689826879790023
-0.3765513997138329	-0.3950545991750068	-0.3451864076702741	-0.3950615645989003	0.3519301542556353	-0.5768745215376161	-0.2482133262217516	-0.2839046994410994	-0.5372223101488506	-0.2950231674940796	0.6833305492510701	0.9815174009060362	-0.2880362584839603	-0.400416613904458	0.5979974284378291	-0.3983101516376773	-0.3635582812473739	0.6759048212995721	0.1897343800667589	-0.6314237289727769	0.3907152693486487	-0.5030276033388872	-0.4089608947159809	0.9922223302620018	-0.4043145266175514	-0.4054697372887921	0.5167742581224991	0.2091510626679745	-0.2251447698821798	1.6718709527499898	-0.4924601574010254	0.7951839582967214	0.3831550396269825	-0.705541400191124	1.6791650556645086	-0.5213366068247609	-0.7285557684743924	0.6800688616284868	-0.8415833349357384	-0.3774617548408742	-0.265969625682289	-0.4774234379778967	-0.3964656091092669	-0.3293380412519625	0.1329351306471385	1.7355688998669807	-0.8325153300869775	-0.6934806900432829	-0.5722514740611506	-1.2918355524322376
-0.4423200956707775	-0.3959715401169193	-0.3451843582430831	-0.3961510733888836	-0.2118818067585522	-0.5781564164563461	-0.2915320513492996	-0.3295010801281153	-0.4636059334817727	-0.3451004108167251	0.967173585659945	-0.4332112991306087	-0.3107560018378554	-0.4017479671661644	-0.3615517076300056	-0.398624053963072	-0.363558104343747	0.8173805901165098	0.2147403940510782	-0.4803392854655555	-0.1737889368483241	-0.3454238962179815	-0.4089609444918127	0.5970346943395262	-0.4043146521402592	-0.4054697645752251	0.45211021405517	-0.2867153532879992	-0.1786628116418061	-0.7687630565272463	-0.5421206145198812	0.7562924648246916	-0.1500844380785091	-0.4122287954528525	-0.5487650242420944	-0.4675486078658997	-0.5027440833016404	-0.3332003154659755	0.2781551592130291	-0.3787215903568849	-0.3747061087771759	-0.3192120442035941	-0.3970405201338029	-0.8476449348651992	-0.3592029260890635	1.588956204296042	0.1997267198369354	0.0558539107282777	-0.5721733609028644	-0.9066039723193764
-0.3545986168387901	-0.3955521604556875	-0.345186349254348	-0.3948385236698127	-0.1800302307177467	-0.4698902412684305	-0.2878424404211046	-0.2491030598536223	-0.5730877007402563	-0.3873844051094948	0.733491170500046	-0.2394945440567965	-0.3145618048028605	-0.4012307976092267	-0.2580322426278839	-0.3979101950748956	-0.3635571043010306	0.6447831590837313	0.2696253852531801	-0.4986796433817685	-0.1064053003206122	-0.660631310459793	-0.4089615022380012	0.717485720356993	-0.4043145910463014	-0.4054696965288185	0.4152972081575644	-0.3187761137470695	-0.1843135595063221	-0.4622109235536673	-0.6775527630192739	0.8565994827371082	-0.0890502261779784	-0.4729061835772697	-0.2904726178691758	-0.4518537343151103	-0.3898382407152644	-0.2765763094990089	-0.6082786320158565	-0.4099181058400822	-0.7786177620453534	-0.3453947521780975	-0.3966942277700122	-0.8172894453947573	-0.428592656513871	1.247230410215244	-0.5537193749303035	-0.3087926223005235	-0.5721501438979623	-0.968505776980297
-0.3837369354186785	-0.3949489484367309	-0.3451886828042167	-0.3948243921107141	0.8144570420196551	-0.5355992130583926	-0.2267937687130708	-0.2680740806590312	-0.4476828193584869	-0.3243494855654473	0.4669190066768962	0.2476002022422604	-0.315782935686442	-0.4009978142760663	0.0413387279259655	-0.3980189391780074	-0.3635549796664526	0.7237149110804288	0.2911514603795259	-0.4679756396829266	0.9444161704877284	-0.660631310459793	-0.4089612518706323	0.5298167060376439	-0.4043150561324603	-0.4054697350725223	0.4845111743021257	-0.2748885703832048	-0.190328871749194	0.0197187317792073	-0.8993624695001854	0.6146913901369542	0.8476609791993899	-0.8240514504571935	-0.234638177267201	-0.4799297432033881	-0.6156499258880164	0.0694144606000953	0.0515120438543363	-0.3939584632362021	-0.1495703437917031	-0.0999115476843416	-0.3962058284701055	-0.7173652831550384	-0.2966050575345978	1.735742807078239	-0.2378147695411415	0.2116303153621884	-0.5722320359871497	-0.7728022249885348
-0.337656393207195	-0.3957563955757341	-0.3451849527925312	-0.3940389783379122	0.9546204820321068	-0.4481572942321347	-0.27597506699985	-0.1894226394728045	-0.5033073647255706	-0.3219588827637694	0.626561941969295	0.4604778404851918	-0.2650161501701048	-0.4008107663254083	0.1897319966074913	-0.3976509623197676	-0.3635580446596695	0.4679760346111288	0.6704205089479385	-0.4829280435518119	1.4861509852089103	-0.8182350175806986	-0.408961604026086	0.5343279804203205	-0.4043142922541436	-0.405469738392067	0.4947140298692528	-0.2544193342541399	-0.196161901802888	-0.2174556670388024	-1.104642427212592	0.4787964032945337	1.480693321670988	-0.9040085658395596	-0.0321877992365763	-0.4593982498846543	-0.6156499258880164	0.4645859587868528	-0.528379737612104	-0.4023913652438982	-0.5047411928083048	-0.6136885803956394	-0.395431463409829	-0.43391822354131	-0.3153905207479733	1.527934432143687	-0.7179050727719186	-0.3915518937510895	-0.5722728010628891	-1.1018462468745225
-0.384768257895468	-0.3952674288502903	-0.3451874930115058	-0.3942882822635078	0.9637729548614484	-0.5259939535579046	-0.2540246222543998	-0.258370475299609	-0.4772189912273366	-0.3144164212011848	0.5709947866934836	0.1664253672453927	-0.2754742122449734	-0.4009410488476746	-0.0124342821242811	-0.3984204753000577	-0.3635554692917397	0.501052197352602	0.8133190120746583	-0.4962469743276037	1.1025840726837364	-0.8182350175806986	-0.4089613374030147	0.5241024251529202	-0.4043146211212353	-0.4054697286660422	0.490301984218603	-0.220229677162187	-0.190328871749194	-0.3717985049108286	-1.0305276231455158	0.6053814573366999	1.0883182672283518	-0.5077119235752862	-0.3080099775480459	-0.489862313593712	-0.6156499258880164	0.0377345861037037	-0.6746941493386115	-0.4009551657668977	-0.458835353268275	-0.5860891809241066	-0.3955796571859814	-0.3274920212758491	-0.3828424834041438	1.5462129084007807	-0.71279781526578	-0.4996726642105544	-0.5723486125710967	-1.0629970971973608
-0.3533915611327689	-0.3958005997421925	-0.3451894118073225	-0.3948798916955072	0.240456023377878	-0.558893971428076	-0.3186889943849568	-0.2738973434884234	-0.524220557936168	-0.371733444230809	0.6358731950155122	-0.4008130470676582	-0.3244439237457523	-0.4023186846212357	-0.3448543730685677	-0.3978983759305733	-0.36355736068722	0.5650996761156367	0.3316563744706075	-0.5314847163047668	0.3422648022220418	-0.660631310459793	-0.4089619196710026	0.9015457151702008	-0.4043144059833083	-0.4054697381780903	0.3576648618459577	-0.2761621373437232	-0.1611637214807243	-0.5578826875562959	-0.6387971047971848	0.6250524443823985	0.2722765104799821	-0.2066357574805225	-0.4412283290873858	-0.4678143130152461	-0.1640265555425124	-0.3637296636195605	-0.297875159391546	-0.4077335872048388	-0.3849885763743604	-0.1124199285416119	-0.396800557473605	-0.6410479801933963	-0.4776776600358131	1.1073229466215175	-0.5127723659777902	-0.8075463342170531	-0.5723077474419414	-0.9871991382735144
-0.3974675192669094	-0.3963261291350384	-0.3451846054251868	-0.3955977190425755	0.3130586161800168	-0.4997714786757644	-0.3242966325156718	-0.2879427532941704	-0.4688026298377597	-0.3240728984894958	0.7641281966521152	0.094866669859933	-0.3423267016729331	-0.401372670391997	-0.0585492594964396	-0.3978524400679288	-0.3635568073638056	0.8433904817268499	0.8551099684804553	-0.4815626608682906	0.5887900073969231	-0.5030276033388872	-0.4089610395028633	0.4707190116245796	-0.4043138235084864	-0.4054697120359248	0.4241212994588626	0.0472988423610446	-0.1553306914270303	0.2810254344595034	-0.7836400933100482	0.6741548318934167	0.4616324787913441	0.0824636756791348	-0.4893220405268764	-0.5456669418846288	-0.3898382407152644	-0.0591077360526735	0.2392978905225352	-0.407948001950719	0.1627209944091603	-0.10993698610533	-0.3963904258162685	-0.349295922527636	-0.2555271457608313	1.333758852993948	-0.4874806405353807	0.8711794724577667	-0.5721486753224065	-0.816791107949002
-0.3771835431667795	-0.3956267025211994	-0.3451847174796003	-0.3947871972141708	0.5898865294882917	-0.4779791201391232	-0.2805248729064978	-0.3058127296076228	-0.4975973678507662	-0.3667132528819561	0.8009226643347471	-0.1100476266062468	-0.2587663591731809	-0.4011986528740978	-0.1839285646475506	-0.3992618091569006	-0.3635577226384929	0.744011647308151	0.6324216254218389	-0.4659278268220418	0.416045084679873	-0.660631310459793	-0.4089616833149228	0.7468090038443913	-0.4043147871854526	-0.4054697083472937	0.3914445863587408	-0.3339269980280475	-0.1473102751032011	-0.8006411685169917	-0.8536572994863613	0.6942762995584821	0.4628843746326258	0.0530303227822134	-0.8204812865587454	-0.4699979288386614	-0.2769323981288884	-0.5177784400702717	0.8537825835752293	-0.4098273046737141	-0.0690801110460501	0.4151197621301042	-0.3968197725041465	-0.462462002080796	0.0904582147428466	1.6213008709386527	0.5081542079999983	0.8121605381038337	-0.5720382261167193	-0.5687292887068154
-0.3736654799758395	-0.3951583247993611	-0.3451848782800452	-0.394917529992554	0.338646308890891	-0.4702270697919946	-0.294103653367376	-0.3260434242359024	-0.5486988603657946	-0.3641766608757965	0.8251018859547622	-0.2761979962211788	-0.3351782122202401	-0.4012250476744946	-0.2783250862269587	-0.3985272487435992	-0.3635540832829543	0.6629750485915414	0.8303211486781266	-0.576761509080191	0.559226665512105	-0.660631310459793	-0.4089614098277916	0.7789894277741516	-0.4043144167654586	-0.4054697142743772	0.2615649925177519	-0.2957711903641259	-0.1631688255616816	-1.0832810136279762	-0.8311813422584751	0.7154488886687379	0.5893285883305283	0.1251017439249734	-0.8858129485580305	-0.4563329248454259	0.1746909722166156	-0.5771492342649452	0.2380851561569996	-0.4019764913814379	-0.688219156550573	-0.0940879095643149	-0.3969314287646118	-0.8518066141066976	-0.0430892532946389	1.5722365645184784	0.0842083140773728	0.7353534023119154	-0.5722251302826543	-0.5856638590326803
-0.3774090847741476	-0.3945274325450152	-0.3451860560207276	-0.3939149087804009	0.5775876919111529	-0.4744618979447396	-0.3358008447621379	-0.2838667465058345	-0.511707656892492	-0.3477676040095391	0.522636343453453	-0.3178754085607405	-0.3534648172519135	-0.4013899376312831	-0.3009830448930773	-0.3992370431686804	-0.3635552005542624	0.773178808998359	1.0007932449162231	-0.4869158478137416	0.725821922994707	-0.660631310459793	-0.4089620303006922	0.7314706709432905	-0.4043149199214366	-0.4054696847431865	0.3072020897166557	-0.3630966434204872	-0.1613733459982789	-1.1061844811018395	-0.8373378477843649	0.6486275967959455	0.6516528821115544	0.3199392513546426	-0.9302353295625402	-0.6599178439140492	-0.1640265555425124	-0.6292610505077114	0.8924167188777433	-0.3751394297235303	0.0278027091754442	0.3325553887141356	-0.3963554512712311	-0.406101244046784	-0.0812450378690853	0.8966451785587342	0.5497541800674357	0.9383954065071602	-0.5721199906984674	-0.3775335930273021
-0.3454847311383411	-0.3947063226472854	-0.3451900250777719	-0.3946859308955797	0.2752995921767905	-0.4714842222247527	-0.3038852528388349	-0.222759454144464	-0.562068360577122	-0.3443325892576253	0.8389185840233424	2.6962320599015466	-0.2746659017681744	-0.4013199417857896	2.3932978951701944	-0.3978136164768922	-0.3635588638200984	0.7757346943011093	-0.1313582958749236	-0.5040489937008062	0.300666977478504	1.8610280034746984	-0.4089602224795698	0.9257562210238988	-0.4043135004399116	-0.4054697585308636	0.5167742581224991	0.7311839012818788	-0.2251447698821798	1.8726184528168808	0.1965269702671164	0.6845158861388607	0.2672731099633447	-0.5160053401619066	3.0270876648304204	-0.6210195462408682	-0.7285557684743924	1.8007303239943175	-1.6201950748183014	-0.3524355036326915	0.4355663646596516	-1.4369231732261518	-0.3964901659905683	0.1456660437186586	-0.1179585155259211	1.4840771890725917	-1.1541080910242074	-0.0869167730010424	-0.5719752884802712	-1.4772467586416291
-0.3747897388783107	-0.3961172038049358	-0.3451881708896497	-0.3952504293747693	-0.0139257802153567	-0.4745250078648654	-0.2771515567014547	-0.2997820396760792	-0.5074930680144553	-0.3684207497763656	0.625811034465568	-0.4082351366508632	-0.318012616166174	-0.4017489858080936	-0.3487328966454047	-0.3990444311116783	-0.3635555834559585	0.6249374614388473	0.4056042675585897	-0.4876757738628083	0.2661835338310534	-0.660631310459793	-0.4089620532219432	0.5401926371178	-0.4043150162519884	-0.4054697123488976	0.0016679284091872	-0.5241067814428362	-0.0795013007290089	-1.391172743754968	-0.8493183289360637	0.6658960205383525	0.1835924479519029	-0.1253621475431112	-0.7858514165381199	-0.488195631548121	0.2875968148029916	-0.566776571809655	0.1135892225332458	-0.4144717547982924	-0.5981006221925809	-0.1984292513200066	-0.3972312500669356	-0.7329109860048802	-0.6371860206813934	1.5793112708563397	-0.1991925186071038	-0.2230981870040785	-0.5723382442749657	-1.0076801835513358
-0.3710997007859018	-0.3958927967638	-0.3451857290973683	-0.3956546643547033	0.1981555230040095	-0.4765809095601911	-0.3368964619383436	-0.3173125026913342	-0.4529537926721437	-0.3975622889084571	0.6158990554163692	-0.4486932789463607	-0.2862611412668565	-0.4016140802556497	-0.3694433845901381	-0.3986381614227823	-0.3635556020429829	0.6443321205008932	0.1416095092587828	-0.4464853432390228	0.2453489021306693	-0.660631310459793	-0.4089617288749844	0.635079774966766	-0.4043147240389422	-0.4054697133054855	0.3054096961710784	-0.5801948468382495	-0.073668270675315	-1.5222916961911526	-0.8063579672829849	0.5947200826783444	0.2163995163645652	-0.4229759822566645	-0.760673252224027	-0.4999567984954586	-0.2769323981288884	-0.7740388686257313	0.050115227297958	-0.4091892369754069	-0.291912775267148	-0.5945775537171597	-0.397021296454724	-0.5967882574561261	-0.8404070054176649	0.8027819366983413	-0.5096041062333445	1.0281567020703	-0.5722477436318144	-1.2158363000352903
-0.3738653994339012	-0.3951613156209543	-0.3451905234049645	-0.3953611710214029	0.0381454944951342	-0.4551378330135048	-0.3309080442422888	-0.3176884288546689	-0.4562313908729736	-0.3863610833864833	0.5755002317158466	-0.4033252495992799	-0.3297970511322531	-0.4011726042933096	-0.3461579495744361	-0.3984020968776156	-0.3635550909165503	0.5835922580120058	0.1102441636238987	-0.5048839131853164	0.2152250221468302	-0.8182350175806986	-0.4089619418135697	0.6201925695039329	-0.4043151260422788	-0.4054697539727332	0.490301984218603	-0.4872154078326792	-0.190328871749194	-0.1508614155413243	-0.940342087509433	0.6203974779822712	0.1350522168318493	-0.3949591709528003	-0.6920364554378631	-0.4568852253081352	-0.6156499258880164	-0.5146617194885069	0.5441822816843427	-0.4122421122222077	-0.004658705771666	-0.0485778681906943	-0.3972645735093603	-0.6806074317131711	-0.569387630391312	0.8203977964814928	-0.01038190759005	0.3474095577370763	-0.5723116027775768	-1.0132051063650636
-0.3913647698272665	-0.3961690695113898	-0.3451873244174852	-0.395547330644422	-0.6342971701118295	-0.517105737061738	-0.3731497824458494	-0.3246407150358584	-0.5146126608970373	-0.4230812366491873	0.7075097708710855	-0.7746554939813427	-0.3836992442669587	-0.4022093752028441	-0.5224839443000197	-0.3983589011532099	-0.3635568830833974	0.6697406273341155	0.3488960724389802	-0.5449381014760653	-0.4285112326187586	-0.5030276033388872	-0.408961867358031	0.541846771058115	-0.4043146799941274	-0.4054697525165225	-0.0807821746873221	-0.7484275877022633	-0.1146270785835972	-1.1413490265468131	-0.5997676594816591	0.8238645577297625	-0.4672117886665206	0.6142436615360249	-1.010953873777808	-0.4916570670149771	0.6263143425621196	-1.0911827471646829	0.1279934395096367	-0.410534454181936	-0.2723032680599097	0.4906116407776011	-0.3982996985565792	-0.5707517175838601	-0.8167329480382355	0.6172754904346958	-0.3115123430078863	1.3090099289295305	-0.5721421200099287	-0.6828780602087978
-0.4212530622711901	-0.3954509544086953	-0.3451867958671611	-0.3961431377960875	-0.8379944804238936	-0.6868507021553203	-0.3741039029745907	-0.3853272482809572	-0.5608009186783802	-0.4106810539766137	0.6909898057890875	-0.7906271759981423	-0.3483659451787273	-0.4025019960547757	-0.5293392054844308	-0.3992853931361939	-0.3635569587799314	0.788063082232022	0.5803783715017655	-0.5336499485541766	-0.4795717216259689	-0.3454238962179815	-0.4089615945268236	0.8463577918887897	-0.404314942386705	-0.405469721903469	-0.6486951757818441	-0.6205102549566643	-0.0776784788372296	-1.060788718078069	-0.3854666209988238	0.7101932814427879	-0.5446464155558158	1.8229431427935112	-0.8315832595075298	-0.5033302907353545	1.5295610832531277	-1.0325867715266257	0.7318901488299134	-0.4118650836842455	-0.692590336846125	0.7665527516764418	-0.397879362119055	-0.5743606000299417	-0.156022943362946	0.718729794685263	0.5290390616541536	2.6813584346299	-0.5720962325340817	-0.8208662531179106
-0.3586551514575434	-0.3960826108935624	-0.3451838172789843	-0.3961755911455145	-0.3350146734519131	-0.5138800485691831	-0.36074186758124	-0.3222715090890613	-0.5118847337128529	-0.4109045155539244	0.72973663298141	-0.4489466675306957	-0.3432169982862126	-0.4018243692286386	-0.3695720011421446	-0.3983916455438414	-0.3635592627031803	0.9281857353004452	0.5079199262294014	-0.5044621278817717	-0.2315273160237807	-0.3454238962179815	-0.4089619266868813	0.7816961924037575	-0.4043152965870724	-0.4054697621455979	-0.211213274234644	-0.5107751714532844	-0.11402554735931	-1.0004884118175297	-0.7259705418832706	0.7656023976249459	-0.2826898453782778	0.5347316516938233	-0.6927617391528718	-0.4635070054861819	0.8521260277348716	-0.9724561908983876	0.9339910906594346	-0.4116646354478244	-0.4448033367047718	0.5248135965116046	-0.3967792444224997	-0.5166734356999629	-0.0205075514117177	0.6015417846291674	0.266497890701009	1.593212528289114	-0.5720711891227422	-0.4920665809410003
-0.4180446307808387	-0.396027666935722	-0.3451859114018353	-0.396061234673524	-0.0828345432183929	-0.6062348797284947	-0.360136606550631	-0.3653686694529494	-0.4837116114946775	-0.3937190817524972	0.5495188320868862	-0.7128286482433736	-0.3014936444822116	-0.4010486120789282	-0.4953802323167418	-0.3990237058360475	-0.363554610223419	0.7775388486324625	0.1956187363525451	-0.5172743294267383	0.0623790471331785	-0.660631310459793	-0.408961466872727	0.741846602023447	-0.4043149279189739	-0.4054697329913213	0.1405094899780596	-0.586111857887885	-0.1188742535914432	-1.095911986088155	-0.5963481345575083	0.710643762062155	-0.1561997409456266	0.4651087975610528	-0.7618656408113784	-0.5042555504298489	0.2875968148029916	-0.8156345121014034	-0.1471165942524625	-0.4132406508045571	-0.4288688679077528	-0.0564228435171599	-0.396862868772307	-0.7178087791106166	-0.5526547362743123	0.4339201876289459	-0.4120897277877232	0.2533132511442881	-0.5720992315078843	-0.8378098588934273
-0.4018319007190418	-0.3967910567857574	-0.3451863026744526	-0.3950396412265517	-0.3347841785935935	-0.468323535876546	-0.3694518644376705	-0.3415819234630501	-0.4883758609082801	-0.386002283364127	0.8141386364003455	-0.5948332873942086	-0.3458147032618238	-0.4018366383685761	-0.4411531674267396	-0.3988234651118095	-0.3635586457561059	0.618021536501994	-0.2640186106166762	-0.4585652697336153	-0.3056712974427024	-0.660631310459793	-0.4089613706894506	0.6480120948637723	-0.4043147651745331	-0.405469714054943	0.1103145525564281	-0.5461139914730402	-0.1273321471692994	-1.2444146283096031	-0.5827145997314103	0.6780589972612652	-0.3975298576865895	0.0570337414848823	-0.4826408093598295	-0.5000516040168947	0.4005026573893676	-0.7769008968180259	-0.3148567179732817	-0.4109772448620163	-0.8409518745337795	-0.5247426302833097	-0.3962738229411452	-0.8088392517273341	-0.7194100107596421	0.6945371858033615	-0.6720274216027512	-0.5034821307916364	-0.5722421136860377	-1.4559005677679506
-0.3827595658393123	-0.3962680742555278	-0.3451899466493451	-0.3954693537717596	-0.4277688182280627	-0.5937495934493834	-0.3735615739373483	-0.3612565513256456	-0.6084715107481012	-0.3935405553938169	0.7446046015552084	-0.5033609423860378	-0.3518770798795793	-0.4018668178473526	-0.3968576383296339	-0.3993161213895964	-0.363556896813441	0.6494438911063933	-0.3087938028500967	-0.502080182757738	-0.3423700914743716	-0.5030276033388872	-0.4089620945491551	0.6293654940820423	-0.4043142558733322	-0.4054697747339847	0.1359595679008275	-0.6446843933478925	-0.1378316012659485	-0.5654469215378911	-0.3486923674286095	0.7564426250311475	-0.3693015893505613	-0.0928815888260215	-0.5695069729609463	-0.4980485960641735	0.4005026573893676	-0.8834068702221345	-0.2110131555553737	-0.4097355515239243	-0.7431443066260384	-0.2394659218688254	-0.3976078111244727	-0.6820648385598761	-0.7165228419258017	0.6185057653307642	-0.4721527107651309	-1.0831388417553192	-0.5721593198192126	-1.2012924401337726
-0.3812975170473556	-0.3959982837313284	-0.3451928146102959	-0.3963248579891361	-0.660307295319021	-0.5358796370179223	-0.3251015463635288	-0.3402921102412233	-0.611674533546845	-0.4031312339551098	0.7261322769635195	1.957838349795476	-0.3663292846816584	-0.4012086950172106	1.5352580543782817	-0.3981782800913628	-0.3635596150453138	0.7464171864166217	-0.6648487683750862	-0.5499082574409433	-0.6205904943395681	1.8610280034746984	-0.4089604147566646	0.7141774524763633	-0.4043135086592061	-0.4054697854120874	0.4952655355755835	0.4939129019969187	-0.1968910305595997	1.7924127179390872	1.1478088554404144	0.6298575709889814	-0.6183780575216964	-0.1769623956099	2.5027752597240296	-0.5771289106491659	-0.6156499258880164	0.8501139896959089	-1.480309881247937	-0.3166756119765873	1.0598284765988777	-1.3105190941942282	-0.3978821863168955	0.2442755993412448	0.0195102838797481	0.8811290646167004	-1.161208454454656	-0.3792034577319449	-0.5721301859599475	-0.8409563170407061
-0.3264475777314848	-0.3952026930502371	-0.3451886164476573	-0.394818630150451	0.1324144753631662	-0.5376729108129069	-0.2879343743815032	-0.2486260047714394	-0.5219999361703387	-0.366994416371426	0.9452470865511114	4.534371728295045	-0.3226887542404557	-0.4012710258183949	5.087324988466107	-0.3983737789252237	-0.363559192531713	0.7094320226238835	-0.1601765340563882	-0.502355102499946	0.2358987049133823	4.067479903167379	-0.4089603152088601	0.8884630194604385	-0.4043130350472027	-0.4054697598022066	0.5167742581224991	1.7610444136999222	-0.2251447698821798	1.8562993008994648	0.3343240812984487	0.8828775188668581	0.1011225197873498	-0.7210437970894553	4.269074459574648	-0.4911616298098604	-0.7285557684743924	3.032059517297216	-1.946722604070437	-0.3161772511167829	1.4136967373182652	-1.5574117285556652	-0.39630415628354	0.3709369352661179	0.2079844951714459	1.8200879526473657	-1.2231678125284775	-0.0439833084999876	-0.5720729882246252	-1.392106239554998
-0.3815284299413252	-0.3961021836198258	-0.3451910250083704	-0.394675098621697	-0.2236124890112143	-0.4439369928354079	-0.3477862775049824	-0.2768945656423993	-0.5576610038970278	-0.3943093258183502	0.796417219312384	0.0755492879758831	-0.3379834528964765	-0.4018316051202198	-0.0707914295313515	-0.3981854940808993	-0.3635554039897401	0.4941362724157486	0.0879347033413915	-0.4918888847866556	-0.1459847866461864	-0.1878201890970757	-0.4089610442149444	0.5998918347818879	-0.4043141465881494	-0.4054697567102758	0.4638297103147068	-0.065067308116812	-0.1821261732361869	1.2530094848123454	-0.2099077744993782	0.4100230287378172	-0.2258063070161348	0.0212968638775283	0.1448377450902166	-0.5264689471058173	-0.5027440833016404	-0.2753162431864703	0.1914699622263152	-0.3660601259695964	0.331903591741428	-0.6306192971852193	-0.3967886551809391	-0.3130257956203834	0.061826011864858	0.7530165512529323	-0.6335693372642556	0.6488997287480588	-0.5721928007824121	-1.0656895151002024
-0.4141647850409793	-0.3958726649239299	-0.345191069368955	-0.3957502831749064	-0.4718145025261233	-0.6052038634432565	-0.348001119292617	-0.3111235218069748	-0.5156044053604675	-0.4041010874201572	0.4822375197529307	2.10950472523398	-0.3316079043580981	-0.4013467556519941	1.7010144603958757	-0.3980242754010868	-0.363562319549401	0.7558889966562252	-0.4372608853817184	-0.5283704775359792	-0.3983686528765013	2.333839124837416	-0.4089598581308123	0.5200422782085111	-0.4043134276075926	-0.4054697562056344	0.5167742581224991	0.5384988626021439	-0.2251447698821798	1.6822369497852188	1.0045523936804437	0.6795605993258222	-0.4898796069438757	-0.4888890460564063	2.6562971882728266	-0.4971942188639024	-0.7285557684743924	1.4639160647018403	-1.4744353694973782	-0.3227372256359908	1.1475208426350976	-1.5862529571908175	-0.3971256873881623	-0.1167396831616928	0.0208865483133529	0.5100701465261224	-1.1235782125267868	-0.4493125447652045	-0.5721469498636128	-1.4548426139037904
-0.361217013665593	-0.3955154149192574	-0.3451910189190585	-0.3958807924044503	0.0778416841543874	-0.5087311550792456	-0.3373007242792665	-0.2772849192686454	-0.5278036758100534	-0.3695195174492667	0.7608242036357155	2.357612024541255	-0.3305852247800854	-0.4013254031970551	1.9838586392053552	-0.398339349203395	-0.363561283342768	0.622381576136097	-0.5264268766237677	-0.5603661146463514	-0.1177023707686482	2.964253953321039	-0.408960797082869	0.6228993341335388	-0.4043132852714491	-0.4054697429594198	0.5167742581224991	0.4707656716015512	-0.2251447698821798	1.4781722559240698	0.4808481812007323	0.6600397724865796	-0.1357741372159258	-0.7097621304944863	2.2538452687890005	-0.4798274415256579	-0.7285557684743924	0.2476063944586505	-0.8607175449818277	-0.3447963366047212	1.310547022269065	-1.122993890992949	-0.3966400534699968	-0.479799976329897	-0.1881174453456738	0.8018485610452197	-1.1014535263876335	-0.1216356428275673	-0.5722534504633554	-1.322992977232532
-0.3128715434734969	-0.3935417345141543	-0.3451908655450987	-0.3957882522266952	0.5461687611588016	-0.5655870815476073	-0.3452097591213601	-0.2378399579592316	-0.4515873405477671	-0.3497888599152014	0.5771522282240467	0.8579671274293561	-0.3104631590492439	-0.4002728976364255	0.4953245314815928	-0.398394690382811	-0.3635590364862421	0.6252381538274062	0.3036140105828886	-0.5389725659914028	0.55130602101762	-0.5030276033388872	-0.4089617336284513	0.606809122168659	-0.4043142154042342	-0.4054697971004126	0.4959549177084995	0.0882180066365191	-0.1978024415054894	0.688549160786361	-0.6663181909843946	0.5266975091539065	0.4809381503089236	-0.4743813783790291	0.5595001115348711	-0.5252168502638511	-0.6156499258880164	0.5305389653394618	-0.5760757912047172	-0.385905520456496	0.1251921472859724	-0.6153303833595819	-0.3970328667031054	-0.4284294941275526	0.0486095794044676	0.6291127297549698	-0.8568045954635282	0.0274165446227767	-0.5723301515220814	-1.2050134348122612
-0.3503911620137248	-0.3947891917538429	-0.3451894699466174	-0.394282842086065	1.2660466729190802	-0.4399370092312395	-0.1946306278186005	-0.2897685614451291	-0.5046561909170442	-0.3184232169888897	0.5173799909273626	0.6010128998820665	-0.2620675411392573	-0.4011924261447561	0.2935487279259107	-0.3972508435592288	-0.3635580238680533	0.3561184660672377	-0.0612777643189706	-0.5125621833604278	0.987021426974648	-0.5030276033388872	-0.4089610123525539	0.5113204810686697	-0.4043142474866307	-0.4054697490217215	0.5167742581224991	0.6544832470462454	-0.2251447698821798	0.3893887771713879	-0.7156046008332669	0.5223428631666905	0.9678139882016236	-1.0185966381335851	0.0428872047638642	-0.4596829754205345	-0.7285557684743924	1.4704754618214004	-0.9164395358900514	-0.3722136947227669	-0.4855511729879121	-0.8244530626389717	-0.3958565255751055	-0.8025317498124408	0.2642332032572753	1.961888075802417	-0.7213772252047266	-0.9621625431041174	-0.5722860088957923	-0.908368761327054
-0.3435470178021062	-0.3946620708040165	-0.3451888161366814	-0.3939348151164469	1.0492170166759016	-0.50662381545919	-0.247984269339834	-0.2549511309030738	-0.4936710742250997	-0.3463592043638155	0.502361840852819	0.5417686787312324	-0.3015279334524408	-0.4015354069988182	0.2492160828111023	-0.3978385729366827	-0.3635556638432549	0.503157044072514	0.228200770818777	-0.4946598819511631	1.121326174531929	-0.5030276033388872	-0.4089611466183636	0.52154603633607	-0.4043140667188292	-0.4054697615104522	0.5167742581224991	0.7110115136388817	-0.2251447698821798	0.168293640835789	-0.6779823765573197	0.6255029250017655	1.1396110571027331	-0.8542649742464837	0.2323585354100491	-0.4422943603762079	-0.7285557684743924	1.3937352488566164	-0.6885884964015722	-0.3719544616772882	-0.2641444192139367	-0.8056002648795696	-0.3958994089094693	-0.8432998360921661	0.2312126291610608	1.252367831135405	-0.6988220847474491	-0.8254294959626954	-0.5722203700727952	-0.9229422909297212
-0.3757862954134641	-0.3955296833451781	-0.3451901513421676	-0.3948192011793176	0.1625672005158271	-0.5618485644740818	-0.2905502345755087	-0.3251104131969571	-0.6379653368830729	-0.3665367877657332	0.8461272960591233	1.5665445918075092	-0.2996696451778845	-0.4014053572746471	1.1326458093616436	-0.3979033304505933	-0.3635603657376371	0.706725791126854	-0.4662218665744172	-0.5026261725510901	-0.1373153166007135	-0.03021648197617	-0.4089600582310145	0.5146287489492989	-0.4043138038595362	-0.4054697712805998	0.5167742581224991	0.7433266630744442	-0.2251447698821798	1.4080729141640749	-0.0805253077171176	0.4543202896422526	-0.121336427660503	-0.94400825104209	2.1310226331919093	-0.521809528215133	-0.7285557684743924	1.7154515214018469	-1.218797476691517	-0.3277708112659694	-0.0958583048729366	-1.2033493692653676	-0.3967423078410118	-0.2903638650064989	0.2537237226112765	1.2889883503967992	-1.0255409920107683	-0.0877467697744942	-0.5721785592108833	-1.2343602072556048
-0.3457896115003354	-0.3950913737007695	-0.3451920783250857	-0.3951651359702914	0.1607749184031868	-0.5264515247007115	-0.2776163780204116	-0.2902089454927856	-0.5179252082966287	-0.360302612549325	0.4491975895889347	5.201271070491256	-0.331249774880339	-0.4015014391327875	6.261596896314583	-0.3982057323235098	-0.3635631403223424	0.5440512089165174	-0.6870597172321302	-0.577668360079267	-0.0009655077614137	4.540291024530096	-0.4089596163763567	0.6795910155425089	-0.4043124771000802	-0.4054698144929696	0.5167742581224991	2.1156314678141457	-0.2251447698821798	1.5470691115370168	1.5323165331855626	0.6585381704220225	-0.0938510459680836	-0.868598670753387	3.769523159482082	-0.5094672514745986	-0.7285557684743924	7.260388424399202	-2.627773773416927	-0.2253802753110545	1.363604581156544	-2.0759535257151818	-0.3959910033636295	-0.5654907632496937	0.1925544165094533	1.1672067415821676	-1.2543497775649035	-0.1660553251790646	-0.5721316902911503	-1.268199548448831
-0.340905031191976	-0.3944959011386157	-0.3451904664720073	-0.3944883518240047	0.4085960557584948	-0.4790302976607274	-0.2816891102819337	-0.3158034855564497	-0.4744966857926598	-0.3381735254864715	0.63857646202893	0.3263828383447737	-0.2926893533086631	-0.4017723548527612	0.0950119299369013	-0.3983759013849581	-0.3635568959325339	0.6102035343994638	-0.0639557206135663	-0.5173208901668825	0.5499966828520162	-0.5030276033388872	-0.4089609754415526	0.5874106423231492	-0.4043141533254668	-0.4054697882030458	0.5167742581224991	-0.121151679229557	-0.2251447698821798	0.3786668102148822	-0.8354325273711798	0.6379662221375897	0.5367600499088513	-0.8457259183002088	0.3508018965857301	-0.570744442862145	-0.7285557684743924	0.3484943743716731	-0.6040993092259107	-0.3138000074776896	0.1867063643909786	-0.4629612872696749	-0.3960690890697678	-0.6834633234304167	0.0528317093934245	1.3801545780791171	-0.6946509108769444	0.3806758334121175	-0.5721814575324249	-1.2653993677067978
-0.3692736044979688	-0.3942397687531503	-0.3451918624675082	-0.3945409856085609	0.4854329111069587	-0.5634428249341302	-0.3026695657250159	-0.282560305704055	-0.4777947742537896	-0.3649557340330645	0.7393482490291181	3.3133072038466995	-0.3346749798446694	-0.400715579970229	3.2089168018899463	-0.3976772195225991	-0.3635614481403625	0.6244864228560091	0.4196687677005095	-0.5805519917684263	0.5296415650328284	1.7034242963537929	-0.4089604154356679	0.8075608321977704	-0.4043134944541511	-0.4054697818812673	0.5167742581224991	0.71952198137357	-0.2251447698821798	1.432689455142994	-0.0230617241661828	0.7061389558684836	0.3940306558894949	-0.2690765395225288	2.984233465093572	-0.579136876999771	-0.7285557684743924	1.3209060244164397	-1.446892957571248	-0.3300088775602676	0.4035915260326589	-1.1890015413454402	-0.3964618137586447	-0.6337797994388451	0.4015045548551541	1.270762828017253	-1.1112339080879523	-0.3815697563371017	-0.5721405192511262	-0.954695999782294
-0.3552831462593519	-0.3952217297865134	-0.3451893208257245	-0.3948451392196228	0.0408660340910553	-0.5144908762530536	-0.3020848620913002	-0.2905032481516477	-0.6121955555423709	-0.3338729954676165	0.8516840115867046	6.576428300160696	-0.3271209697146326	-0.4013570617258113	9.013847600011504	-0.3977082424370209	-0.3635605401965263	0.798737662025861	-0.1548148220414175	-0.5375200410250341	-0.1319831582833161	5.328309560134625	-0.4089593614248678	0.7265082691223463	-0.404312120734418	-0.405469780092651	0.5167742581224991	4.063983792636173	-0.2251447698821798	1.7583051487076695	3.13678281575088	0.7198035346559534	-0.1649977503860721	-0.2334326317668303	4.187939035836528	-0.5429937086675147	-0.7285557684743924	11.19866321567794	-2.715907484774837	-0.2407265910850203	2.074581570459158	-2.0543497348680524	-0.3965855940410734	0.0868756161223349	0.3380000931056333	1.4873930241217923	-1.2621229562447187	0.0269805001950088	-0.5721648669844797	-1.052811588943038
-0.3551194176193157	-0.3943952279988635	-0.3451892278869509	-0.3943986212835191	0.3394373583182676	-0.4548058966934195	-0.2845672789769479	-0.2799679381100701	-0.595484199265225	-0.3794238080286087	0.6155986924148783	3.469046796946349	-0.2598794575639658	-0.401150671419394	3.428947213750723	-0.3974732483506416	-0.3635605493649951	0.521198587386045	-0.0411674333244999	-0.5200421712912249	0.21575636145838	2.17623541771651	-0.4089604754907751	0.7764330389573014	-0.4043138869679913	-0.4054697966455338	0.5167742581224991	1.3806558589865217	-0.2251447698821798	1.4592060215430038	0.1394074693634076	0.5745986150132787	0.3007580446961353	-0.8134657599418021	2.57184108315736	-0.5063553708013918	-0.7285557684743924	1.476858599630259	-1.4084096272042916	-0.2969622642448151	1.054147310204191	-0.8950900778660861	-0.3963426126498746	-0.5791175825797144	0.4352852516636238	1.4064362618803872	-1.116507027947086	0.2735768757368723	-0.5722283748462813	-1.1244539483302165
-0.3535235845577764	-0.3948632444789164	-0.345186978981657	-0.393716414906133	0.5721012708418158	-0.5262425858229637	-0.2467643216463579	-0.2348906094226061	-0.534630798132752	-0.3247574468910942	0.5209843469452533	0.1625790103229926	-0.2238158581266015	-0.401503890117962	-0.0149436897475827	-0.3979894967311637	-0.3635561926772885	0.5195447792489714	0.0698627284326672	-0.4766153346691075	0.8687766345466285	-0.8182350175806986	-0.4089616341891752	0.4305686696187573	-0.4043145596087939	-0.4054697526117006	0.5167742581224991	0.0810786095673512	-0.2251447698821798	-0.1699766074145169	-0.8618457846987231	0.5187390182117537	0.8166472144288316	-0.4611618446749119	-0.0087319253832807	-0.468805204180265	-0.7285557684743924	0.5448736769498028	-0.1660604389983722	-0.3885579128318946	-0.4101155609123901	-0.4136636367717776	-0.396022069959302	-0.6982529282461101	-0.2860638079983946	1.6150825162633766	-0.5665698130773654	-1.0116022590837532	-0.5722350102540555	-1.3286285580306252
-0.3430763944043495	-0.3946477103270466	-0.3451903307890675	-0.3949372692961351	0.2543431140073965	-0.4914882160271994	-0.2460065183671877	-0.2693467082578292	-0.5336456973029997	-0.3640368049374367	0.5872143887739907	4.765624862401293	-0.2953262497468451	-0.401486714780495	5.48264314644855	-0.3984025522625707	-0.3635600507778141	0.4915803871129984	-0.4619715548183378	-0.5113441104436944	0.2989378156176545	3.594668781804662	-0.4089603129404354	0.5895159037017318	-0.4043130874137114	-0.4054697678597934	0.5167742581224991	1.79564893184202	-0.2251447698821798	1.6220001380975255	0.8970400818879581	0.9066028314868606	0.2468197828950862	-0.8399468837048831	3.6056434206713774	-0.5205332211849295	-0.7285557684743924	4.866557829109883	-2.2169794952009405	-0.2717801580974207	1.1651986916296695	-1.699655953726823	-0.3964603887462338	-0.3426015260391062	0.4791695304136877	1.612802791575032	-1.231637819116797	-1.0068305387838967	-0.572211368045412	-0.97203576016007
-0.3650531046348449	-0.3947633145446236	-0.3451874076676289	-0.3953240506294297	0.6058431626564207	-0.4511739248508057	-0.2611588353905719	-0.2510390981691879	-0.4482997674716357	-0.310659397005441	0.5110723678960546	0.1257644506979885	-0.2709067842218625	-0.4010793555446151	-0.0387857526046737	-0.3979007049093366	-0.36355349103697	0.7910700061176106	0.4243396429150121	-0.4437266369824003	1.0941497772525246	-0.8182350175806986	-0.408961432189149	0.5771850870557488	-0.4043148651838363	-0.4054697289950199	0.5167742581224991	-0.440789541510923	-0.2251447698821798	-0.2215776276537694	-1.013320379439728	0.6987811057521535	0.9889651491200616	-0.8011758625262371	-0.1230003902648576	-0.5028775725207957	-0.7285557684743924	0.0881274985592922	-0.6171237640394655	-0.4028946050329723	-0.5038077960792051	-0.2505741041556373	-0.3956908317267952	-0.5668671609838284	-0.2546082951013185	1.496409273089898	-0.6657125628885215	-0.2823496022260494	-0.5722120805013265	-1.4525314464536034
-0.3656810948746301	-0.3949358205104789	-0.3451871312553012	-0.3940942234646162	0.4049738090823313	-0.6339588778150966	-0.2233055251349792	-0.2952077051960398	-0.4954199407635523	-0.3427447004188606	0.5329988670048882	0.4961069277779139	-0.202042236127567	-0.4017182776456654	0.2156116713080815	-0.3983774494088952	-0.3635611098844187	0.7611511134560051	0.6182808546792837	-0.4717667651825567	0.7237968794450116	-0.3454238962179815	-0.4089608853545048	0.7128240701615606	-0.4043145554602722	-0.4054697536820192	0.5167742581224991	0.3933928753980911	-0.2251447698821798	0.9043704521629732	-0.5162998260956062	0.515285333463272	0.585631419653977	-0.2342232240094566	0.1202644317793735	-0.5674745332009256	-0.7285557684743924	0.6027825749203173	-0.5038503563940939	-0.3923241190584688	-0.3645513137714071	-0.3669631607087343	-0.3970814737743995	-0.7139365865156371	0.4313660806135704	1.8591104956476368	-0.710063584881142	-0.2821631015806934	-0.572153282159995	-0.7533488129545202
-0.3516361160949056	-0.3951490525567147	-0.3451916034355534	-0.3946995778259851	0.4482013612066072	-0.4948411001832296	-0.2596718982412336	-0.242062194087947	-0.6203671495064529	-0.3246297634353945	0.5155778129184178	4.874271412424004	-0.3180457700928237	-0.4015473481629227	5.672721560785459	-0.3970798490750448	-0.3635611408619036	0.6805655533222341	0.1128383977990749	-0.6594122600337254	0.4172053561433084	4.2250836102882845	-0.4089596381413055	0.7010947567666009	-0.4043126319370487	-0.4054697879883385	0.5167742581224991	2.414047360628031	-0.2251447698821798	1.586947160735119	1.548754131246053	0.5598829147806189	0.2910005377062746	-0.2633089004878909	3.4581393931775177	-0.5161813059935834	-0.7285557684743924	6.957994336334117	-2.4604930238911784	-0.2335467275163582	1.5856693763713947	-1.831939507603944	-0.3961856137650436	-0.6308442897660005	0.4544493288000721	1.3086209223004646	-1.2251211373740707	0.3015013289659003	-0.5720252531788811	-0.7184110495541493
-0.328061026844775	-0.3954733477915924	-0.3451878304447701	-0.394759315694333	0.4086548099199131	-0.5342583579973944	-0.2857504314760445	-0.2857715146722988	-0.5268674121661128	-0.330201942302079	0.767882734170751	4.90676285053137	-0.3000347636347648	-0.4007285977204569	5.730106806795046	-0.3983310866142289	-0.3635596262892916	0.7525813803820782	0.092835341254801	-0.5397103618871629	0.3006072796698604	3.909876196046473	-0.4089603519615149	0.6741774862832971	-0.4043126794352351	-0.4054697931557008	0.5167742581224991	1.7424986074560782	-0.2251447698821798	1.5411883252206198	0.9862077572773	0.6218990800468284	0.3419507168414654	-0.3561137883533825	3.299362775845053	-0.4853692954382405	-0.7285557684743924	3.553888743592508	-1.9131717042383296	-0.2741006381977656	2.300659682152227	-1.7036460424406352	-0.3965987279063178	-0.505412890481532	0.1908880348440756	1.421801529040373	-1.192919716898932	-0.3751506954116159	-0.5720996619661309	-0.8826303569105666
-0.3785388415250822	-0.3948704140810565	-0.3451903763600141	-0.3943777762927064	0.5257813412945901	-0.4576006796930287	-0.22134478601429	-0.275522367876295	-0.4722970418161129	-0.332559362862342	0.6267121234700407	0.7278856134352357	-0.2792482337824826	-0.401037490262617	0.3912704555829516	-0.3979873708335527	-0.3635563163125093	0.7513786108278425	-0.034649204764519	-0.5314720098763498	0.5813076996824984	-0.5030276033388872	-0.4089606763572713	0.5499670649469327	-0.4043141853559868	-0.4054697524092255	0.5167742581224991	0.161254567076906	-0.2251447698821798	0.4626603369836042	-0.6808501771737148	0.6564359275316424	0.5028383087922281	-0.5562929555737101	0.769042816338777	-0.4602656119565367	-0.7285557684743924	0.9191709937897284	-0.9100664972496312	-0.3260416009631161	0.2319041704261661	-0.6223860330223667	-0.3960672394169243	-0.6138069833413062	0.3245737728950481	1.9464742990174213	-0.9204185789899656	0.3585296212153248	-0.5721858689666018	-1.1939986728191962
-0.3341702205228468	-0.3952148163218166	-0.3451873144215793	-0.3948534474273222	0.3145125871612785	-0.5255441684665739	-0.3048096548963389	-0.2675285172580917	-0.468455990144258	-0.3626325554228186	0.6166499629200964	0.3200488929027406	-0.2915471450628003	-0.4011206076280574	0.0906426626188756	-0.3969073957480246	-0.363559016047426	0.664929549117174	0.1880447340443838	-0.4720704838780411	0.4638355429727004	-0.660631310459793	-0.4089614113270522	0.5416963952453588	-0.4043145503112045	-0.4054697392509071	0.5167742581224991	-0.1337321790261661	-0.2251447698821798	-0.259942396829237	-0.7785182049701184	0.5260968683280834	0.501017870070026	-0.0992850458343448	-0.0597134774339393	-0.4833687020029458	-0.7285557684743924	0.0369088453351723	-0.4669876179730841	-0.404916066115511	-0.2054080132192433	-0.5340928614933219	-0.3967032775492425	-0.4490928834837377	-0.3540578433019695	1.2697518417668	-0.6401549824110149	0.2511445225812367	-0.5722396047622461	-0.9451485969804184
-0.3664113525720442	-0.3955195782996907	-0.3451876962350574	-0.3951334505222422	0.2423223655036537	-0.5479504279771074	-0.2509592842563769	-0.2774311742922014	-0.4764077530935397	-0.3715304102580469	0.8105342803824548	1.160124366080542	-0.2783703540076866	-0.401292868626421	0.7526707842456607	-0.3980685261801261	-0.3635579636360922	0.6017841475198159	0.2505406518563499	-0.5003503645693037	0.2938203251101046	-0.03021648197617	-0.4089609022445927	0.7550796735459652	-0.4043138997159205	-0.4054697281913611	0.5167742581224991	0.4194742431268977	-0.2251447698821798	1.4425882768809355	-0.3925298503615266	0.6403687854408813	0.2527357957209768	-0.0198572041267763	0.969468562817245	-0.5253879302391502	-0.7285557684743924	0.4748709530853415	-0.8251316746529238	-0.374400553270916	-0.0302667221473256	-0.7887580373892854	-0.3966297211321408	-0.4874386048864529	0.0292288143545148	1.9268030239339868	-0.906072661261125	0.2897768957594005	-0.5721246371637327	-0.6649127694781239
-0.3772132421193398	-0.3956213156699372	-0.345188623706619	-0.3951538697585882	0.1179391478419946	-0.5244947415643574	-0.2836456617939563	-0.2484662532750652	-0.5404468246001899	-0.3562742093728285	0.6525433415982556	-0.2394702355008091	-0.3176649761904679	-0.4014361455723891	-0.2580186667195311	-0.3984181798309997	-0.3635541271692302	0.7997900853858171	0.1643871596867445	-0.4875446354541858	0.1428303150889573	-0.660631310459793	-0.4089616888033792	0.893275045468627	-0.4043149721966954	-0.4054697411327794	0.490301984218603	-0.435830731641535	-0.193245386776041	-0.5973709925547939	-0.7148537105263115	0.8378294569301441	0.0473898073029127	-0.5111326687583513	-0.3633415955762643	-0.4825569054861086	-0.6156499258880164	-0.187519590356006	-0.7782952021317582	-0.4097021842653625	-0.6691693964742853	-0.4142715002590306	-0.3965216120108908	-0.6623950464199755	-0.2206518270004566	1.4475674066870117	-0.594732015301954	-0.1323159438259157	-0.5721789564124012	-1.3039845351882398
-0.3176252384952178	-0.3954230471464244	-0.3451904830940263	-0.3945655086525482	0.4834394170640597	-0.4825437925493147	-0.2477960200637493	-0.2477818380975011	-0.5168177241337968	-0.3375662736731037	0.5649875266636661	0.5515524609908334	-0.2988535048611636	-0.4015612237608708	0.2564803006337172	-0.3982182929980976	-0.3635593384190766	0.7070264835154125	-0.1835556138109066	-0.4919037956975273	0.3955204964351573	-0.03021648197617	-0.4089612587414967	0.5573354797719714	-0.404313869363716	-0.4054698108825126	0.5167742581224991	0.535366437928458	-0.2251447698821798	1.2303776176268495	-0.3437572761245842	0.7259601031206377	0.3109957003772444	-0.7116975770281191	0.718636583697218	-0.4992076422721177	-0.7285557684743924	0.9275729454855316	-0.7408835718850523	-0.3131957026123456	0.0820052626485421	-1.0496463596828258	-0.3968068050618548	-0.5866058279310684	0.3023182408442739	1.5270021550479982	-0.7907665626584757	-0.1434340598649107	-0.5721365788410262	-1.1640315787846978
-0.3576372090712769	-0.3953342371542426	-0.3451855463723577	-0.3942496066896367	0.6051639696274353	-0.4636946323467377	-0.3090323544726658	-0.2350327477856338	-0.4736766398624776	-0.3361594081933598	0.7177221129217751	0.290012973840312	-0.2492595168853053	-0.4014962032044437	0.0700520350605677	-0.3981575924772417	-0.3635582884434047	0.7554379580733871	0.461673602569412	-0.4760792162115312	0.9748223433707588	-0.660631310459793	-0.408961303859923	0.6657564407689671	-0.4043142946650278	-0.405469714209924	0.490301984218603	-0.2600756657557572	-0.190328871749194	-0.7790256530929327	-0.8082970823572941	0.613339948278853	0.881619486966011	-0.4484022383563927	-0.3169964094381745	-0.4672866462311349	-0.6156499258880164	0.232120327402763	-0.4184369361713014	-0.4005446754196603	-0.6109946713069159	-0.8654174054720905	-0.396056006451446	-0.404607573185457	-0.2452438378497851	1.1333058318711968	-0.672473992388037	-0.5478479014606197	-0.5720973789000555	-0.9724994858746898
-0.3656254429635702	-0.3958515256626592	-0.3451869520782489	-0.3946208448583558	0.2671116132759517	-0.4425436890771627	-0.2492999816110949	-0.3260967783346477	-0.5009047639973386	-0.3257215569314154	0.6867847237682153	-0.1387730825688241	-0.3012721892052183	-0.4009301841215493	-0.2007137602541707	-0.3982317860412908	-0.3635556705721561	0.6846249005677786	-0.0786995576412526	-0.4946200979880457	0.1738767601868551	-0.660631310459793	-0.4089618167350694	0.5884632730124405	-0.4043146965949371	-0.4054697558719201	0.4858899385679546	-0.3107456884155878	-0.1844958416955001	-1.0139117114968714	-0.7002580437260005	0.4805983257720024	0.1807809190002638	-0.492201182718896	-0.3987220018977291	-0.4602846794916268	-0.6156499258880164	-0.423217252341563	-0.4799619049941002	-0.4036940991954387	-0.7382660618453578	-0.5714499789436167	-0.3973537959985747	-0.4856060485196994	-0.4142826768262252	1.8170559813133509	-0.7315877030895036	-0.5474140764945652	-0.5722725141942621	-1.0997710463649573
-0.3694723799855914	-0.3952599554125665	-0.3451863922197564	-0.3951462272619839	0.0002833097916017	-0.5116870926135086	-0.3113328818559426	-0.3504800311410234	-0.5165010010815932	-0.3535264534135811	0.677022926219762	1.3399383163265846	-0.2864704383328804	-0.4018727804352395	0.91598344053284	-0.3984576602832815	-0.3635577794500031	0.7501758412736073	-0.0110069765778924	-0.484892593554935	0.0797924209402965	-0.1878201890970757	-0.4089613227419149	0.8571848504072137	-0.4043143440468926	-0.4054697378542422	0.4770658472666549	0.1373803806739432	-0.1844958416955001	1.707808677687026	-0.4243547558989394	0.7782158549672259	-0.0511839589943122	-0.0878101199722375	1.2396852815732566	-0.5295259622207767	-0.6156499258880164	0.2397247377958994	-0.301928508745199	-0.3902635430831303	0.2858166307600949	-0.2884648515579546	-0.3969462587789428	-0.2606288130316809	-0.2394762240390448	1.290131277790531	-0.7771952759390135	-0.0244901575051064	-0.57201474542214	-1.0610092049671558
-0.3763580338505091	-0.3954733573652538	-0.3451893438077421	-0.3953333414455208	0.1004967130743274	-0.5195005993719226	-0.2692950863634546	-0.2407971771086404	-0.5272357876954857	-0.343380535071142	0.7923623187922572	2.1042761644356416	-0.2543211712805465	-0.4012080134524878	1.6952101806044124	-0.3982728548019319	-0.3635584877343399	0.5398415154766936	-0.0192287108349505	-0.5678131487106945	0.0617877288944147	0.7578020536283585	-0.4089606867467139	0.8066585773212349	-0.4043135980390664	-0.405469757388286	0.5167742581224991	0.6805289896746832	-0.2251447698821798	1.5275469795410153	0.3628701613957385	0.7927813949934301	0.0148327080242015	-0.5565068061770201	2.0795116106396034	-0.5216020656766616	-0.7285557684743924	0.8098681628381179	-0.6840066602627036	-0.3281751726207652	1.482974282351581	-0.9407388055189636	-0.396922350695526	-0.2968364999280357	-0.0788612420431211	1.551419120539675	-0.8438137555939775	-0.7869238777760593	-0.5721213872261796	-1.0920555998238937
-0.3559609021569808	-0.395129655355424	-0.3451854276915941	-0.3952777326156773	0.2804505257447264	-0.4805518785533539	-0.3012029646657748	-0.274023962500788	-0.5068381843213455	-0.3344699330942112	0.8120360953899092	-0.1314558210205348	-0.335912402532121	-0.4015103259856066	-0.1964565042590934	-0.3978012062858969	-0.3635556801712507	0.7328860289314735	0.3329773251662205	-0.4725405565689521	0.3170870818330484	-0.660631310459793	-0.4089615577475777	0.7346285630111644	-0.4043148999841766	-0.4054697275873447	0.428533345109514	-0.3067484181952609	-0.1660853405885285	-0.1485781977634991	-0.841822846668677	1.0046574463024411	0.1969534720187509	-0.117990466741294	-0.2365065275111357	-0.4649585672239717	-0.5027440833016404	-0.0157836375718827	-0.2458835210860608	-0.4010015567393608	-0.4064300559658652	-0.5105770319615524	-0.3965136076045353	-0.7720098454592784	-0.5395970612143437	1.4884543027970865	-0.524726191977275	1.0687360879796752	-0.572247547652425	-1.2952341912500276
-0.4916072824557748	-0.3982305978545867	-0.3455697023766751	-0.3980010178672826	-0.1706347129067259	0.0235723301106992	-0.4986014437046615	-0.4845658677492745	-0.0037100223605282	-0.4960824403241405	0.2281304204916521	0.024159133668183	-0.4619385682606382	-0.4033326889745652	-0.1029307672591974	-0.4011117640341513	-0.3639249701262494	0.364387506752606	-0.8652501375525788	0.0069801406221309	-0.2116597870095442	-0.660631310459793	-0.4089752520501469	0.3756814979628579	-0.4043293928458157	-0.4054758059452449	0.5167742581224991	-0.2968726971046727	-0.2251447698821798	0.2913243624936835	-0.4250754440448493	0.4034159796537657	-0.3403047429909143	-0.5788286195635045	0.7137838317792667	-0.0010386393994571	-0.7285557684743924	0.6039058534818936	-1.934146938587355	-0.425913728362016	-0.5615805298935935	-1.61304773269866	-0.3995464856227682	-0.5938641434344939	-0.9847778237789084	-0.6997473927013754	-1.15730786474925	-0.813863612661183	1.74156399026868	-1.7491934445748394
-0.491658818102562	-0.3982323370328052	-0.3455893091945681	-0.3980023542318081	0.799333415658269	0.0303934473517883	-0.4986918501909252	-0.484710902387753	0.0132828959677384	-0.4961524918551828	0.4601608391433515	0.1976565598154759	-0.462033741587844	-0.4033338267718347	0.0080705482803	-0.4011135140109635	-0.363965933103469	0.5309710900142075	1.1106154770436012	0.0189910733839604	0.7691315285433199	-0.03021648197617	-0.4089738923203565	0.5647038945970101	-0.4043261272721014	-0.4054747899621229	0.1941434199187649	1.2086659480425883	-0.1037083754518388	-0.4694027432801189	0.2492846521635457	0.5107805272696007	0.7636416891755423	0.2983583561186881	-0.4500497019241951	0.0152988046139223	0.1746909722166156	0.1685736628707519	0.0280277442851442	-0.4259131882448476	-0.5136767602308654	1.362231605214029	-0.3995482405801699	-0.179738999747563	1.6223466716225283	-0.6997473057382771	-0.0892986123357411	0.6309118534729576	2.6079269720301084	-0.4128396376460969
-0.4916696712224387	-0.3982327211862753	-0.3455782881994336	-0.3980027196544762	0.2846816793215408	0.0321750186178925	-0.498674670015503	-0.4846698854682096	0.0077293170837216	-0.4961256784027751	0.5052152893669825	0.1109870555640401	-0.4620202818378378	-0.4033335232695553	-0.0482661303870882	-0.4011133253665163	-0.3639772072100908	0.6147139202278465	1.217224230464658	0.0132448750972981	0.7663271940055967	-0.1878201890970757	-0.4089731962682019	0.5349294836713439	-0.4043273511668495	-0.4054755107628984	0.2696997016861371	1.0944991943156317	-0.1491330969949805	-0.5547038259655007	0.4054112608063309	0.5199402998633993	0.8259676725767359	0.7296171771020705	-0.4173994312018124	0.016047654271178	0.0617851296302396	-0.3542019758475481	0.384722218706737	-0.4259133969434184	-0.3770482513077494	1.7431720996200637	-0.3995483588866907	-0.7238924432243831	1.84026638243898	-0.6997473881467501	0.4352958015950784	1.8799872699635776	1.7248115567390816	-0.3661301693092293
-0.4916829883819335	-0.3982326414224214	-0.345642516401179	-0.3980028667716768	-0.4771407632229201	0.0329313284379132	-0.4986372098137671	-0.4846823760293843	0.0078416781509557	-0.4961263015098068	0.3644952231685084	-0.0829279994789618	-0.4620239647382277	-0.4033339667192896	-0.1679032537988595	-0.4011132647831272	-0.3639713800432677	0.8145240124252006	1.9080645470391584	0.0132930091912392	0.4396803400126715	-0.1878201890970757	-0.4089738491543314	0.4484633913367079	-0.4043288365300211	-0.4054750584841398	-0.3718393112035974	0.2658726677832045	-0.0937922243605591	-0.6863021632124168	0.1085186776273311	0.5768510181101144	0.4845624030147807	1.7544833481450872	-0.150073822506443	0.0122995724877789	1.3037493980803756	-0.4654267917549742	0.6473584513570476	-0.4259137411901892	-0.5438827444113699	1.6860172934410125	-0.3995480594427726	-0.603661614123538	0.7545291962795647	-0.6997476063396041	0.1379084133339063	2.700134264885189	1.3988730158063718	-0.6221680861157941
-0.4916326084512445	-0.3982321123297607	-0.3456260445076983	-0.3980018963152967	-0.9072883452044256	0.0289031449871042	-0.4986027108637471	-0.4846944198151094	0.0082769424547945	-0.4961181576321909	0.3225945844605318	-0.4108250860685961	-0.462019389006956	-0.403333394928993	-0.3500407526509798	-0.4011127531124682	-0.3640000555225331	0.546456748024988	1.0134236549273403	0.0160787659036478	-0.2370601632425254	-0.03021648197617	-0.4089746045597706	0.409215304207421	-0.404331017287936	-0.4054756291823337	-0.4089280699543683	0.2856564450777543	-0.0722373554902682	-0.7252415977554687	0.5618125815231975	0.3981603724278157	-0.213590131116809	1.81150199545995	-0.284598361988836	0.0165655818276228	1.3037493980803756	-0.5069717472757528	0.6926364852555663	-0.4259133374973414	0.1109747003329603	2.163925013596116	-0.3995484443723169	-0.7543146574304771	0.8150349105250961	-0.6997477399538604	0.2381377015104983	0.6945441010658676	1.3168488429213396	-1.1596825332285865
-0.4916336555771228	-0.3982313012016112	-0.345571643483792	-0.3980017126547381	-0.3712913234682079	0.0309812665430558	-0.498665369420367	-0.4846427801027472	0.0029672324794506	-0.4961117092774672	0.4924498618036204	-0.54205514449373	-0.4620114948114913	-0.4033337461117838	-0.4158359280757754	-0.4011125635593771	-0.3640228229374092	0.4141520970590951	0.5866665714194109	0.0134498826370405	-0.0776811060509521	-0.660631310459793	-0.4089753006119252	0.459440825667888	-0.4043295486142382	-0.4054748677681819	-0.1624050192243347	-0.1931484219294522	-0.1072811063597264	-0.3549368866417604	-0.2400392454648827	0.3774382639369274	-0.0765292458340755	1.0423384360551249	-0.2851404840371583	0.006453091348665	0.8521260277348716	-0.4560405234449553	-0.0036249454512302	-0.4259136511657065	0.7895653277283595	0.8017952828074779	-0.3995475803046553	-0.7603933021238477	0.0493372918012719	-0.6997472388632507	-0.2960557767868624	0.2198823900088757	0.9567716235678316	-1.4432120713764718
-0.4916443303206034	-0.3982321692155483	-0.3455900527836028	-0.3980024004278628	-0.6711289939755956	0.034387136546816	-0.4986394738172254	-0.4846508855297092	0.0105416646665105	-0.4961082291845961	0.3697515756945986	-0.0927304737834281	-0.4619984310318394	-0.403333462945654	-0.1737568879597857	-0.4011131431807161	-0.3640790833022183	0.5493133257162972	-0.2023844645829333	0.0172358689319375	-0.4584322046999767	-0.660631310459793	-0.4089746261427831	0.5044031936818986	-0.4043286362563351	-0.4054759221361668	0.0077344911788305	-0.1241527053251833	-0.0036719100309876	-0.498421814173993	-0.1461879852160757	0.6031290542398642	-0.5368976749908747	0.2971625272842231	0.4249709400581723	0.0174746286214508	0.1746909722166156	-0.26389427738209	-0.1243511144768809	-0.4259130037955204	0.1671970304103827	-0.2115911946066018	-0.3995481059446976	-0.4169145950381521	-0.5837590265971284	-0.6997471002271224	-0.6114345516112553	0.2017597736004285	0.9062761138921366	-1.5411354571564442
-0.4916550388638737	-0.3982318991976487	-0.345607315595244	-0.3980022501198578	-0.2293716266017075	0.0336096024315501	-0.4986449115364689	-0.4846419089387095	0.0063005493970461	-0.4961282311275486	0.4419888775531538	-0.1521677486291032	-0.4620145068823831	-0.4033333938991604	-0.208513506535998	-0.4011128539565201	-0.3639618180228698	0.6968029423044118	-0.5770527134516469	0.0202535826956513	-0.4317532248058704	-0.8182350175806986	-0.4089739031118628	0.4016965135696266	-0.4043295486142382	-0.4054749143747823	0.3125792703533845	-0.5466502524292153	-0.1086664509974787	0.1120453805151317	-0.4172641816525405	0.4140773543121215	-0.3964896485470197	-0.3266065230526577	0.3250806296284949	0.0108311896430633	-0.1640265555425124	-0.31827325888986	-0.2572003860492411	-0.4259129747884831	0.6584793828356125	-0.6751290471775522	-0.3995474571509012	-0.7607989918583923	-1.0640543363746855	-0.6997471702652424	-0.6983154405358604	-1.0896856275353202	1.252032773862489	-1.7198360541852722
-0.4916292926572125	-0.3982310321215075	-0.3456029035911903	-0.3980013675363073	-0.2024902180813881	0.0213427542148686	-0.4986250460905144	-0.4846589917928841	0.0081057208497425	-0.4961122432660343	0.3170378689329506	-0.1916473292064996	-0.4619435818513678	-0.4033335983262505	-0.2311393632774755	-0.4011117223085453	-0.3639728876942498	0.3854359739517253	-0.8212337279231033	0.0116445250524307	-0.2320138426931441	-0.8182350175806986	-0.4089739031118628	0.3755311221501018	-0.4043288198405473	-0.4054752265978183	0.4500420676564296	-0.5887045575688769	-0.1728297815881122	-0.2224696330429112	-0.5708788299319342	0.3242815508516052	-0.2894670948407583	-0.5828517093200004	0.33001154216089	0.0062315606771505	-0.5027440833016404	0.0115608802443722	-0.0830569054614243	-0.4259135113835029	0.891729437731134	-0.8182344145567734	-0.3995475243083402	-0.8406849359450667	-0.9432865225212328	-0.699747278004007	-0.3777928872499795	-1.1350064730972365	2.2419383429673863	-1.553897707360251
-0.491633825999458	-0.3982316774291389	-0.3455824149271445	-0.3980016629552813	-0.2042026247108221	0.0330568279424712	-0.4986315122384627	-0.4846530387972589	0.0088313716825604	-0.4961109725008066	0.3979856978347406	-0.3105171357501613	-0.4619946314414854	-0.4033335070876475	-0.2970124513181015	-0.4011127511075494	-0.3640080471249824	0.4873706936731746	-0.8055945173767537	0.0115959151122825	-0.4531331747911387	-0.660631310459793	-0.4089746153512769	0.3986889973145088	-0.4043288142773893	-0.4054753011104906	0.4814778929173063	-0.5406500034971322	-0.1786628116418061	-1.0579771636894488	-0.3781059486297321	0.5472694574383392	-0.5152988108137347	-0.7629358796563352	0.0313987864896232	0.0122824108781516	-0.6156499258880164	-0.1203788955999658	-0.7745769394689533	-0.4259138033426026	-0.1296655666042366	-0.8255376864988944	-0.3995466946889526	-0.700836902224071	-1.0198126812361843	-0.6997474000367655	-0.8881271986244093	-0.7208254631289727	1.4442141065005238	-1.5725739289532028
-0.4916280835890999	-0.3982321864102282	-0.3455855874546931	-0.3980021614220027	0.046354348223115	0.0318978236470264	-0.4986687630020552	-0.4846851415713837	0.0097554285914238	-0.4961261067291183	0.4485968635859528	-0.1215184724455147	-0.4619782271859862	-0.4033338166144338	-0.190654663298409	-0.4011126346935244	-0.363979092298964	0.5469077866078262	-0.5814524240423675	0.0138672361950544	-0.2042102467158399	-0.5030276033388872	-0.408975332986444	0.5186888958937079	-0.4043281021931722	-0.4054750068262835	0.5167742581224991	-0.3610533563107814	-0.2251447698821798	-0.7523464999361993	-0.3515165651062245	0.3549142329685704	-0.1624567977209745	-0.7393765924428505	-0.1093767544115791	0.0119669476011708	-0.7285557684743924	0.2039999926721167	-0.6476512761800071	-0.4259133036665783	0.0194250750678483	-1.1260045682559494	-0.3995476012862864	-0.8303179826764179	-0.7095665708394049	-0.6997470152166838	-0.8723022309263493	-1.2124621550647978	1.292386666978594	-1.437012364011872
-0.491604814750913	-0.3982310045859715	-0.3456013375956004	-0.3980008403458573	0.5867283200602458	0.0269277740271385	-0.4986164448314424	-0.4846254903423073	0.0061374666524632	-0.4960545270452941	0.3448214465708563	0.4185973960370773	-0.4619730186422592	-0.4033330149515265	0.1596940545862004	-0.4011118164142375	-0.3640206716920793	0.4009216319625059	-0.0993614216835119	0.0075207463812921	0.5821257189151902	-0.660631310459793	-0.4089767412780127	0.1887643627072882	-0.4043302773879292	-0.405474442979253	0.5167742581224991	-0.4401641746100865	-0.2251447698821798	-0.0151948382738558	-0.851776645332328	0.3498087859490764	0.5541456695656731	-0.822018002141742	0.6224332691141802	0.0070154619181334	-0.7285557684743924	0.5849980421737281	-0.5253976355550701	-0.4259136721809902	0.5763368483097158	-0.7981210885097137	-0.3995466870109134	-0.5922726950106844	-1.0403181915052069	-0.6997473192762236	-0.8358601333238126	-0.5839119118026536	1.2834581321306764	-1.3979619722196115
-0.4916524994378075	-0.3982315537978859	-0.345592485379085	-0.3980022639771473	-0.1040831287283564	0.029511972169298	-0.4986526171800197	-0.4846775142103898	0.0078175752885132	-0.4960665726071621	0.3280011184873674	-0.2105894802490254	-0.461961193386135	-0.4033337209838778	-0.2418275569393928	-0.4011121372269439	-0.363992747662028	0.5611906750643715	-0.3981067898831643	0.0137631714357804	-0.1236299743824076	-0.5030276033388872	-0.4089746153512769	0.313125159856408	-0.4043302996405609	-0.4054744929816719	0.4594176646640585	-0.2683110311444546	-0.1844958416955001	-0.8880249374650596	-0.3199094838998972	0.572346211916443	-0.2219273269239667	-0.5694190083064958	0.0731355872858321	0.0136959128783767	-0.5027440833016404	0.0550323078481558	-1.03353887958527	-0.425913097203362	0.4753580299883302	-1.2031525300695862	-0.399547475296956	-0.6912266991093472	-1.051941366832497	-0.6997469918075073	-0.9667022409543417	-1.0706747149115985	1.1848026328976489	-0.9863608866796426
-0.491651549571364	-0.3982319671357508	-0.3455865266839968	-0.3980025860803522	-0.0139378760890202	0.0328685721541162	-0.4987029108031994	-0.4847021023895114	0.0165891083652607	-0.4961274626130351	0.5332992300063791	-0.289217437713353	-0.4620327312745085	-0.4033337724239324	-0.2854470789908928	-0.401113062721707	-0.3640239409898751	0.6181718826962732	-0.2335079719819176	0.0177853433333382	-0.1040257276147968	-0.5030276033388872	-0.4089760398301049	0.4881626059042626	-0.4043288365300211	-0.4054748302931507	0.3875840464144231	-0.1374309441208392	-0.1489508148058026	-0.7271264866312543	-0.2753571206461689	0.561384516845176	-0.1665335853685585	-0.6008286672022417	-0.1992455470548371	0.0113099425558847	-0.3898382407152644	0.0094745437603003	-1.196256217207388	-0.425912699966553	-0.0130990532651932	-0.7667735321051561	-0.3995473663205011	-0.7568577581711116	-0.4205573503045304	-0.6997468661220491	-1.0170409354371424	-1.2789003123244571	1.5546233454307616	-0.9522833486565352
-0.4916546425736067	-0.3982321085750345	-0.3456241412239856	-0.3980024103932791	0.0444806354976591	0.0306592852841697	-0.4986829369865866	-0.484684835898738	0.0166510532027048	-0.4961071722792102	0.5511708285950859	-0.0071870632888129	-0.4620306713777925	-0.4033334790177233	-0.1222290412934215	-0.4011131567113102	-0.3639974893226362	0.5088701994551321	-0.2478526409680345	0.0195004101926328	0.0103658551330485	-0.5030276033388872	-0.4089752412586407	0.3983882456889969	-0.4043281077563302	-0.4054745740284727	0.4020610712056178	-0.0636983679086989	-0.1722829350205784	-1.0009279689600523	-0.4235065994798854	0.4616781397585827	-0.1194442336471759	-0.5579471744789286	-0.0369894741761959	0.0187091729997028	-0.3898382407152644	0.0505634951252177	-0.8379360699127231	-0.4259137055168537	0.4943224693989439	-0.9513063841202848	-0.3995479280417305	-0.7886729062726867	-0.6459481037207191	-0.6997471467141059	-0.8963730058903946	-0.9698240010334552	2.838344993884771	-1.286429667917338
-0.4916572413089981	-0.3982323287222903	-0.3456263350796487	-0.3980028746980427	-0.2551049915191694	0.0371571021714176	-0.4986711012983105	-0.4846939322251128	0.0124160856214684	-0.4961541296177747	0.4723255407037317	-0.1650856893778008	-0.4620279509891753	-0.4033340537576397	-0.2159184124191097	-0.4011130848994523	-0.3639940639634651	0.5157861243919858	0.8003234066453773	0.0131828953764602	-0.0898048271841033	-0.03021648197617	-0.4089738923203565	0.539140006428509	-0.4043281188826461	-0.4054757075858634	-0.1107013592557875	0.5505072159826779	-0.1029610184762093	-0.788387400986159	0.3739422474364562	0.6526819223702495	-0.2138002134258103	1.4104871805205466	-0.2489384849737112	0.0155058437685433	0.8521260277348716	-0.5175200153043592	0.000131541492347	-0.4259133903291877	-0.6838176430099843	1.4885735629932315	-0.3995487771318118	-0.7065432299184594	0.8497003807069243	-0.699747306503475	-0.0426789019878681	0.2387827926246105	1.4152299925427214	-0.6976713064286519
-0.4916567554360263	-0.3982318216374803	-0.345585300021844	-0.3980022709419694	-0.0521301036048686	0.0291996134606296	-0.49868476638181	-0.4846650134626228	0.0075661743422398	-0.4961366848910883	0.5694929716860292	0.0009714218214893	-0.4620001840683963	-0.4033337132085414	-0.1172285245304586	-0.4011125512907228	-0.3640202366086099	0.5798336031550202	0.2111000702367884	0.0127109276219345	0.0800471416329987	-0.3454238962179815	-0.408975214279875	0.4280122808019071	-0.4043288198405473	-0.4054749300622534	0.3169913160040329	0.2809335217177654	-0.1549661270486745	-0.8954806151702325	-0.135208914041656	0.4759433593718754	0.1895909557185491	0.3413076285716557	-0.2143893374362809	0.0157756846902042	-0.1640265555425124	-0.3981433522463276	0.1571636784961926	-0.4259135337260011	0.3281930575079279	0.1746789892803941	-0.3995480190864658	-0.661655221578037	0.0502999827022624	-0.6997473738602871	-0.2227025849068859	-0.2217330613760852	1.5959287100121604	-0.9584174055311048
-0.4916435094442418	-0.3982314262935706	-0.3456193173725382	-0.3980021160992305	-0.377137065735016	0.0322774605379312	-0.4986664826313182	-0.4846504255584091	0.0076380342581681	-0.4961134411504909	0.4694720921895686	-0.2564953259631346	-0.462006795731607	-0.4033332152732862	-0.2674712016718902	-0.4011118624775182	-0.3639772574040086	0.4792519991820855	-0.5872932210407633	0.0074608177807283	-0.4046752659519611	-0.5030276033388872	-0.4089746045597706	0.3824484095368728	-0.4043280743773825	-0.4054749472199566	0.4330832671867461	-0.3515905603271324	-0.1613460036699022	-0.7492878144838334	-0.1041648471218829	0.423687607525287	-0.4830366806881836	-0.6581505050016467	0.0885030153080203	0.0099887249708081	-0.5027440833016404	0.0141097748646003	-1.053096751984651	-0.4259132607533071	0.6057264887034042	-0.8393217239956019	-0.399547747886409	-0.8270312521819718	-0.9546522619472766	-0.6997468785440645	-0.9965257926336808	-1.1364052395507778	1.2331399310431088	-0.8216936127845255
-0.4916288372378625	-0.3982314582455536	-0.3455816214230465	-0.398001717477643	0.0085958759778478	0.0239517990272386	-0.4986551988336419	-0.4846388372921574	0.0041385848021757	-0.4961008825389111	0.4448423260673169	-0.0339570717551355	-0.4619906718178159	-0.4033332764644847	-0.1385266850477096	-0.4011126847284338	-0.3639562198670992	0.2875606014758203	0.1417923203423601	0.0083176045586694	0.4015400092019198	-0.660631310459793	-0.408976045225858	0.4271100259253719	-0.404330294077403	-0.4054770719997205	0.4814778929173063	-0.1601656482204596	-0.1786628116418061	-0.191894895952628	-0.4078450979487081	0.4574736539778224	0.2078922042190663	0.2588508301723459	-0.1418466723569173	0.0068707414005669	-0.6156499258880164	-0.1783323686435102	0.7380197069036248	-0.4259138376134572	0.7979386520836478	-0.0208883351884009	-0.399548004430765	-0.9337638993922112	0.144726067790659	-0.6997472166330589	0.2918719227212238	-0.4564997332680673	2.136750140940124	-1.028014816893676
-0.4916235692481632	-0.3982313992563588	-0.3455665642758406	-0.3980015566364444	-0.0303890392210814	0.0267442914252047	-0.4986605945111275	-0.4846280423843101	0.0067437368897081	-0.4960981579049859	0.4819371567514398	-0.148408973182469	-0.4620014548763026	-0.4033335996410105	-0.2063396693267118	-0.4011120716880588	-0.3639342074035551	0.4968425039127782	-0.6746077674658877	0.0167969430371459	-0.0668080488184394	-0.8182350175806986	-0.4089745991640174	0.3603431650617572	-0.4043295541773962	-0.4054750609155361	0.4726538016160065	-0.4350063284313566	-0.1844958416955001	-0.1407008713088135	-0.3786860320855619	0.5490713799158075	-0.158315516663641	-0.6052363005878999	-0.030938699732786	0.0076290860410389	-0.6156499258880164	0.0636935026936309	-0.798094994547218	-0.4259138640274001	-0.0309076147232724	-0.9080972998989906	-0.3995475390703918	-0.7505788987013976	-0.8696600473392424	-0.6997475876880815	-0.8700300017874821	-0.995534775862467	1.838127414672155	-1.3260653005014702
-0.4916125642454156	-0.3982321180996937	-0.3455474049532425	-0.3980019097299212	0.2750265905512834	0.0272197905812611	-0.4986279418135382	-0.4846420033267637	0.0128237716818521	-0.4961043661546278	0.3703523016975805	0.0530037732337437	-0.461990829001861	-0.4033329379028124	-0.0849679692130567	-0.401112305251139	-0.3639592054670826	0.433246063732582	-0.0569735196614473	0.0185499557878266	0.18897116614083	-0.660631310459793	-0.4089767412780127	0.3547792599897892	-0.4043288087142314	-0.4054744026704676	0.5167742581224991	-0.1660417502351915	-0.2251447698821798	-0.3260564154296569	-0.5246761120219291	0.4008632561440188	0.2066531917707477	-0.7790309596915236	-0.125138341137143	0.0114709783031928	-0.7285557684743924	0.2835055859031317	-0.2751613484878557	-0.4259132624044293	-0.0161583444704475	-0.5070525142590571	-0.3995475802976767	-0.7190574743120101	-0.411586516086077	-0.699747250694938	-0.5926942552480788	-0.2573435964025199	1.3006139792948128	-1.0865234870508793
-0.4916497959279058	-0.3982324691871181	-0.3455151177402971	-0.3980021331194333	0.186922409011976	0.0310627513094561	-0.498706723697954	-0.4846919081213092	0.0138376291784762	-0.4961105996725592	0.6161994184178602	-0.1830422729510223	-0.4620092573820331	-0.4033338092604036	-0.2262008587520204	-0.4011130312179524	-0.3639971990751462	0.5544250963217975	0.2260298036095262	0.0126782057629951	0.0820455528031839	-0.5030276033388872	-0.4089767466737658	0.3060574966568815	-0.4043266502089483	-0.4054749163453964	0.4026125769119485	-0.0547421670400762	-0.1494976613733364	-1.4091352519070914	0.0599766618987953	0.3933552458212332	0.0822643987320215	-0.5909825963189708	-0.43234983338971	0.0174793328593497	-0.5027440833016404	0.2754881207595154	-1.032591141534151	-0.4259131495861323	0.0809851542318315	-0.6530761914422145	-0.399547935360755	-0.8702392709671068	-0.5839359861045352	-0.6997471352377245	-0.8974742491966314	-1.263405439413536	0.8753255209298022	-1.0094928452726917
-0.4915971700497317	-0.3982303100922708	-0.3455545060080714	-0.3980017809331314	0.4037218567464787	0.0292598745728237	-0.4985527566129287	-0.4845786169597551	0.0014821473537401	-0.4960906868312529	0.2216726159595984	0.3029320459387508	-0.4620065661100728	-0.403333257303973	0.0788824363547169	-0.4011123232527316	-0.3639753606036895	0.3430383471649277	-0.026963468199208	0.0158704446363327	0.5771635136169716	-0.8182350175806986	-0.4089753114034314	0.3161326761115257	-0.404331011724778	-0.4054762831009551	0.5167742581224991	-0.4221072764107903	-0.2251447698821798	0.0815733104299573	-0.8180142334622197	0.4774449614364325	0.4537907123453977	-0.6938679539439098	0.7700361646880584	0.0104955746327456	-0.7285557684743924	1.0111195608374144	-0.8606107834833935	-0.4259138811370843	0.0485978774300477	-0.9608407208211024	-0.3995466578422905	-0.6035070293207347	-0.8353504140405962	-0.6997473248393309	-0.8561913605162432	-1.0655431265045248	1.9657898421136508	-1.5622726303925487
-0.4916684823395292	-0.3982326271289366	-0.3455933097458749	-0.3980026039941507	-0.0593884649318279	0.0352991839631311	-0.4986737799996897	-0.484680243556941	0.0140526116059451	-0.4961576379014153	0.6175510519245689	0.0312879038602509	-0.4620375012220454	-0.4033335892679081	-0.0985096195750863	-0.4011137027300303	-0.3639566244431354	0.6326051173470978	1.0468547090963771	0.020263203971923	0.1361535588040264	0.1273872251447356	-0.4089746261427831	0.6104181416748001	-0.4043288254037052	-0.405476691680362	-0.1024287736608208	1.471217068871234	-0.1028334209437848	-1.4950913557107153	0.7491809900871987	0.3762369822852818	0.1798537105566663	0.6806329349663296	-0.4905874944315279	0.0158176255884904	0.7392201851484956	-0.1999518628634345	0.5575235201030699	-0.4259134056775031	-0.4429923487317211	1.4407888204864687	-0.3995484675983344	-0.6925888708745753	1.8990547094850672	-0.6997468823743629	0.3095079463364947	1.1278636860840936	1.08203290096544	-0.5697827939117853
-0.4916400453474941	-0.3982315192464367	-0.3455598236308113	-0.3980019083142442	0.5947946853424576	0.0275670060633028	-0.4986652944314031	-0.4846585614179931	0.0120236390265955	-0.4961267743327219	0.4564063016247156	0.2676505318180782	-0.4620163778682936	-0.4033331864442918	0.0548599064702805	-0.4011125561735613	-0.363974582593778	0.4424171815836267	0.934062082625174	0.0171698708640565	0.9310538388233442	-0.5030276033388872	-0.4089760236428455	0.5194407749574874	-0.4043280799405405	-0.4054764033995232	0.3447044777471742	0.3943078452087206	-0.1525964585893613	-0.9378919654899878	-0.2476032512607931	0.40747030522807	0.8448124177649361	-0.242998076346312	-0.2836611316037936	0.0120392136526568	-0.2769323981288884	-0.2973671807982476	0.5926740089601665	-0.4259136404559955	0.2699786614624922	0.8000823437458484	-0.3995484931524801	-0.6924884786670193	0.5628077995324191	-0.6997475043749635	0.3851366928211362	0.0116940397777001	1.7420266756841716	-0.6149568842916889
-0.4916301237178399	-0.3982318699951636	-0.3456154310952641	-0.3980026920724929	0.5520112676305683	0.0262744922684911	-0.4986492908121999	-0.4846909839725596	-0.0006280729011322	-0.4960947590787291	0.5960750973179716	1.7882120473880352	-0.462025906414802	-0.4033335246095433	1.356294678529829	-0.4011128088348118	-0.3639819486044721	0.5443519013050763	1.053852810425454	0.0093521513750882	0.7972533606411157	0.1273872251447356	-0.4089731800809424	0.6444030753576312	-0.4043264221194725	-0.4054751390687943	0.5167742581224991	1.005573755967036	-0.2251447698821798	2.0081371369343284	0.2838168577047027	0.751487338218109	0.5234581326074452	0.2622846786779018	1.7785507464497985	0.0079869345501897	-0.7285557684743924	3.0837633706075525	-0.7898041713759045	-0.4259128819389258	-0.6359528987916636	-0.2351381532858202	-0.3995480995364707	-0.5378271383581628	1.7652736933711926	-0.6997470445878079	-0.8842310705039698	1.0851822672738742	4.256745698794714	-0.0796594621711405
-0.4916081569800529	-0.3982309797755055	-0.3456045101982743	-0.3980020461769938	0.883390373075283	0.0243364344961766	-0.4986018318853713	-0.4846206023879532	-0.0042493233979425	-0.4960886135802974	0.4700728181925502	2.361277167296961	-0.4620021062437264	-0.4033334017961176	1.9881456117637504	-0.4011122759162217	-0.3639638799974234	0.4834616926219097	1.626429314760841	0.0066627135544022	1.31438574908043	-0.03021648197617	-0.4089760398301049	0.4601927047316674	-0.4043286751984407	-0.4054749575506349	0.5167742581224991	1.2986683220139188	-0.2251447698821798	1.8270287780397665	0.007258804771449	0.5878127131813817	1.3357496668808624	-0.4988615364967113	2.0847215292321186	-0.0037128216814806	-0.7285557684743924	3.43676765548218	-1.0461041754199998	-0.4259127623700995	0.0549671153677066	-0.0137577177685881	-0.3995474888858218	-0.7238957937104441	2.120346028554652	-0.6997468902273662	-0.8853366058242358	-1.332776461008934	4.966391641820744	0.0257059587355513
-0.4916013615252321	-0.39823046557397	-0.3455793633003292	-0.3980010904059746	1.105239368656438	0.0186699834734969	-0.4986404960910598	-0.4846485967842644	-0.0081943353590044	-0.4961054320683056	0.3876231742833057	0.9594455347107976	-0.4619690503175873	-0.4033330468008026	0.5794051615325315	-0.4011120819661187	-0.3640911895634278	0.1972025387138867	-0.1738307667566877	-0.001730912211701	0.8970339701950678	-0.5030276033388872	-0.4089760344343518	0.3598920376234896	-0.4043295430510803	-0.4054748297498991	0.5167742581224991	0.1653241234387167	-0.2251447698821798	1.1985778211354416	-0.5467700302028472	0.3313390805550234	0.7338912160834291	-1.0713835122114737	1.116092801289816	0.0009793693534748	-0.7285557684743924	1.9663359621603025	-1.0146692166229807	-0.4259132942143513	0.4517769152452768	-0.6015710081239539	-0.3995469013078175	-0.4850698394686152	0.5541416549450436	-0.6997472836033906	-0.944519512378566	-0.9064798015145132	5.130566264260614	-1.0279438872868942
-0.4916133949429085	-0.3982312095071711	-0.3455533112622548	-0.3980016862287469	1.3794123545684087	0.0290670525572714	-0.4986275452965116	-0.4846670669847299	0.0091416643793491	-0.4961145710726229	0.4907978652954207	1.317892525812236	-0.4619960978812122	-0.4033331434003319	0.895550996551691	-0.4011127059856563	-0.3639584063644184	0.355968119872958	0.2364042825154911	0.0042503117292972	1.3706125879658917	-0.660631310459793	-0.4089774481216736	0.4707190116245796	-0.4043310061616201	-0.4054745829490596	0.5167742581224991	0.1148088630150454	-0.2251447698821798	0.469208220539579	-0.8991919936011138	0.3062623260769196	1.4442714435566733	-0.7686349903420104	1.4018803999834202	0.0122125418137587	-0.7285557684743924	1.9670915108425424	-0.8513474857280797	-0.4259130863733094	0.4716135196920702	-0.1897832198254536	-0.3995477752885271	-0.6228010429328472	0.5300917400550094	-0.6997469255455726	-0.896716368989923	-0.5066324189952643	3.337515025863221	-1.179654146028294
-0.4916281070001126	-0.3982316353452442	-0.3455589495681677	-0.3980020952969665	1.7670579341963433	0.0289292274494894	-0.4986988891953879	-0.4846494996888487	0.0083003939749697	-0.4961383475044401	0.577302409724792	1.6108144150521777	-0.4620178262575615	-0.4033336773450391	1.1762698262455693	-0.4011131738452549	-0.3639435960139781	0.3780690104320334	0.4330305110899487	0.0129263268793507	1.8959246188870804	-0.5030276033388872	-0.4089743941253982	0.6777865057894382	-0.4043273511668495	-0.4054748299971171	0.5167742581224991	0.8864219836615391	-0.2251447698821798	1.0271498801615968	-0.6291317513598501	0.3768376231111048	1.7229092608549887	-0.9094855891258292	1.2073552285301403	0.012646567760465	-0.7285557684743924	2.695077796964707	-0.6221952090886329	-0.4259128143346714	0.5241018298193114	0.0154385753470107	-0.3995475749576734	-0.7932834683607253	1.0964861294173551	-0.6997469394283438	-0.648843655118044	-0.6378874829628438	4.672508235665108	-0.3701529547602201
-0.4916358881196382	-0.3982319331743763	-0.3455844367833224	-0.3980022921334396	1.950157079900649	0.0309683207729721	-0.4986743403908903	-0.4846741882645922	0.0059356776557467	-0.4961257184344816	0.4780324377320586	1.883929936434436	-0.4620223142432638	-0.4033338442074788	1.4564477365839328	-0.4011131361462272	-0.3639662007133952	0.4989473506326903	0.2277418443581611	0.0141187142774946	2.0496089356393736	-0.5030276033388872	-0.4089753006119252	0.5236512977146522	-0.4043287530826519	-0.4054749816698615	0.5167742581224991	0.8351668061632423	-0.2251447698821798	0.7288550877693787	-0.5156413396201279	0.5266975091539065	2.1027947167219847	-1.0906399738729051	1.3282022052791636	0.0113768369141437	-0.7285557684743924	3.0913199281336694	-1.4606236674732056	-0.4259122357357446	0.1900798976725427	-0.9201063658652328	-0.3995477749531758	-0.421687204874327	0.7549242350503619	-0.6997468060620349	-0.9846947098018264	-1.1950094456359517	4.691713124376073	-0.4498749767518272
-0.4916492621380508	-0.3982325058182692	-0.3456041985820007	-0.3980025491258283	1.513808219492644	0.026948646739466	-0.4986760473730718	-0.4847226995035657	0.0117072026970836	-0.4961334277752739	0.5492184690853953	1.7248957627240222	-0.462009480288975	-0.4033338250137404	1.2912310447743558	-0.4011132853342289	-0.3639509476034625	0.5190937406661329	0.5288945807859907	0.0144925387133738	1.5852746446103851	-0.3454238962179815	-0.4089745991640174	0.5149295005748108	-0.4043293872826578	-0.405474689436419	0.5167742581224991	0.9453007657148144	-0.2251447698821798	0.3014209994871566	-0.4677448363473129	0.561834997464543	1.6190721966116408	-0.8749076137047975	1.0796514640856931	0.0129673788934668	-0.7285557684743924	2.89951863945557	-1.1344040959892765	-0.4259124733300788	0.0051997726597048	-0.5490459992446658	-0.3995478459165802	-0.4556046853545737	1.174494006759676	-0.6997468203398644	-0.9956433454654504	-0.2230893777292571	3.5260395469897547	-0.4601527899247869
-0.4916231062187747	-0.3982321461456251	-0.3455210536977381	-0.3980025322491032	1.477027496638083	0.0337997837585438	-0.4986634214724063	-0.4846635458505248	0.0152039927384989	-0.4960822356979855	0.425919456973392	1.420455415835763	-0.4619944768648394	-0.4033332410109484	0.9915812411405708	-0.4011128582007374	-0.3639239277549961	0.3762648561006803	0.3566824072993864	0.0155193265616887	1.7867114642381852	-0.660631310459793	-0.4089755919825946	0.1717718958658725	-0.4043302829510871	-0.4054747330077486	0.5167742581224991	0.2970232437103086	-0.2251447698821798	-0.3025735473027633	-0.8173402337438745	0.5328540776185905	1.875930650627586	-1.1668287811178597	0.7612647314736233	0.016170903285599	-0.7285557684743924	2.2222444158119283	-0.8390447740870762	-0.4259126921404303	-0.2334612657077047	-0.2684293618195759	-0.3995480613640999	-0.8088067616700017	0.1793073010170696	-0.6997467868280368	-0.7640006598003607	-0.6353353529122966	2.758204308321468	-0.8845472311932341
-0.4915831362347749	-0.398231473374808	-0.3456441518752082	-0.3980019706767012	0.7701947023575227	0.027787760211058	-0.4986095643634624	-0.4846165424122408	0.0051746700900937	-0.4960897296234959	0.3191404099433865	0.911841285889946	-0.4620189374810154	-0.4033330830757032	0.5396964049095144	-0.4011122282128804	-0.3639820411320001	0.2520788996258764	-0.1771802602174278	0.016084915109819	0.5533958069856537	-0.660631310459793	-0.4089760182470924	0.432373179371828	-0.4043295263616064	-0.4054767768662875	0.5167742581224991	-0.5036605344880732	-0.2251447698821798	-0.2396235595037731	-0.8775150201657202	0.5233939846118807	0.3809371222031443	-0.9503586876711096	1.1346100121992089	0.0070858954680102	-0.7285557684743924	0.9750060606849088	-0.930060015935258	-0.4259134302143136	-0.3732665068939461	-1.4023419090424607	-0.3995470843728135	-0.7612677952724876	-0.786193278014363	-0.6997470151224103	-0.9282572416298828	-1.0359991932189911	1.9102747511542704	-1.3643683725607867
-0.4916521399942472	-0.3982325923285899	-0.3455502198396206	-0.3980022054169132	1.4414561186790715	0.033580688142181	-0.4986654454102393	-0.4846817347175162	0.0162889133499833	-0.4961267550532887	0.405945317374249	1.0201945956669631	-0.4620126903672915	-0.4033339424408537	0.6308541329831019	-0.4011136956676494	-0.3639269541106529	0.507066045123779	0.7945328817620627	0.0175629303397504	1.6663929909960515	-0.660631310459793	-0.4089746045597706	0.5168843861406373	-0.4043293984089736	-0.4054748036708586	0.5167742581224991	0.312666663064127	-0.2251447698821798	-0.5879795250545249	-0.9480900992150711	0.5643877209742902	1.919521920849012	-0.8690150142428799	0.303748967102492	0.0214856879313838	-0.7285557684743924	1.4049598172032265	-0.797616872597628	-0.4259124349440189	-0.4122067454440844	-0.7370606360841858	-0.3995480017135067	-0.5791868358622426	0.1348761151062524	-0.6997469103247431	-0.7068702868463019	0.1434814588278871	2.488499390117997	-0.8202848130376653
-0.4916617746416544	-0.3982319771376663	-0.3455590761329674	-0.3980026841921493	1.3302959774930057	0.0346501978696481	-0.4986694046042595	-0.4847052402982579	0.0159601710363104	-0.4961394059252939	0.4532524901090615	0.7708477875375818	-0.4620215785431496	-0.4033339768565936	0.425220946449325	-0.4011129687306462	-0.3639489445013442	0.6079483414852725	0.2836259820131262	0.0157056195299375	1.2327928205093155	-0.5030276033388872	-0.4089745182277204	0.5138768698855195	-0.404330811451092	-0.4054746458120487	0.5167742581224991	0.1144309345513013	-0.2251447698821798	-0.3326967110120981	-0.7936080885660111	0.6176945942660684	1.1936217553213897	-0.9781136845391324	0.4791008511763344	0.0134141665689914	-0.7285557684743924	1.5917139608633952	-0.4682639964799376	-0.4259128082632321	-0.5536285680815338	-0.5588176241263813	-0.3995483281015258	-0.2330867074035218	-0.1832600688636343	-0.6997469954665858	-0.7309179985292644	-0.2472175914449518	2.5504575064299546	-0.7896113590414677
-0.4916604484118658	-0.3982319408175683	-0.3455528158446845	-0.3980024204221879	1.2843411377250729	0.0344058832665477	-0.4986869390891071	-0.4847026576888085	0.0123368108343856	-0.4961092529684855	0.5660387971688843	0.4887829178050044	-0.4620465942551361	-0.4033334210278032	0.2102048964438863	-0.4011131674939661	-0.3639281189180616	0.5852460661490793	0.4062582796929543	0.0224926118724628	1.179051448533657	-0.5030276033388872	-0.4089753167991846	0.3887641936726203	-0.4043288254037052	-0.4054752604577279	0.5167742581224991	0.3672973350283629	-0.2251447698821798	-0.7959320219748328	-0.6797359577435895	0.5179882171794751	1.1199919204397375	-0.7891124136563601	-0.0324436572388348	0.0158948158292371	-0.7285557684743924	1.4008519965563149	-0.884817743924439	-0.4259132698158764	-0.5444526209502168	-1.0290017287757682	-0.3995479348004789	-0.501231106843762	0.0136103164544554	-0.6997469654947511	-0.803334704352145	-0.1750391149468613	3.001039384089818	-0.6536270751970567
-0.4916710599566183	-0.3982317074142409	-0.3455766661168321	-0.3980020488055711	0.6454463958239702	0.0329679064299315	-0.4986110293702032	-0.4846598266292349	0.0100163620780967	-0.496120809618748	0.4035424133623219	0.607601629347673	-0.4620089707070047	-0.4033338099896315	0.2985302349289829	-0.4011132160497805	-0.3639579108798466	0.7435606087253128	0.1660929400352711	0.0169597242591693	0.5860089960420247	-0.3454238962179815	-0.408974502040461	0.4319220519335601	-0.4043285750615976	-0.4054750532088332	0.5167742581224991	0.3704719986539358	-0.2251447698821798	-0.6579457591170246	-0.5103412033661361	0.5694931679937847	0.6382634390789861	-0.7642764819121504	0.3434056971548782	0.010545393937453	-0.7285557684743924	0.7697298771801009	-0.337542187481758	-0.4259128500792302	-0.0409384025378495	-0.6491309294597876	-0.3995478770566845	-0.12112596039309	0.1447462195694965	-0.6997470591850317	-0.5627377386407595	-0.6983002403329958	2.0274146553428936	-0.6257479501929102
-0.4916565781155188	-0.3982321938915883	-0.3456377598092595	-0.3980028956796355	0.9579978951901268	0.0322317057553518	-0.498717269196773	-0.4846655152577236	0.0139275629232895	-0.4961475010535447	0.6492393485818562	0.6293371935409455	-0.4620393660563365	-0.4033338370760775	0.3150361881835142	-0.4011137026026121	-0.3639578517999537	0.572616985829608	0.4677030424760543	0.0151725502371818	0.7584637813343889	-0.5030276033388872	-0.408976045225858	0.6045534849773206	-0.4043287141405463	-0.4054756680377471	0.5167742581224991	0.7546186364761361	-0.2251447698821798	-0.8235750825836563	-0.415482831331274	0.6756564339579739	0.6942304744021796	-0.7597487635303839	-0.0185521497266532	0.0161683552124762	-0.7285557684743924	0.6000439541663253	-0.5585285388491835	-0.4259128665379477	-0.478026071474405	-0.7034940122166413	-0.3995484376835994	-0.5950014711276338	0.3957722525346537	-0.6997470680167837	-0.5984688652408013	-0.8293650982952873	2.4937873419415912	-0.3727770066452332
-0.4916674966595857	-0.3982324902396016	-0.3455495474418872	-0.3980027105518771	0.5123050035718846	0.0388043630690141	-0.4986705300967176	-0.4846815195711882	0.0149220254214545	-0.4961286629062176	0.5541744586099946	0.3605340487400472	-0.462017277780762	-0.4033337828085169	0.1187329863419745	-0.4011134016368404	-0.3639808696825891	0.6658316262828506	0.1377075120586593	0.0189281567432202	0.4070068986894173	-0.5030276033388872	-0.4089746099555237	0.618688811376374	-0.4043302718247712	-0.4054747269373931	0.5167742581224991	0.2835059267341493	-0.2251447698821798	-0.78276998604445	-0.2989682829819979	0.7373722788112719	0.3912323151867029	-0.5085698313572117	-0.2075809840051185	0.0233085109691954	-0.7285557684743924	0.6810603172014617	-1.2490718393022533	-0.4259132473723401	-0.3475985082254492	-1.1038079468959343	-0.3995480578168642	-0.3654310039028167	-0.1708497876110325	-0.699746762871834	-0.9174871484731713	-1.293382886919707	2.3115952844141265	-0.6518296029250467
-0.49165308784793	-0.3982325681443844	-0.3455935896612566	-0.3980029978747734	0.7959294170206973	0.0362611072949529	-0.4987535657601099	-0.4847203964756159	0.0132501900008618	-0.4961660359316011	0.8359149540084337	0.0513141148201221	-0.4620379914975663	-0.4033338348303755	-0.0860256145053269	-0.4011133998620422	-0.3639841659377544	0.504510159821029	0.43156983862794	0.0196583169246677	0.9579514970256316	-0.3454238962179815	-0.4089738869246034	0.7675608660047039	-0.4043265945773688	-0.4054745144388262	0.431842379347501	0.8616505785096787	-0.1319985712122545	-0.7065344510434569	-0.1510393992402298	0.6678481032222767	0.994585443647178	-0.0469240618815716	-0.8038120621604014	0.0171173495949022	-0.5027440833016404	0.1080415808145527	0.1661476200974365	-0.4259134891228467	-0.455544142424903	0.3260203236776435	-0.3995486274744643	-0.5602406827984194	1.2281561914357406	-0.6997472963776195	0.5127491577685158	0.3111412226020257	1.5506446311791673	-0.2524780451071931
-0.491668516795368	-0.3982322746506792	-0.3455781907958418	-0.3980032002065637	0.2695858231636006	0.0325976547643142	-0.4987266948892314	-0.4847053081167546	0.0126536905999831	-0.4961331668460351	0.7476082315701171	0.2005433148518757	-0.4620528914814662	-0.4033342211861829	0.0099774508291369	-0.401113709423513	-0.3639618307638624	0.6915408255046319	1.376622446706181	0.0254150640361611	0.6593721562967761	-0.3454238962179815	-0.4089760506216112	0.5628993848439394	-0.4043272454668485	-0.4054753611234591	0.1087979118640184	0.7684148992008583	-0.1319985712122545	-0.8544096419876404	-0.1213025232207317	0.7255096225012704	0.6462723630567998	0.9612619938919102	-0.7762014188585666	0.0158980916646025	0.5134084999757436	-0.2918519158056827	0.6197075904647725	-0.4259130999312298	-0.4096751560844807	1.0820657695963665	-0.3995492542716085	-0.3174967514310296	1.060113799869867	-0.6997474969748728	0.3813293758423404	1.4326577962891842	1.4073854644453216	-0.2493393545833491
-0.4916547623203356	-0.3982318053314005	-0.3455486861625341	-0.3980021490993054	0.8399813321050571	0.0284843397012596	-0.4986906339981113	-0.4846545098034365	0.0068301821908647	-0.4961250045630435	0.6855832717622515	0.6629664848779812	-0.4620197596382865	-0.4033336296636227	0.3407935312755549	-0.4011128756282564	-0.3639996207015005	0.5533726729618418	1.0940641037389571	0.0097188799176674	0.763769870739521	-0.1878201890970757	-0.4089753060076783	0.3774860077159286	-0.4043288142773893	-0.4054750196560721	0.4594176646640585	0.874283282681127	-0.1728297815881122	0.3250870848283472	0.0175291083938671	0.5403620879413762	0.9344767348345038	0.0424930342295599	0.2102888856619765	0.010597984534306	-0.6156499258880164	0.2461443308673493	0.130829016696115	-0.4259133839535766	0.0809438591225433	0.0620879355637338	-0.3995483266282631	-0.5237228314400343	0.7823016989769135	-0.6997473506187905	0.1423000418240934	-0.3884969692764694	3.140863867304348	-0.2057333135434992
-0.4916245878723133	-0.398232269661873	-0.3455675353352195	-0.3980022474929243	1.0624237633334437	0.032637412550588	-0.4986547759071359	-0.4846567194542155	0.0091786029037737	-0.4961177181326118	0.4517506751016072	0.6640676124004771	-0.462026328337804	-0.4033336832852631	0.3416415381389899	-0.4011127372755196	-0.3639564350342453	0.4875210398674539	0.8009290549775899	0.0148622608912624	1.3053381852967356	-0.660631310459793	-0.4089752250713813	0.4347791923759221	-0.4043295486142382	-0.4054750440701751	0.5167742581224991	0.4084532706214681	-0.2251447698821798	0.7753239409301464	-0.5936463933523499	0.5721960517099874	1.0966942046606265	-0.5819001394319663	0.5949971856428542	0.0106249396250155	-0.7285557684743924	1.7626450905471711	-0.8331493899123844	-0.4259125660066966	1.542951315405277	-0.4348098982257979	-0.3995475560676539	0.0827246226039265	0.7094541848301346	-0.6997469335792935	-0.8582018988312251	-0.8773595852705275	4.897852243570604	-1.254579234724862
-0.4916667125057586	-0.3982316549433334	-0.345550704811725	-0.3980019494568542	0.992794125133088	0.0262673445023604	-0.4985858266698476	-0.4846602420791385	0.0071316247292111	-0.4961043475219783	0.3359607380268755	0.8372554689444316	-0.4619826825179418	-0.4033332022369955	0.4785550606527883	-0.4011123654454358	-0.3639460352109569	0.6462866210265256	-0.1171325389718889	0.011066789688677	1.2247100539135392	-0.8182350175806986	-0.4089731908724487	0.3525236227984509	-0.404331011724778	-0.4054751667035914	0.5167742581224991	-0.3973808897555206	-0.2251447698821798	-0.0922711674479243	-0.7363736361581065	0.4523682069583284	0.7684478757292005	-0.8518024179708291	0.8721720845533645	0.0138874280446515	-0.7285557684743924	1.398901813276717	-0.9330305697865308	-0.4259133215697383	-0.3823672623839759	-0.8167895877951882	-0.3995479833184209	-0.755746670472237	-0.5988511677990846	-0.6997471096599411	-0.953916808439583	-0.6840229603625947	2.257347754398202	-1.2500115894365529
-0.4916486317472104	-0.3982326380736499	-0.3455448334064444	-0.3980015516271331	0.5462968429687954	0.0322422600181138	-0.4986732377407576	-0.4846785814238623	0.0125818205811659	-0.4961150971361152	0.5086694638841275	0.5445598831000281	-0.4620199356079859	-0.4033332125796895	0.251286251090871	-0.4011133390081079	-0.3639867421285828	0.4816575382905565	-0.0406768199111441	0.0135960608253998	0.5296698425781048	-0.660631310459793	-0.4089760398301049	0.4549295512852113	-0.4043286751984407	-0.4054747869906273	0.5167742581224991	0.0125762417634529	-0.2251447698821798	0.526763441878385	-0.6025651213646477	0.3316394009679349	0.5441887460169919	-0.7807483966438555	0.6750835634089216	0.0156779027581392	-0.7285557684743924	1.058118666704898	-1.0922133549975308	-0.4259130347339449	0.6366417761130442	-1.2095418766843942	-0.3995477388174214	-0.0507362952576333	-0.3655493544241715	-0.6997472078270712	-1.026551438709906	-1.0279065171505486	2.17115640637885	-1.3407554161243975
-0.4916425242380162	-0.3982329474834785	-0.3455702849913256	-0.3980022983817562	0.9416558740627464	0.0313304628088969	-0.498680493826202	-0.4846500092095537	0.0177464138192681	-0.4961234307715688	0.457607753630679	0.8600831938149811	-0.4620390545262526	-0.4033336261251522	0.4971289577433067	-0.4011134422469289	-0.3639662013380946	0.4825596154562329	0.4364916623857298	0.0186683603370912	0.9263280815640832	-0.660631310459793	-0.4089760290385987	0.432373179371828	-0.4043292927089727	-0.4054749489618284	0.5167742581224991	0.2678366501934279	-0.2251447698821798	-0.0169884360132955	-0.6494539637336155	0.4555215712938982	0.9908531706554254	-0.617145344677817	0.6466735758456706	0.0192081674773371	-0.7285557684743924	1.2733253146189791	-0.802214232551648	-0.4259132633659478	0.7327438504315879	-1.1025815128178398	-0.3995480812372562	-0.2424997885011525	-0.3331285355252959	-0.6997470357200142	-0.9380624405514684	-1.18314272530855	3.47313151880371	-0.6655621046086357
-0.4916227361260482	-0.3982316034735062	-0.3455474579603083	-0.3980024905791752	1.0205387286679355	0.0297752591271643	-0.4986744092603939	-0.4846419324003158	0.0024404983534452	-0.4961195938784732	0.50431420036251	0.8749567013584257	-0.461984025695895	-0.4033335214886632	0.5092966163394923	-0.4011123920337093	-0.3640060582794829	0.490678309947322	0.5366927785621232	0.017926920991246	1.4419587923420407	-0.660631310459793	-0.4089753221949377	0.5492151858831533	-0.4043293427773942	-0.4054746680511605	0.5167742581224991	0.5852926424919898	-0.2251447698821798	-0.5300770805841858	-0.5548623047995468	0.4729401552427612	1.3944674650710736	-0.7604310690943396	0.3412434666750891	0.0149655337193251	-0.7285557684743924	1.0417254807479803	-0.3755362809736083	-0.4259134400597121	0.3517765634329058	-0.473694277742993	-0.3995471045412477	-0.459074301841928	0.5352706491971868	-0.6997471576456825	-0.6986005068545842	-1.1220798857367469	3.2537152768372373	-0.9486099053549945
-0.4916175189749633	-0.3982320412277828	-0.3456584413017183	-0.3980029696627283	0.8433291030659582	0.0354805587962097	-0.4986698602330103	-0.484675596833469	0.0073889035403443	-0.4961352579642096	0.5444126610615413	0.7191858277712658	-0.4620089455066436	-0.4033333052402041	0.3844483359801227	-0.4011118867364428	-0.3639653645467436	0.2914696025270855	0.6150427768527486	0.0159922192576404	0.7662282500357184	-0.5030276033388872	-0.4089743671466325	0.5257565590932348	-0.4043302662616133	-0.4054749346493163	0.5167742581224991	0.3183665904546305	-0.2251447698821798	-0.6757979388352264	-0.4735492311707314	0.5831577467812544	0.8633748321292241	-0.6033395441704021	0.2545842008125746	0.0129373534157134	-0.7285557684743924	0.7801620592237646	-0.8488709250275744	-0.4259134225076394	0.4978987412493831	-0.9821340811848154	-0.3995482158072665	-0.5972563318946194	0.1355633786885851	-0.6997467870658757	-0.779655933138851	-0.8669754214565077	2.625689447428328	-0.3726939099339787
-0.4916235732983346	-0.3982314854615058	-0.3456480953266416	-0.3980026581714709	0.9054423482760134	0.0324872473573467	-0.4986943670974716	-0.4846967544496502	0.0116438297121728	-0.4961494216152727	0.598628182830644	0.7219856882884209	-0.4620139148898723	-0.40333349324524	0.3866419134884165	-0.4011131998165035	-0.3639411896402484	0.4795526915706444	0.4356041261795275	0.0128847450283863	0.9596472654712548	-0.5030276033388872	-0.4089760074555861	0.6006437138456673	-0.4043288365300211	-0.4054747943742251	0.5167742581224991	0.7631997267834627	-0.2251447698821798	-0.7569480226151545	-0.4963824954993582	0.5631864393226447	0.8362714876239831	-0.5674696204507628	0.0875390039802151	0.0191473770605149	-0.7285557684743924	0.8860602128608377	-0.384301793439714	-0.4259128565400956	-0.0498376066074713	-0.3084354818794533	-0.3995479823394037	-0.5891734537339344	0.8365594833927713	-0.6997470951795394	-0.4681398138258917	-0.9826314984192164	2.3547585883854345	-0.7807988870533881
-0.4916426207660588	-0.3982318261090641	-0.3455841364477098	-0.398002694987675	1.107825108922989	0.0295999022234859	-0.4986953691401773	-0.4846943047225709	0.0062444202251336	-0.4960953395387286	0.5848114847620638	1.3942064340654794	-0.4620163781181678	-0.4033336804440977	0.9667680971620768	-0.4011130885506461	-0.3639463047915628	0.477598191045012	0.6316367289608639	0.012417915974229	1.4018196042616242	-0.3454238962179815	-0.4089760290385987	0.3962829843104147	-0.4043288087142314	-0.4054750600087371	0.5167742581224991	1.0615818696914208	-0.2251447698821798	0.0075126849317912	-0.3533233633527494	0.5999756899042944	1.2686096431180731	-0.3252407988361365	0.7975666859628623	0.0175538420992909	-0.7285557684743924	1.4809877834509135	-0.1582187591655676	-0.425912937273226	0.0050730302478207	-0.147442637246504	-0.3995482015003367	-0.4825742777937784	1.1903831586233933	-0.6997468525413452	-0.6801659556576408	-0.1594405371864813	2.700530385797681	-0.3363779405249396
-0.4916317469495918	-0.3982314418694888	-0.3455726581509293	-0.3980017461386046	0.6834634690462436	0.0341989151468053	-0.4986027253865829	-0.4846352062030596	0.0039102627119886	-0.4961042576207205	0.2969135478330619	0.9761714965396886	-0.461979702679646	-0.4033334042135443	0.5934837569227845	-0.4011126021778899	-0.3639515443241694	0.4723360742452322	0.2974962355564283	0.0085424023935749	0.563815296914021	-0.660631310459793	-0.4089739031118628	0.4579370675403291	-0.4043288142773893	-0.4054747145000359	0.5167742581224991	-0.2866895661312569	-0.2251447698821798	-0.2303910656322621	-0.8009100040751286	0.4507164446873153	0.6157976267457657	-0.6784388145377226	0.7058052648908787	0.0065969735954309	-0.7285557684743924	1.1090677828511255	-0.4163639505224269	-0.4259132815499586	-0.3201150856626585	-0.3737738167172628	-0.3995473567708643	-0.6527816136112138	-0.3475390745270896	-0.6997471277510962	-0.7519082541051546	-0.6840869947832391	2.044893513774116	-0.7310259560908078
-0.4916528590324782	-0.3982321034333667	-0.3455881470638005	-0.398002906699344	1.6549403074600606	0.0331611808274105	-0.4986964032053642	-0.4846995422229564	0.0089979331381764	-0.4961458533037132	0.5954743713149897	2.1545701309633003	-0.4620588199197097	-0.4033336604095742	1.7513112052164066	-0.4011128988764691	-0.3639941638957794	0.65290185357482	1.6020101777991709	0.0127319260044609	2.077372379871861	-0.3454238962179815	-0.4089739085076159	0.7931247541732049	-0.404328842093179	-0.4054750061876724	0.5167742581224991	2.2853144753009613	-0.2251447698821798	1.1399543199992352	-0.3471601797370611	0.7145479274300034	2.048412920620696	-0.7435236740726193	1.1957936893621304	0.0103260957760029	-0.7285557684743924	2.5092989085145176	-0.534611647342551	-0.4259128204494015	0.0661814662846502	-0.0932554438407608	-0.399548211692075	-0.6818170165402802	1.982842467001226	-0.6997469584441298	-0.5111148770078449	-1.0390838317226077	4.1271307707293206	-0.4607208876134656
-0.4916096807189387	-0.3982319839709231	-0.3455522414581227	-0.3980020883760365	1.116198581130004	0.0269692159377572	-0.4986555672230366	-0.4846480912822217	0.0086077814526902	-0.4961116896643663	0.4974058513282197	0.9927569811189616	-0.462002894936547	-0.4033334547621335	0.6075092521256455	-0.4011126770422291	-0.3639420797586239	0.2543340925400678	0.5685108465010891	0.0145007682958494	1.2265505131868608	-0.660631310459793	-0.4089760236428455	0.3859070532302582	-0.4043295541773962	-0.4054747472475693	0.5167742581224991	-0.2102219461974522	-0.2251447698821798	-0.5826560898568871	-0.8467362230680844	0.3433518970714804	1.1175063971403645	-0.8645230952784274	0.8619626646279861	0.0123299817032824	-0.7285557684743924	2.10417246321504	-1.1990902046174072	-0.4259126162225415	-0.2803948570309797	-1.3780699208000906	-0.399547354589482	-0.804676175505251	-0.8029158317315942	-0.6997471215243098	-0.9709023365522952	-0.6430784069669646	2.848497675036295	-1.2232017886052031
-0.4916709394674509	-0.3982320198281421	-0.3455849803217466	-0.3980026171671857	1.0563445995879226	0.0278874138219285	-0.4986851725968351	-0.4846345626593928	0.0079809076726446	-0.4961378855694784	0.5466653835727228	0.474524238374893	-0.4620250691514561	-0.4033338628176526	0.1998990676008727	-0.4011129806707516	-0.3639478628106857	0.7289770278802086	-0.100498793007543	0.0200081452158865	0.927487870415705	-0.660631310459793	-0.4089732124554613	0.6114707723640914	-0.4043288254037052	-0.4054745879217828	0.5167742581224991	0.3410673950461483	-0.2251447698821798	-0.8980733839824152	-0.5039582239951013	0.567240764896949	0.9502768709767468	-1.1176736730573016	0.1503606903449396	0.0154671225339842	-0.7285557684743924	0.9868727449907656	-1.2545705093949773	-0.4259126658573509	-0.0156361798495914	-1.3829283480080894	-0.3995480689552984	-0.7842336424161823	-0.6006190809141636	-0.6997470236619697	-0.9580814282168368	-0.952728883133093	2.920986791822768	-0.430723788680892
1.265386764557964	0.7684405390115949	2.900565406076512	0.6207373776034212	0.0166457380210676	-1.157671982480997	2.215519285151063	2.319857108557561	-1.1654530983097762	1.1563711795905385	-1.644243045064212	1.8730742982269089	3.1813687444903693	0.9468162361766688	1.4449805386056964	1.2764265698019024	3.6851374807451593	-1.644723022389402	-0.7543488852122628	-1.24312189103028	-0.4847706816176715	0.6001983465074529	1.0820384545040251	-1.6443251099123375	0.9324156694963432	1.0310244407988651	0.5167742581224991	0.9962982913844052	-0.2251447698821798	1.0103713805467955	0.6652514352523282	-1.6450699699988711	-0.5174778039146329	-0.3079617045817537	1.8104041989169068	-1.142377558500983	-0.7285557684743924	2.2214361894559067	-1.5017712754276733	1.4783061435166915	-0.5155285985903354	-1.1842566983998246	1.0079776115374064	-0.5229159447869262	0.0549652492085734	-0.6997484092542804	-1.06805674707596	0.48067608499273	-0.5804375212001747	1.6795693606710027
0.5426263529919428	0.6293370324182886	1.1194989517550815	0.5064641635648445	-0.4704245336250531	-1.4044837253500129	0.2996529101576554	0.4143155454479764	-1.139857617841096	0.4719891798556587	-1.6441136529011016	-0.3744173890325911	0.6975891978965286	0.6223955048300038	-0.3310677736445593	0.6724530119772312	0.6108372333846427	-1.644652035528049	-1.0596803713264829	-1.1898992326007414	-0.7792965724886375	0.1273872251447356	0.5289338343244059	-1.6443679318825395	0.6854565989827561	0.4939154889370158	0.5167742581224991	-0.3945027402952218	-0.2251447698821798	-0.9081495501822512	0.133576779923817	-1.644961873188843	-0.7888566008064768	-0.8931902103556283	-0.0897256510512203	-1.2869978438661756	-0.7285557684743924	-0.097477163759579	-1.5007351553767865	0.6152075983576736	-0.2415508604561526	-1.3552791256572252	0.5748325677408354	-0.7043896345924419	-1.1580708860169415	-0.6997487384856618	-1.0533493286018882	-1.1701412698398892	-0.5812445153634018	0.3751184699717522
1.0132590842615996	0.7597404730806128	1.8352557604179724	0.6079029885290193	-0.1871098753267736	-1.1406895231092755	1.3783401149471357	1.2844006750474428	-1.1340072223053976	0.8014720475520254	-1.6442373351498871	-0.348340947385083	1.7078094383231477	0.8436280583346008	-0.3172866895020304	0.8191754846766461	2.0995475481057144	-1.6447700567253882	-0.7789391514803393	-1.1333501580193563	-0.4861365647622879	-0.03021648197617	1.204050483344652	-1.644276408736812	0.8930070413026742	1.5718678940731867	0.4947140298692528	0.1557544192601853	-0.196161901802888	-0.6358447156569088	0.3198682568614651	-1.645095404354736	-0.4731771682622357	-0.8418539365735206	-0.5915521460531314	-1.1812855540560856	-0.6156499258880164	0.1649651041086693	-0.5003431898002815	1.237532199067973	-0.3095591158879968	-0.9382489621554336	0.8419843183325616	-0.2249180433337789	-0.0637863141121909	-0.6997482461725683	-0.6351300057632177	-0.3167291470790051	-0.5808552170948363	0.5132215207780803
0.9061530547464112	0.5489070256726329	2.452321862669706	0.6379707361078925	-0.4519388028723039	-1.0814396093012697	1.7328747674413163	1.3022960004940498	-1.0875697077407922	0.9531151577085089	-1.6440988471886384	0.2309882121188946	2.490866618642106	0.9831902307124128	0.0302080522261091	0.6386539154942645	2.037067860477515	-1.644652321391777	-0.7640006869871887	-1.1315021490461084	-0.6459800531200315	0.2849909322656414	0.8227674124508072	-1.644323266834238	0.9544451782061644	0.9081534928322096	0.5167742581224991	0.1746932395785692	-0.2251447698821798	0.7848717942514349	0.6775032589750816	-1.6450161770714462	-0.6245202859854557	-0.3991800899104012	0.7518263294459023	-1.2290029070953623	-0.7285557684743924	0.7017686408594053	-0.6897914793807199	0.7412739543512564	-0.2582280153653888	-1.0872879108842055	0.8764822695008633	-0.3733658315820486	-0.0033082908554786	-0.6997483378549741	-0.7175621079078509	0.1353110008222346	-0.5805420464875184	0.3028668856351211
0.5601121823930877	0.6472812109391072	0.8975776965703035	0.6998206780612077	-0.3994884742167465	-1.2018263768474722	0.3836399073335595	0.3588220200140719	-1.236023494459137	0.6914990035636134	-1.6444368794409048	-0.2174150533472335	0.785730553245724	0.7944230805651163	-0.2456718612991016	0.6016118499641692	0.5069809403878954	-1.644792204577349	-1.2101545462887848	-1.1462862208320914	-0.8837813853838941	0.2849909322656414	0.8529716562697406	-1.6443428519641234	0.4997549836708372	0.6863074670834449	0.5167742581224991	-0.0081245328194691	-0.2251447698821798	-1.0299751230619447	0.8333956750552239	-1.6452419526718418	-0.8646151159480725	-0.7760716066188337	-0.2054211012437899	-0.9724303703687897	-0.7285557684743924	0.3113314439386844	-1.2466244191529043	0.7037141403494472	-0.8590483368922688	-1.2946593785481948	0.8391046850069587	-0.6683206967105263	-0.6531991883974665	-0.6997484548051021	-0.97427632556025	-0.6551580432088471	-0.580927074278893	0.1035147153473056
1.100514185049481	1.2631675785168517	0.7505828382222156	0.8118524729179822	-0.4946986479080784	-1.15691720650892	0.3702872276331237	0.6779207326156248	-1.1358354709103031	0.6256337306772566	-1.644076393251961	-0.4082256528109109	0.4598991365331775	0.6386818728580804	-0.3486964560123174	0.986282391224434	0.5266989181000896	-1.6447907752561108	-1.0034067561576785	-1.2933877351026222	-0.8515035841807347	0.1273872251447356	0.6812480180075027	-1.644729466612781	0.85603108584647	0.7608035046363023	0.5167742581224991	-0.3203490525105906	-0.2251447698821798	-1.2832074402314522	0.3209033339113297	-1.6452493431835262	-0.8627291165035132	-0.7776146094652979	0.0438830544229506	-1.2381793211413772	-0.7285557684743924	0.2778557314572413	-1.350755742085252	0.4599854135844249	-0.1990652620397741	-1.4877296276227363	0.6848572578824511	-0.8517663242917678	-0.8913284681649962	-0.6997486160058121	-1.0078827359920717	-0.2070896605055233	-0.5813205428111444	-0.4655684832583178
0.6622360951506198	0.653937735008261	0.4130745947367353	0.5101607678059955	-0.8258847866857717	-1.1067246043658328	0.3172311319013523	0.2423894658308997	-1.0455199898279606	0.584469539966756	-1.6449264800939605	-0.314826839622573	0.7089809759329511	1.0220844669036873	-0.2993395666827394	0.8317749442047532	0.6013848636584761	-1.6447657592203435	-0.3513503065550081	-1.2438610946195792	-0.8828463168429513	0.2849909322656414	0.9479019048807508	-1.6444527847040709	0.7551863319728904	0.7169292392681086	0.0533715883777343	0.1281056495099334	-0.1087120215447732	-0.6670865945660912	0.8638763012706878	-1.6452289559361706	-0.893402281660497	0.4976705173134337	-0.6167864560129424	-1.191563137787622	0.4005026573893676	-0.264320296314007	0.1953867233898023	0.7688053645558603	-0.6410528153472407	0.2095743819557555	0.9787953865088392	-0.7035911227103083	0.2808148719648103	-0.6997483150213912	0.2220441478124811	0.7419852066633151	-0.5818506992245277	0.5090097489438933
0.2064655136379591	0.2626010128854663	0.3558805295899705	0.6541834413049501	-1.1556237657396813	-1.107101992351871	0.354292895447826	-0.0117761162762652	-1.0930544535555096	0.4991950452934488	-1.6446575891972068	-0.2754508716061209	0.4817579165037432	0.8464625929887972	-0.2779151738091455	0.312435294567021	0.4765881794021532	-1.6454122406592977	-0.123817197175915	-1.0483417452499542	-0.8853586136659417	0.6001983465074529	0.2503160535095096	-1.6443528523873712	0.6844637525181149	0.6456123815069257	-0.9547808427956432	-0.0859024599710417	-0.0666686346108823	-0.8836230963348359	1.3794950285620835	-1.6453472768641044	-0.9372557689760824	1.4122366819845191	-0.2128735514331218	-1.082914395482807	1.7553727684258795	-0.5159457164947306	0.8762207113402817	0.2668083958235431	-0.482391913452102	1.3531357653396006	0.4605590256443208	-0.5589273233647125	0.7604129890602565	-0.6997483008265237	0.8686142645277345	1.1068079780058284	-0.5813659098065946	0.803404497358328
0.5674539890941169	0.6383307140448378	0.735486785055587	0.9335197023617704	-0.7734083035951038	-1.1554076545647671	0.3538219632034636	0.3965046026950847	-1.1892203301735509	0.7676136984501045	-1.6442360729216206	-0.3387402715304797	0.3595292369877352	0.9842935526053403	-0.3121724860220177	0.5928358517554688	0.3091595909603136	-1.6447229053631742	-0.2811340090859677	-1.195443259520485	-0.6675071495824426	0.2849909322656414	0.7404410145978318	-1.6448488393480152	0.8633448307475795	0.5485195427049807	0.0195918638649504	-0.0414228666405041	-0.1343317832337321	-0.7690776259163012	0.4189732252571756	-1.6453057326108884	-0.7271662274576656	0.0664873451032415	-0.469327548444975	-1.1900949115402597	0.5134084999757436	-0.5891375242915432	0.3152702132616545	0.7176371894713693	-0.4945661522978822	0.4700797129984082	0.8170920136352692	-0.6865370209584565	0.3900161806719393	-0.6997485521038819	0.0131316806266908	0.2502835579497153	-0.5819656809157098	0.1979470303180298
0.3413500038303535	0.524718933718798	0.2600392641974198	0.333874995635765	-0.7864867301188351	-1.2067324206659693	0.1467064144130794	0.1125158113012145	-1.0455199898279606	0.3166622574210168	-1.6443505226899673	-0.5618627141650071	0.3848153881951067	0.5159541958019082	-0.4254417045771614	0.3923081559903226	0.6135250221015728	-1.6448586147351496	-0.4251558908307808	-1.195443259520485	-0.8624971477211344	0.2849909322656414	0.5451517266654475	-1.6445311696145677	0.5989399749481655	1.019574867473848	-0.2110753978080609	-0.2031382219052633	-0.1188742535914432	-0.8178676057559153	0.6955540412789674	-1.645077215722841	-0.89452532359218	0.5371781821731539	-0.5703885819319915	-1.1409093322536206	1.1908435554939996	-0.6253439320753824	0.4210477384359468	0.7141750427676901	-0.4882898879871287	0.425981557019633	0.4135716257465407	-0.7953731002237417	-0.2521441615428998	-0.6997483669416071	0.0658571449681983	-0.2512299393343676	-0.5816425551414524	0.1665180923880284
0.694555646778803	0.788627315390485	0.424145206227299	0.8745020767144235	-1.0896671311473023	-1.1965429450429363	0.597279563927725	0.3274783897674342	-1.1332759228634357	0.9792862124855066	-1.644365161534469	-0.7042637457445416	1.0336042593823722	1.2852456903826306	-0.4915544989118	0.907710425693101	0.3152120959737438	-1.6448074327635571	-0.1162057824843737	-1.0512985596071505	-0.954660223023814	0.1273872251447356	0.4496875129577595	-1.6444755349726567	0.2991206617183974	0.3268709842064853	-0.6748916968325741	-0.1538419459310685	-0.0853343307827029	-1.186396909307854	0.7512064120807144	-1.6452416582641096	-0.9377464182998156	1.1637611937478596	-0.6353635693897048	-1.0462087392987482	1.981184453598632	-0.7422263632572791	0.4805098955329686	0.0859706774035461	-0.7697773845094283	1.0101912743008663	1.1743482331863284	-0.5088371135002153	-0.0067747554118419	-0.6997483590949904	-0.0469895967984775	1.3956184887498626	-0.5816306383847196	-0.2713546918216749
0.7017268294279219	0.8465458447391885	0.5793333374699099	0.2938785463376814	-1.1578907029770305	-1.0595511061110514	-0.0045551438175477	0.4547886842645885	-1.187757731289626	0.2262552602029673	-1.6440836756418384	-0.577389682374704	0.1174676648974744	0.5684075919987727	-0.4328582525553118	0.6997971824195001	0.3453572894298775	-1.6449914765158271	-0.6933954830015425	-1.1462862208320914	-1.000484850510846	0.1273872251447356	0.5091932067652851	-1.6448275745220426	0.523588411702707	0.625376701417911	-0.415270385577177	-0.2547696308621602	-0.0795013007290091	-0.7527771177493695	0.9135297374644318	-1.6452928441415242	-1.0598662829241527	0.8604543584606091	-0.50518606439355	-1.092090809528822	1.4166552406667516	-0.5109136543987105	0.3728303760371546	0.8659517888921406	-0.7810750483819043	0.514966098453189	0.3989132118060018	-0.5635783537764814	-0.23106758710601	-0.6997481188340398	0.1796894622126267	0.479505539122435	-0.58152997984838	0.0092184849274787
0.4426626908578265	0.4693337898032776	0.6624320174764952	0.3662324363466178	-1.322155376469883	-1.2565476348230185	0.0037008201162614	0.1949798438577882	-1.0455199898279606	0.2584994980114544	-1.6440443720782398	-0.5199340348790011	0.2186061827069123	0.3091412311843994	-0.405029421067792	0.5002937426951357	0.3832295764604577	-1.6447764918569667	-1.4258730121085177	-1.0468633380713557	-1.2526837202261691	0.1273872251447356	0.5820663861600455	-1.644299244104181	0.6843405236695722	0.6066794412471544	0.358767873258619	-0.5527094763115685	-0.1611637214807243	-1.0066095772458807	1.0422381910257938	-1.6451589912944216	-1.2604725714906688	-0.3722358375299215	-0.3406412360947727	-1.0278559112067187	-0.1640265555425124	-0.3058856781825738	-0.5574373679651309	0.3961021796475134	-0.8311504523892563	-0.751213834881852	0.4299634770831774	-0.7631644373207872	-0.8967409713410486	-0.6997484794572165	-0.7589452309418658	-0.5125598747422746	-0.5813529520077674	0.0086190971432293
0.4880614250824757	0.5437876159132826	0.7546083609055693	0.8588857022992008	-1.0140134135757135	-1.0595511061110514	0.4412228053914296	0.3290712887961258	-1.0323565998726396	0.7762694992372557	-1.6443493319567073	-0.5314751278748777	0.5442820192778308	0.7031837544787921	-0.4106817811257002	0.7470411469907501	0.3173842278861006	-1.6456191850817747	-0.91795142234933	-1.0494505506339027	-1.21268640270518	0.6001983465074529	0.3307327106363726	-1.6445121324653778	0.6241188228538259	0.5741401830336278	0.3418090727889371	-0.2405736088297121	-0.1553306914270303	-0.9314303021189076	1.4358902125158732	-1.6452007235141275	-1.2182364503035412	-0.06526221223355	-0.0405100307010252	-1.1889937418547378	-0.1640265555425124	-0.0702692153688809	-0.2027440788140968	0.7852163416099764	-0.5274313392260093	-0.733609734713577	0.8636467221354199	-0.5704958563802629	-0.6462078803674454	-0.699748437391841	-0.6668043351319798	-0.3029067671203613	-0.5812986114524088	0.3433834101186795
0.5338668890597242	0.6631803194065021	0.4283944095004846	0.8538853129331949	-0.771498850281492	-1.2059776446938928	0.3833493178619711	0.2585098347536347	-1.190317279336494	0.8074702864795342	-1.6440956876509434	-0.6044528649302795	0.5403604597430289	0.9559539087362574	-0.4457230261788534	0.6681422472856913	0.1736469944650142	-1.6447074001145796	-0.9748440356598412	-1.0025111227134067	-0.9503558363351052	0.4425946393865471	0.8611445910107658	-1.644373002242261	0.3778931221461563	0.5055577015590168	0.3357425100192937	-0.0670921147592336	-0.1571535133188097	-1.1317955278085952	0.8808751124262283	-1.6451034333390675	-0.9584774257722692	-0.2961978264281174	-0.4661491738267309	-1.132467031331287	-0.1640265555425124	-0.2910365918789573	-0.3440430526070356	1.242574421449896	-0.8231444107758825	-0.7441028089290553	0.9305648368173312	-0.6797944486475063	-0.423805629808514	-0.6997485251125409	-0.5179168727594031	-0.0969513756575311	-0.5810313256065986	-0.0704210104888724
0.4286971110865261	0.5529514670502672	0.4687177119127537	0.4978853165371429	-0.8537336232972471	-1.1067246043658328	0.1674020239807789	0.1991980899811571	-1.0345504981985263	0.4410010049580736	-1.644213891106443	-0.6188121710224298	0.4524151968477128	0.8631591208418645	-0.4524387817993254	0.5006412421143026	0.4701760862262543	-1.6448884126009655	-0.6345066859553309	-1.083084313947014	-0.976382275318267	0.4425946393865471	0.856817889594299	-1.6444649860249032	0.5738647851053164	0.8513939958596596	-0.5131626484509586	-0.0309457941929104	-0.0917142074039307	-1.1798266338295194	1.2018322433768365	-1.6450580007250044	-0.9779890381995228	1.1390396660648558	-0.5444329775577109	-1.0942931488998655	1.5295610832531277	-0.7205407805635777	0.1338247642355089	0.3592755648886465	-0.7683227156597271	0.2824692342217352	0.6530487874677555	-0.7463730941604932	0.005281745061145	-0.6997481731179687	-0.2416180701723941	-0.0771103842342436	-0.5815039058183347	0.2328430643720521
0.8003384868938042	0.9028194748266816	0.8404181441971783	0.9613070530462574	-0.486727681013866	-1.254283306906789	0.476852801636128	0.4172981869915079	-1.142051516166983	0.910938116224836	-1.644027543580849	-0.3680431935105239	0.8284896500068434	1.123111915632503	-0.3277138918917234	1.0507821787406633	0.6535341179891433	-1.6447973064595622	-0.9862889408786149	-1.0427977183302104	-0.6980539085317936	0.1273872251447356	0.7946394664331603	-1.6443092226871217	0.6647886714446755	0.8149708462947063	0.4814778929173063	-0.2004301500710106	-0.190328871749194	-0.9810387354057122	0.4829011332187292	-1.6450437021899529	-0.7413710502294315	-0.8596488445619174	-0.3019293045792673	-1.0458416827369077	-0.6156499258880164	0.238996227119296	-1.2515345193619871	1.1228857627705913	-0.5116169296013412	-1.2924798400632744	1.1031490789846528	-0.68323976534631	-0.6604173555441357	-0.6997484476762305	-0.9836221818782084	-1.285086811706773	-0.5811383925233264	0.2071850032179402
0.241210522343867	0.315691972999046	0.2142186365158433	0.5186653931083013	-0.9436842952628758	-1.056154614236707	0.2138131871286698	0.0072588902087145	-1.0382069954083375	0.5750062935822772	-1.6447880768958132	-0.5699969930231621	0.3037045036825566	0.8281702350532932	-0.4293212001729478	0.4771905590336819	0.4673680496430455	-1.644781039745442	-0.6259799974916697	-1.0505593560178514	-1.1179373053493438	0.4425946393865471	0.6234347671459298	-1.644664942885438	0.1363270273525761	0.562051180704799	-0.5182640762345222	-0.1763598622010014	-0.0539088813684267	-0.833467179711498	1.1550284144658445	-1.6450461277562347	-1.112784210397196	0.5824579331305941	-0.3699237382161299	-1.1420105019391422	1.4166552406667516	-0.5761250425342619	0.4430925528652459	0.6783399005197053	-0.0131362771040874	0.7827683919495146	0.7555783041571189	-0.7897601497696239	-0.0211441259649438	-0.6997483251030502	0.2957879711745503	-0.1375611333564727	-0.5818206313832016	0.1919819302769523
0.9099953891960963	0.7429165922729152	2.246402469363688	0.7182797355629262	-0.4237675659449584	-1.157671982480997	1.4254081441236215	1.465541405481853	-1.031625300430677	0.8925976327059562	-1.6443095095568194	1.9725785834767933	2.0769843655870908	0.9068098327102746	1.551129776591092	1.0556231186840113	2.308253213735135	-1.6449322582750163	-0.7420380362590789	-0.99955430835621	-0.7977812581837784	2.649046539079228	1.2454676598749488	-1.6446128679755132	0.7141747597020955	0.9384612556971564	0.4708614080704292	1.3307292611046864	-0.1786628116418061	1.2953084263800263	1.83742977202463	-1.6456280878444445	-0.7997165552843496	-0.0297045143059943	2.011877468485606	-1.0315264768251249	-0.5027440833016404	1.5119637632931375	0.23525399783384	1.0261120475305197	-0.6823709497557361	-0.4530036785514591	0.8620992053338526	-0.2325845051663579	0.9522234291209248	-0.6997483517043485	0.0529770714115264	-0.135850163544502	-0.5805567753324117	1.531475686735511
1.169247513166325	1.1608281782780807	1.4911561883405149	0.6769506033587636	-0.6812269352328523	-1.3052306850219528	1.1997044950182782	1.0850315540197384	-1.0444230406650172	0.9180889560306184	-1.644085933290103	0.2842418477041132	2.23837822475961	0.818404281128194	0.0661201093364879	0.98616457048942	1.6045772521954094	-1.64499916288242	-1.1519361882471044	-1.0509289578125012	-0.9992668566352524	0.2849909322656414	0.6746790498577406	-1.6443539273665655	0.7664676978677263	0.7688276237287409	0.5167742581224991	0.0827232354757058	-0.2251447698821798	0.6658671330015951	0.6323095551720155	-1.6452800991260006	-1.0210599472688482	-0.4147170853615353	0.4993946836966535	-1.0799779429880825	-0.7285557684743924	0.5507984382863343	-0.6120820795724813	0.6708001353848458	-0.0425738149165256	-0.9458775385836464	0.8376725178003815	0.0112016335609995	-0.162241065151633	-0.6997487818038405	-0.7114184468754284	0.2489753193192889	-0.5811185926316195	0.4398700746276134
0.8005068376680237	1.0120521962084523	0.7540907719579407	0.8841545258480162	-0.6268834318104244	-1.237678235521106	0.3989710960508493	0.510434021388378	-1.1884890307315883	0.6756707276782921	-1.6439425644645274	-0.4780408217975541	0.5289964457592484	0.7517533705391551	-0.3842478782118282	0.7909650194140186	0.4052487019476525	-1.6449441599833	-1.1064865215293085	-1.2438610946195792	-0.7719757549734021	-0.1878201890970757	0.737404921105244	-1.6442881450576414	0.9137618619237232	0.582021013999588	0.5167742581224991	-0.5237753285225707	-0.2251447698821798	-0.6076330088436408	0.0502933078262835	-1.6453094555233931	-0.7732250113456993	-0.6657076582571854	-0.0237976254901039	-1.2378122645795364	-0.7285557684743924	0.0456105326864921	-1.026379220586973	0.5561296241219992	-0.350406497276777	-1.1393320756246843	0.8223562884909773	-0.5727944471924848	-0.9431412045368068	-0.6997488221958932	-0.985133718696175	-0.8391815647510246	-0.5811482625177614	-0.0038920782730758
0.6150843805619343	0.8934072382315837	0.3260709728598722	0.5912714418443623	-0.8163654830887265	-1.3044759090498763	0.2985618986972863	0.3207957010764924	-1.1892203301735509	0.4895517036343699	-1.6440113670870475	-0.4389512620629556	0.2610273868252297	0.4435289532314547	-0.3645145236915339	0.4878074426144398	0.2399088504072514	-1.6446979051530777	-0.8685362187503297	-1.2930181333079729	-0.8988897264365565	-0.03021648197617	0.7201267431157107	-1.644443646696742	0.7617488670016288	0.5171225002206263	0.4241212994588626	-0.5635086322481778	-0.1772045541283826	-0.8788345476070226	0.2461075926307277	-1.6451996234863544	-0.8840007239125457	-0.5326987906369335	0.1216740361584217	-1.2389134342650585	-0.3898382407152644	0.0472409184035076	-0.9677533224313748	0.3692121216599506	-0.3882880451275844	-0.8983687811493546	0.4338073473503784	-0.7285381346129639	-0.8310713459648563	-0.6997488291694908	-0.9076663376268485	0.1737577076167979	-0.581671016653858	0.0837430262087977
-0.474225328113198	-0.3978176756627142	-0.3451966634390447	-0.3975439645886035	-1.656205453845409	-0.4999570201533639	-0.4636927053957876	-0.4580076980371603	-0.4968371757711526	-0.4691590531525698	0.459259750138879	-1.0508654480106985	-0.4405692270849632	-0.4030658871142656	-0.632567519813254	-0.4007548592113509	-0.3635673963153609	0.453091761377466	-1.685930162472209	-0.6902837359653871	-1.4853756859570928	0.6001983465074529	-0.4089616357840444	0.4759821650710357	-0.4043145532795483	-0.4054698666267648	-1.5715020989004735	-1.1970618123032488	0.033878220939667	0.7300235859683047	0.578264828269266	0.459425736661747	-1.4888905543059163	0.0679031898452996	0.2122481896725142	-0.5068367977835895	2.545713666530512	-0.8708377505819769	0.177115470613867	-0.4127995417212914	0.3704971776600027	0.2504456380762646	-0.3990576276857642	-0.8827018857162159	-1.188154005799786	-0.4480295484399103	0.1131898668905048	-0.1424099889861903	-0.5721636783473085	1.162100208625498
-0.4740955394552142	-0.398039125797596	-0.3451936193686373	-0.3976602204264593	-1.920373413310553	-0.5072688346159994	-0.474459006131922	-0.456703059729251	-0.5526386695936172	-0.4830273482737533	0.4783328007335491	-1.3715992412517004	-0.4501186127068254	-0.4031751552591278	-0.7378364892969095	-0.4008179693116093	-0.3635663932630272	0.4858672317303803	-1.8186252223228687	-0.5028159868841682	-1.6371036961334733	0.4425946393865471	-0.4089614519663115	0.5683129141031512	-0.4043145127744306	-0.4054698515037003	-2.7609620310302234	-1.3481445765475268	0.1246547511502791	0.36602389915869	0.6427733612796327	0.5477199380577062	-1.6269663287047815	0.6330441833303062	-0.0168177366838846	-0.5174872351859546	2.658619509116888	-1.1008502678577798	0.8648092172579845	-0.4226894037265736	0.6877618315492738	0.7317842606960377	-0.3993713907246794	-0.3594102265008972	-1.5276354121708806	-0.4867128816771322	0.2669914647288961	1.0313471648862047	-0.5721686804453036	1.4956837707322417
-0.4648880071878537	-0.3976650288312582	-0.3452002102795817	-0.3974549850800962	-1.5383761351726293	-0.6099771199980251	-0.4708512330153747	-0.4562759166189487	-0.5280270344605229	-0.474984785207789	0.6161994184178602	-1.016499085637787	-0.441635939225477	-0.4030873999441748	-0.6198501040672548	-0.4006658814111001	-0.3635677847099184	0.508118468483735	-1.637396262422402	-0.514273593787842	-1.4799263045233524	0.6001983465074529	-0.4089613984769479	0.6077113770451942	-0.4043142753386697	-0.4054698976124817	-1.0517079706833456	-1.1842208164820445	-0.0311509500495615	0.2021314141173157	0.7318823289336279	0.5430649716575789	-1.4630266089794874	-0.1020118682690519	0.0331381273252397	-0.5324299922247069	2.31990198135776	-0.9562126529292658	0.0839908194717697	-0.4184952036501791	0.9271637406966128	0.1301199498608382	-0.3991429380403666	-0.8791326313365033	-1.16969331492869	-0.4338420631421953	0.1951541223920078	-0.4195333998435764	-0.5721990389275345	1.8006703523425969
-0.4596927907968998	-0.397499468280763	-0.3451982491448616	-0.3974389294186802	-1.2400246832178403	-0.5082858274323909	-0.4464301759670546	-0.4498918018302139	-0.526840994700381	-0.4633638752584218	0.4993582108379103	-0.379202561703883	-0.4101722846955677	-0.4029409359648203	-0.3335792772976728	-0.4003923325692232	-0.3635712037548831	0.3331154983424859	-1.6835444077920974	-0.5216525493560109	-1.3413624420205634	0.7578020536283585	-0.4089614722830063	0.5618467541546481	-0.4043142687537556	-0.4054699132296417	-0.0268724918934508	-0.7905883301219181	-0.0167962276517991	0.3859666162788659	1.0235373079775885	0.4278920933060472	-1.3108330551084508	-0.5533166561473007	0.1259564864253078	-0.5158890411780063	0.7392201851484956	-0.3610147185661584	-0.2810839003765696	-0.4162535035697155	-0.0869101006777107	-0.233834594287732	-0.398980026149039	-0.434944928285867	-0.8732235267348717	-0.2994658891227702	-0.1976879548975184	-0.6707083133151295	-0.5721737774424612	1.986927588289755
-0.4587261578270146	-0.3975936632201498	-0.3452008423820071	-0.3974036037947904	-1.152859735666057	-0.5265078574344302	-0.4561845632659992	-0.4331268195141108	-0.5242171838614801	-0.4708057315111094	0.5348010450138335	-0.5825956433311743	-0.4213724945167115	-0.4027877815726142	-0.4353413340745186	-0.4004268867408357	-0.3635748108286991	0.5180413173061772	-1.5872990895580288	-0.5141650540993052	-1.3526965756852805	0.7578020536283585	-0.4089614393308155	0.6035008542880294	-0.4043145110548654	-0.4054699776187854	-0.0925016709468589	-0.8416024275151389	-0.0550754873791655	0.7087099167400397	0.6140048000299864	0.458825095835924	-1.3129310340783575	-0.5931368945005363	0.3305443745108088	-0.520621065665663	0.6263143425621196	-0.3387848125052911	-0.5138430000660948	-0.409595317512662	0.610246845117397	-0.2507093060747342	-0.3987206546501116	-0.7846556146612602	-0.8811783186362843	-0.341753629927254	-0.2014298489541723	-0.3925684728987263	-0.5722785797042861	2.1140069905886203
-0.4640779353412688	-0.3977981022105032	-0.3451990041089621	-0.3974090822217877	-1.4278727975560348	-0.5602470113291843	-0.4650809207848038	-0.4469310817729121	-0.5694290309902809	-0.4673406275795426	0.6444335405580022	-0.5774357460911208	-0.4322092701390584	-0.402970133748496	-0.4328802650172032	-0.4005165425158633	-0.3635674267090142	0.5596872131215773	-1.7022251331452232	-0.5269235251081863	-1.457769881268813	1.3882168821119814	-0.4089611641034392	0.5212452847105581	-0.4043142667436641	-0.4054698871946838	-0.650763322180586	-0.9765140606829464	-0.0970003908900908	0.7491193596555222	1.2320653378783004	0.5836082274006215	-1.4373702790053915	0.0364444135724671	0.8351901489982606	-0.5018065859128323	2.31990198135776	-0.3499891693684143	-0.3270979665536463	-0.4150134021034949	1.8556689212515385	-0.1734394348452529	-0.3990261781675259	-0.8478807527668649	-1.053663344939799	-0.3973810534164646	-0.2983586924660191	0.0596812507405388	-0.5722641916622051	1.6297902727812972
-0.4673741346603414	-0.3976984293594116	-0.3451974511098034	-0.3974604290813154	-1.3149400753410776	-0.5183247418131827	-0.4580368740322274	-0.4453665719405664	-0.5258416133755888	-0.4654623581458906	0.5348010450138335	-0.5152182555316481	-0.4341346498213503	-0.4029396612483385	-0.402710781920189	-0.4005791593613149	-0.3635689584163862	0.5393904768938551	-1.7410288520522463	-0.519987496424624	-1.434718890856913	0.9154057607492644	-0.4089614884178488	0.5089144680645752	-0.4043143445631543	-0.4054699326412104	-0.8379995094800178	-1.157455271374773	0.1147386000589995	0.9687107642277304	0.9094349271040016	0.5597327545741633	-1.4247979590363595	-0.3887650241068327	0.2681395948825124	-0.5259959127426789	1.4166552406667516	-0.8177477176810801	-0.2547197495968314	-0.4104020158447724	0.8991629473005512	-0.2063209441348972	-0.3988895428337619	-0.3982237383623277	-0.8239357425244449	-0.3688201325411054	-0.2668883712551201	-0.4309882194201375	-0.5721610711469465	2.3330412872038955
-0.4747065079406463	-0.3979603712858565	-0.3451964638811486	-0.3977506674960972	-2.059157708383494	-0.5091942033460378	-0.4802973548999726	-0.4631238088270407	-0.5179684633947643	-0.4811321781403158	0.4068464063787215	-1.2222712031937746	-0.4474777579917011	-0.4030883963702941	-0.6918410173555056	-0.4008151500821036	-0.3635637255720286	0.4455744516634948	-1.7549578821968987	-0.5511403791656493	-1.643566047131025	0.7578020536283585	-0.4089613654133845	0.5222979153998494	-0.404314506863506	-0.4054698828340434	-2.7413835784554674	-1.3649669710726142	0.1004112199896138	0.8069020914484778	1.13898888254572	0.5721960517099874	-1.6346597305201926	1.476994987149202	0.2877833666317032	-0.5480482612999319	2.997337036876016	-0.9583134098466616	0.7121709273250949	-0.4203547809614841	1.4703207213868033	0.5661441633057969	-0.3992585432129183	0.4240834901385442	-1.5259376068132822	-0.5434342670471474	0.7698735682499938	0.9039098358588992	-0.5722127968223879	1.924980051391403
-0.4767526512018187	-0.3979533659160391	-0.3451979480869932	-0.3977379422677483	-1.9489675216448368	-0.4923852128332702	-0.4755238150915441	-0.4654123011188784	-0.5192120476319794	-0.4829488337503118	0.4152565704204659	-1.2358061527673292	-0.4431623794588028	-0.4031662689842271	-0.696226569395838	-0.4008050416189251	-0.3635700742433315	0.4939859262214693	-1.7928807768179058	-0.5365298328230574	-1.6420299471348456	1.8610280034746984	-0.4089611710041965	0.5170347619533934	-0.4043142471320263	-0.4054698609560542	-2.457909645401246	-1.3104154592967068	0.0480962316955461	1.7115189718420627	1.4174847453976838	0.4456109976678213	-1.6390956743578862	1.008221460158607	0.6761064577194208	-0.5171206413211696	2.88443119428964	-0.8741562382415744	0.3233868893061181	-0.4195052935900759	8.89630763071056	0.3360070085555513	-0.3992585592881923	-0.7806178119720559	-1.6072890010511582	-0.5044553941219612	0.5705287300088293	0.643090081537213	-0.5721431685683318	1.8380087167483568
-0.4741528383664345	-0.3979138880183525	-0.3451972834775149	-0.3976164654765269	-1.6972193952121972	-0.5731265976229794	-0.4764482266892008	-0.4455900391613597	-0.5012804877752817	-0.4763169821697973	0.4816367937499489	-1.209076234258179	-0.4428390229528121	-0.4030839012006508	-0.6875240718166191	-0.4007322457754854	-0.3635642086039932	0.4115962117563448	-1.555506393617066	-0.5002206418352433	-1.5448374396596218	0.9154057607492644	-0.4089613584395538	0.4782378022623741	-0.404314090002576	-0.4054699002094734	-2.048003029170604	-1.2961603852444334	-0.0395450448612054	0.5496670663664684	0.9275361785280416	0.3631730443236347	-1.5269338884835015	1.002804893451238	0.4088459439963235	-0.5405523605681284	2.658619509116888	-0.9037775855619482	0.6295799721437746	-0.4201048872348829	3.0134424753807094	0.5189567461466655	-0.3992824611845372	-0.4842157636181332	-1.51006781084972	-0.5205469974049524	0.3930460833470034	0.1167759837164711	-0.5723133368073796	1.3847059665116537
-0.462644699422214	-0.3975357878587371	-0.3451999752960585	-0.3972319255427209	-1.374802597744583	-0.5394061569016845	-0.4636140218421815	-0.4523781933813847	-0.5007188257396331	-0.4685071780174104	0.4467946855770075	-0.865431997337764	-0.4198075295680349	-0.4029997035437299	-0.5606463700642016	-0.4004995025857382	-0.3635694166854504	0.5351807834540313	-1.3966934952692451	-0.4918019000459022	-1.4581838972277668	0.7578020536283585	-0.408961475195578	0.4326739309973395	-0.4043141633741759	-0.4054699095457167	-0.4114098456328586	-1.0141837444661268	-0.0751265281887385	0.2421809811837882	0.784801648443632	0.5250457468828934	-1.4182853825060575	-0.0707666041434368	-0.0264485020014233	-0.5033555040663593	1.4166552406667516	-0.8653001504274279	0.3143858016925064	-0.4148837638048601	1.1099257511679368	0.3621342285949638	-0.398921686946353	-0.6989656640625028	-0.8981345020206841	-0.4316585526291509	0.1050926792335232	-0.3276625937605025	-0.5721820462020253	2.064722034210829
-0.4755134142752707	-0.3978246443369968	-0.345195592200167	-0.3976194880076326	-2.0174397606675964	-0.4920043303510788	-0.4808599660803781	-0.4570382750517865	-0.5130609256713644	-0.477556719708249	0.5715955126964655	-1.2958040508712565	-0.445611390991483	-0.4031671481304879	-0.7151470452992852	-0.4008129880202318	-0.3635646473826403	0.5308207438199282	-1.6787341328043817	-0.5062034585698941	-1.6216381449789463	0.9154057607492644	-0.4089611610472758	0.530718960914179	-0.404314079936957	-0.4054698693169334	-2.4820380200532344	-1.2999124140939278	0.1355643401725786	1.0516807037742864	0.6869606844017445	0.3929047652018658	-1.6119314148426334	1.2030325535170212	0.6267209871377427	-0.5000580140908091	2.432807823944136	-1.074338818995489	0.6796625192422702	-0.4196161283755324	-0.0248051537789041	0.945685808962127	-0.3992156106929321	-0.4584420192778199	-1.2635061866081942	-0.548653812177551	0.110374826863563	0.6696410960535583	-0.5722886024457062	1.2894412562680275
-0.470236560562571	-0.3976582059429239	-0.3451993141997781	-0.3972062684198874	-1.3014785997569498	-0.5203738762639941	-0.4565202086375206	-0.4470698311954857	-0.5599227672739352	-0.4669444090991076	0.5700936976890111	-0.6715816109212036	-0.4300658347565918	-0.4029559207399502	-0.4768217202982612	-0.4005609647315408	-0.3635684810282654	0.6193746522505086	-1.640310372585701	-0.5202205478952133	-1.435342559084251	0.7578020536283585	-0.4089607656869158	0.3511702404836481	-0.4043140476265683	-0.4054699001435627	-0.2393400652575336	-0.9535377305586672	-0.1182909505860737	0.8915167673756804	0.8177562432533155	0.4690359898749124	-1.434908468329488	-0.3291328642277734	0.4991177232937641	-0.5422161168083591	1.4166552406667516	-0.3968062318118185	-0.4012336872683122	-0.410650279218177	1.7494077690912229	-0.3925276072780834	-0.3988787080116565	-0.7102632968781103	-1.162484347603503	-0.3588212505235798	-0.3148373283281021	0.3777582550177072	-0.5721710076884948	1.5160260983586211
-0.4705592137910369	-0.3978127033506022	-0.3451948481506751	-0.3974931929057406	-1.5796226667967648	-0.4987605954597319	-0.4553946245484124	-0.45427169008198	-0.5070499638749549	-0.4743348580438673	0.5736980537069014	-0.8942577655869253	-0.4358188999746643	-0.4030212943975726	-0.5723584898877374	-0.4007433012907924	-0.3635666859441746	0.5542747501275181	-1.6384894841446795	-0.5071750790892775	-1.4782660618468362	0.9154057607492644	-0.4089612693396641	0.4272604017381277	-0.4043141877237356	-0.4054698840941683	-0.6979170600719009	-1.0844319215814386	-0.0479847102201438	0.9052169213964094	0.7810402725068608	0.5041734781855495	-1.4570425347389564	0.1791022849592198	0.6282553007724032	-0.5464242539649531	1.981184453598632	-0.478085645138408	-0.3249904229112684	-0.4158834722073351	1.7332024432121458	-0.2092479581233881	-0.3990386666926129	-0.6474547782591578	-1.083957873658567	-0.3612810125127756	-0.3393437927400924	0.4751179334863229	-0.572185809325549	1.668242042499546
-0.4589869451182525	-0.3977234108814118	-0.3452039623598572	-0.3973341528460085	-1.3672342637910782	-0.5264698578917885	-0.4541083935074089	-0.4414994878822153	-0.5282925485544069	-0.4718671050131959	0.6001299978380984	-0.5409955966259027	-0.4256956512793789	-0.4029126339499496	-0.4153209888696407	-0.4005254445556266	-0.3635691714186067	0.4720353818566732	-1.4770143837140095	-0.5078901733275898	-1.4236242686872922	0.7578020536283585	-0.408961485492847	0.5314708399779585	-0.4043140986169811	-0.4054698812995701	-0.5352228767042057	-0.9184252601737952	-0.0246708182242858	0.4171640627710145	0.8846465280188268	0.3909526825179416	-1.417477966222316	-0.2288853196712667	0.1150832113957169	-0.5269885413897347	1.5295610832531277	-0.8994122831187439	-0.0934659853628652	-0.4180662666068575	0.594251034370686	0.0612128802140973	-0.3990260365547743	-0.7594019024867028	-1.146636054233427	-0.3155147651680322	-0.1694920673188246	-0.1731951165180002	-0.5721729347010542	1.9115557150204432
-0.4756140394931764	-0.3979376861377011	-0.345194478409172	-0.3975158242664915	-1.879006068755334	-0.5300016814712184	-0.4804802334691642	-0.4606105491926333	-0.5086504756040722	-0.4848460930239613	0.6824294602465976	-1.406923916553736	-0.4406346468045568	-0.4031413481210371	-0.7479484606663769	-0.4008438228846824	-0.3635646606284193	0.4355012566467733	-1.8162934349196305	-0.5744251676700938	-1.5902696336540976	0.2849909322656414	-0.4089612387093013	0.466207737241903	-0.4043143179797115	-0.4054698434643318	-2.562419976751003	-1.42212563830671	0.0954166880061381	0.3486496029758111	0.4465059415796602	0.4902085789851682	-1.598484186000803	0.5095983079244862	-0.0574483715480242	-0.5189549130055781	2.88443119428964	-1.125057348132196	0.4216766237710632	-0.4214670451389769	0.1174928024340195	0.3657016508971787	-0.3992181739816314	-0.7206046757495114	-1.445100886563804	-0.5204804752215781	0.4666011441107063	-0.5667917717936031	-0.5720985324247357	1.3026381142420251
-0.4745986013657256	-0.3977763536192536	-0.3451959461974308	-0.3976131485283399	-1.6738997148248655	-0.4920537493750547	-0.4788682363385116	-0.4583280845003379	-0.5044304066274261	-0.4769282612511321	0.5595809926368306	-1.2653791358913795	-0.4401722954734643	-0.4030792909870606	-0.7056584994817986	-0.4007044343857272	-0.363568925549165	0.4197149062474339	-1.5275055259896877	-0.522055453231255	-1.517108507605338	0.4425946393865471	-0.4089614243282242	0.5850046293190551	-0.4043142714065578	-0.4054698225671106	-1.989681300726083	-1.3005551008031704	0.0182019526703647	0.6563443240152793	0.5092582983958046	0.442607793538707	-1.499012252892405	0.7765461500760764	-0.0517908066972109	-0.5198595315047572	2.88443119428964	-1.0126348983643187	0.849301431559838	-0.420633623108694	1.9237569540974664	0.6079175859819478	-0.3992346022752365	-0.8594962136571123	-1.3174228214228223	-0.5078061801937254	0.9529255460802404	0.2779525236594231	-0.5721604521244277	1.7883135131178765
-0.459335324899888	-0.3973988755920499	-0.3452002056693121	-0.3972820395620622	-1.0825375281683849	-0.5095993721471079	-0.4506488005401621	-0.433886586217742	-0.5244341068137486	-0.4611512984219098	0.4832887902581488	-0.6063423930965116	-0.4155118153975897	-0.4029501316245471	-0.4465868260863366	-0.400130513780285	-0.3635718142478947	0.5586347897616216	-1.618966875113348	-0.536711369373317	-1.282552012198836	0.6001983465074529	-0.4089612558550881	0.5219971637743376	-0.4043145728679089	-0.4054698758006201	0.0932178756601608	-0.8785355545045371	-0.1028334209437848	0.346093218239119	0.6854394869197244	0.4672340673974438	-1.2956699671261869	-0.5916576671862578	-0.0446861592879188	-0.5030958198443941	0.0617851296302396	-0.5173509896925151	-0.3559977881994709	-0.4152081745295544	0.3498515551057128	-0.2971289428839269	-0.3988505787119336	-0.8548757498844208	-0.9726246975740752	-0.335894670380201	-0.2122721574293633	-0.7879980594415757	-0.5722002905687604	2.093641279945985
[truncated: 9,643 more rows]
[truncated: 99 more columns]
