# Supplementary material for: Effective classification for neonatal brain injury using EEG feature selection based on elastic net regression and improved crow search algorithm
Source: PeerJ Comput Sci. 2025 Jul 10;11:e3000. doi: 10.7717/peerj-cs.3000 (PMC12453842; doi:10.7717/peerj-cs.3000)
Supplement: Supplemental Information 9 — Original continuous EEG feature data test set [file peerj-cs-11-3000-s009.csv]

T4_O2_wavelet1_energy	T4_O2_wavelet0_energy	T4_O2_wavelet3_energy	T3_O1_wavelet0_energy	rEEG_median__05_4	Fp2_T4_wavelet1_energy	T3_O1_wavelet2_energy	T4_O2_wavelet2_energy	Fp2_C4_wavelet1_energy	T3_O1_wavelet1_energy	Fp1_T3_wavelet4_energy	amplitude_SD__13_30	T3_O1_wavelet3_energy	Fp2_C4_wavelet4_energy	amplitude_env_mean__13_30	T3_O1_wavelet5_energy	C3_P3_wavelet3_energy	Fp1_C3_wavelet3_energy	rEEG_SD__05_4	Fp2_T4_wavelet4_energy	spectral_power__05_4	spectral_edge_frequency__05_30	P3_O1_wavelet5_energy	Fp1_T3_wavelet3_energy	P3_O1_wavelet0_energy	T4_O2_wavelet4_energy	IBI_burst_prc__05_30	amplitude_total_power__7_13	IBI_length_max__05_30	spectral_entropy__13_30	spectral_relative_power__7_13	Fp1_T3_wavelet2_energy	amplitude_total_power__05_4	amplitude_kurtosis__05_4	FD__05_30	Fp2_C4_wavelet0_energy	IBI_burst_number__05_30	rEEG_lower_margin__13_30	rEEG_CV__13_30	Fp1_T3_katz_fd	connectivity_coh_mean__13_30	rEEG_CV__7_13	Fp2_C4_wavelet5_energy	connectivity_BSI__13_30	rEEG_upper_margin__7_13	Fp2_T4_samp_entropy	amplitude_kurtosis__13_30	amplitude_skew__05_4	Fp1_C3_hjorth_complexity	spectral_flatness__05_4
-0.4103688795568948	-0.395891550834015	-0.3451914742454818	-0.3955476818417738	0.2583922635750468	-0.4652184363340969	-0.331422046290509	-0.3596681863044444	-0.4563119195470609	-0.4060908642897595	0.4951531288170381	0.9310030117373004	-0.331558985936092	-0.4020315597880305	0.5555341618203115	-0.3991296249537255	-0.3635573388012822	0.7319839517657971	-0.0145617382600461	-0.4582867269111166	-0.0720970142137408	0.4425946393865471	-0.4089601501468033	0.6356812782177893	-0.4043135637326994	-0.4054697394172847	0.5167742581224991	0.1243979858858824	-0.2251447698821798	0.9524529534004088	0.1278733083729874	0.521141581515045	-0.0200337316756847	-0.5523446455376774	0.8571183609459051	-0.4575021065698912	-0.7285557684743924	1.0611527737774338	-0.9105153888288884	-0.3945692177867735	-1.0891519088635435	-1.0597138888886406	-0.3975893607581884	-0.2195730126825203	-0.4406234304600703	0.8041981417439339	-0.8226551868356301	-0.2907837794585693	-0.5721118097723117	1.710349471165596
-0.4137555424121833	-0.3962182279323761	-0.3451883046696556	-0.3965570353933774	-0.5964475639103116	-0.5056679970773945	-0.4097515804439886	-0.3807451024319907	-0.4570240679460813	-0.4151811371557244	0.667110947170563	-0.0171569520340736	-0.3572473428753709	-0.4020451638147551	-0.1283184748202075	-0.3995649314430669	-0.3635584311479966	0.5951689149715215	-0.7127323886853416	-0.5102471542100672	-0.9109643226297086	0.2849909322656414	-0.40896044388886	0.5495159375086651	-0.4043133767413794	-0.405469766697627	0.3160261810179554	-0.3533967212404703	-0.1405658341036175	-0.0263898536130638	0.4782381782764987	0.5019210750887138	-0.9370309475121836	-0.2474631834771949	0.0018535634719491	-0.4853527755385396	-0.1640265555425124	-0.49268318639961	-1.0562846600846438	-0.4038223304576774	-0.8173677471660235	-1.2082847382409063	-0.397387062647016	-0.1170545950433799	-0.8897693978291688	0.1449014602370227	-0.9087595138760124	-0.6044648272851124	-0.5723755341293655	0.3985309446572901
-0.4292607886062334	-0.396697612113214	-0.3451885818127031	-0.3957361110411671	-0.5106359719037128	-0.5876277114948878	-0.3874356603197205	-0.361829276057046	-0.4733261740990271	-0.4193030978157576	0.7394984305298634	2.0776010923078565	-0.3633321072526124	-0.4021844008784306	1.6656967470813364	-0.3991942111054201	-0.3635570689292787	0.5903578367545799	-0.6092020073389532	-0.4743558883805482	-0.7169415816514918	2.333839124837416	-0.4089597164116073	0.412072444649783	-0.404313049794939	-0.4054697510123015	0.5167742581224991	0.452639132330535	-0.2251447698821798	2.0263298368913003	1.161469266332816	0.3962082897438915	-0.7653456818521295	-0.3090500892702804	2.833412879822101	-0.4847098516243993	-0.7285557684743924	3.0232373184795	-1.577899598856887	-0.3809259616840204	-1.1312934690589893	-1.5199032179083525	-0.3978587587160286	-0.1288644779399381	-0.2654239381288124	0.5217222243461409	-1.148162241360377	-0.8768026799178064	-0.5721684768196573	0.6711239482348669
-0.4161103611199639	-0.3959281850569793	-0.3451905362570699	-0.3963653943203084	-0.2803025710119993	-0.4456790778395015	-0.3658322110843114	-0.3901713501446598	-0.4535443079868634	-0.4051489475656942	0.590067837288154	0.0954702480668895	-0.3573222723367932	-0.4019434821259936	-0.058165464434799	-0.3994442888080486	-0.3635599010847222	0.4081382492879182	-0.7753323612758339	-0.4450697809448921	-0.7269462767990814	-0.03021648197617	-0.408960645371816	0.2717718113485385	-0.4043137353248549	-0.4054697352684524	0.4613479346362181	-0.4120457644491482	-0.1826730198037207	0.3610063087132391	0.2367020383467882	0.4681350286361783	-0.7452003248507462	-0.2832270613557123	0.3343677228146616	-0.4602187274667649	-0.5027440833016404	0.2805858591337345	-1.175725429873561	-0.3929773133539335	-0.8454370809920695	-1.3860173023653717	-0.3979630812604651	-0.0382751634601688	-1.0326753958845951	0.4469145357889166	-0.9715819803321422	-0.0391327615714461	-0.5722853727120537	0.4157631334625993
-0.3980875466903279	-0.3959241604754421	-0.345191714312075	-0.3959688237939045	-0.1258696920231898	-0.4497781125782147	-0.3635081534075762	-0.3149782264203218	-0.4449668165269384	-0.4133836931487856	0.4125533034070481	-0.1454182818466423	-0.3693136787343162	-0.4024359803136909	-0.2046085317056117	-0.39949845944186	-0.3635584221518445	0.4557979928744955	-0.7477272951073743	-0.4967882078212772	-0.4909680877615789	0.1273872251447356	-0.4089605850324134	0.3708694719546694	-0.4043138287469543	-0.4054697848296282	0.5167742581224991	-0.3693818086532316	-0.2251447698821798	0.9625374714703356	0.1428593592365453	0.4211348840155401	-0.4568373667553752	-0.6506226330737636	0.3860849105447895	-0.4681237898013985	-0.7285557684743924	0.2764012435783084	-1.5400517394313884	-0.3994024672279955	-1.1077413798403923	-1.6805260831139135	-0.3978264573880014	0.258880506550003	-0.7235862809569712	0.4352317889938698	-1.0463680221125613	-0.1448268785039021	-0.5721973163818445	0.2319009404480263
-0.4178130830982478	-0.3957583071934737	-0.345188632682038	-0.3960863147525974	-0.1862601461059582	-0.5123906944130456	-0.3701804848004463	-0.3260116382671841	-0.440242740790483	-0.4197126792174439	0.4634648321597512	0.3630121628527751	-0.375007149486713	-0.4021427651033207	0.1204649519922639	-0.399335595306603	-0.3635559035056892	0.6456852362494078	-0.0506494156766173	-0.4432391244131711	-0.4537931084709897	0.4425946393865471	-0.4089604986691512	0.7914706202328903	-0.4043133569842534	-0.4054697392378434	0.5167742581224991	-0.0818326391149535	-0.2251447698821798	0.4568431934023821	0.4184017190228126	0.5429148114511233	-0.5858241927353472	-0.1983512331366496	0.4015053036562221	-0.5025583180939264	-0.7285557684743924	0.6061007822044129	-0.8824298377863401	-0.3868730789691169	-0.7520967753493294	-1.2156884337696912	-0.3977943881736493	0.4911426512683879	-0.4887358011862646	0.4438381744394163	-0.8841326818881606	-0.4283646798161832	-0.5723343175546399	0.6841169998336896
-0.4147559123618101	-0.396641586708409	-0.3451907997007313	-0.3961580896326409	-0.2239338968002998	-0.464293505799626	-0.3847231851254969	-0.3770922068581354	-0.4739392050660426	-0.4082466835843462	0.5729471462031742	0.0591527554876272	-0.3822035012470413	-0.4020348423092167	-0.0811134068970848	-0.3993259591096965	-0.3635565242950671	0.679813822350837	-0.5564490192924846	-0.4652517349148714	-0.6178178501140635	0.1273872251447356	-0.4089604609765165	0.6495158529913312	-0.4043136686948299	-0.4054697470501336	0.5167742581224991	-0.4144111083204048	-0.2251447698821798	-0.3984906570649263	0.1678886450114518	0.5914165581363187	-0.5640454678703175	-0.4712032799565655	0.2478967322747389	-0.4541334764130901	-0.7285557684743924	0.4942016433859328	-1.4086101726522249	-0.406761392060685	-1.0638266487677546	-1.3350882787517442	-0.3975396079778417	0.1937099739637985	-0.7993188553586321	0.3239199888599826	-0.971144555913363	-0.1214762578726536	-0.5722491082372322	0.7033175073397218
-0.3891738069553041	-0.3957862057504275	-0.3451851056057566	-0.3964591370190027	-0.1347351936496796	-0.4546998103632043	-0.3722360399398568	-0.3763680212003492	-0.4659169051117846	-0.4322438256058367	0.5498191950883772	0.0543025847399908	-0.3645645605445369	-0.4019569067753423	-0.0841545354141411	-0.3992145336807904	-0.3635551329851245	0.6673350882256449	-0.1500736682764507	-0.5246049541640905	-0.5479594691299402	0.1273872251447356	-0.4089605873451043	0.688914315933374	-0.4043137677898535	-0.4054697300228496	0.5167742581224991	-0.1810455044957349	-0.2251447698821798	-0.4604451883318288	0.5542093827344947	0.6381163823440457	-0.5409596323300084	-0.2903544594151348	0.2230899030835472	-0.522378434580006	-0.7285557684743924	0.4882812017655834	-1.0660178105193376	-0.4059963296637682	-0.9614581490155708	-0.9256179009870352	-0.3978062570757957	0.0966229173324632	-0.4576832057930157	0.431175810037035	-0.8269896792719876	-0.5802640714210368	-0.5722437025153934	0.4804150645391505
-0.402562244866671	-0.3965385139197057	-0.3451863160259839	-0.3958535569102331	-0.0783944700200966	-0.5027498178295136	-0.3682911472614782	-0.3638531278548926	-0.4773298295886126	-0.3999272894789725	0.7243300989545745	0.0826300084840285	-0.3594202015583864	-0.4019227525734009	-0.0663143673628814	-0.3990456080968076	-0.3635548939423221	0.5702114467211369	-0.4930108056990507	-0.4583668089358935	-0.5280462645045244	0.1273872251447356	-0.4089606684629644	0.5444031598749651	-0.4043132400042202	-0.4054697134820781	0.5167742581224991	0.0068832190750614	-0.2251447698821798	-0.8678640084844921	0.3780248012319828	0.2897447033667911	-0.453342125551249	-0.5270685490597067	-0.1477548008563529	-0.4855156110838257	-0.7285557684743924	0.3531055683340645	-1.2334998657391674	-0.4060861011851894	-1.0014530389474998	-1.2068977606089926	-0.3978029065852423	-0.3072509138406664	-0.6131441306448105	0.673921370144407	-0.8906640216343359	-0.4950936405081096	-0.5723265981576053	0.7170650018920347
-0.404792481784672	-0.395730208226586	-0.345192571547438	-0.3960316994342102	-0.3137230650002252	-0.4502345786199457	-0.3592485911036571	-0.3404853265664718	-0.4609234534564678	-0.4154219788029585	0.7172715684195389	0.7383319891662611	-0.3566755979648309	-0.4021135858832981	0.3994854850949965	-0.3994220169377739	-0.3635580143306195	0.699659519995721	-0.1830821831117094	-0.4906685658602125	-0.5329545415972226	0.4425946393865471	-0.4089599188589549	0.6314707554606245	-0.4043133439955053	-0.4054697669212172	0.4947140298692528	0.3154561610110038	-0.196161901802888	0.1647743222288938	0.675524575861064	0.6345125373891084	-0.5121756792949506	-0.2139838137752263	0.7574997538397216	-0.4826134001210735	-0.6156499258880164	0.642475699797939	-1.2522759296987518	-0.3906619498506209	-0.9154362227729202	-1.3534806591500164	-0.397785744877152	-0.4324814168991491	-0.4792110375395876	0.7244733751882837	-0.9748734310748968	-1.050244781962436	-0.5721750121770884	0.4270244582462039
-0.409931675345914	-0.3965875769915885	-0.3451862720706694	-0.3965003461115249	-0.1141239168326109	-0.4682286499964049	-0.3867425388254171	-0.3326155238291028	-0.4586142039742754	-0.3875035944293759	0.6617044131437274	0.035268448909675	-0.3850783378207041	-0.4022770124823442	-0.0960357305815527	-0.3992806360516059	-0.3635556280870364	0.6937960184188233	-0.2268472155109099	-0.4642841349152004	-0.531344015263588	0.4425946393865471	-0.4089605258954299	0.2731251936633417	-0.4043134236464977	-0.405469741922031	0.4878202085401142	-0.2622598856412259	-0.1870477923439912	-0.6595415106581548	0.4145569318010647	0.5034226771532708	-0.5138822810412946	0.0330377494554759	0.0365010963305508	-0.4562663914332932	-0.6156499258880164	0.40518836797837	-1.1499160635406454	-0.4090478082920256	-0.7400856759439555	-1.196882290164764	-0.3981013573848076	0.0995978204381769	-0.6264967356273877	0.3437194019615242	-0.914571444547596	-0.7891134343280714	-0.5722087606005118	1.148800380268714
-0.3871754863777358	-0.3962357343562736	-0.3451876216085517	-0.3955577289638042	0.5060949154751035	-0.4395956039486312	-0.3420531603086032	-0.3094131089968125	-0.4817318461666877	-0.4087565869457878	0.6842316382555429	0.2542077406059931	-0.3423201670455378	-0.4015661677084265	0.0457841327652885	-0.3982937246591585	-0.3635572317481981	0.6073469567081546	-0.3939300443396128	-0.4511050566899624	0.059238232093365	-0.1878201890970757	-0.4089604917505736	0.6180873081253506	-0.4043136347325291	-0.4054697300365991	0.5167742581224991	-0.1745279475918668	-0.2251447698821798	0.4658029935517475	-0.5412761044168618	0.5966721653622686	0.1839497510988602	-0.9022147287062924	0.1230602484934664	-0.4283989813542018	-0.7285557684743924	0.7931192891929322	-1.4156047672788965	-0.4047285932840547	-0.7892982015878075	-1.4557141366124156	-0.3971127890014165	-0.4950995629239602	-0.7623833832738259	0.7180418867139444	-0.9680572403604768	-0.6771497143698525	-0.5722497207444425	1.0286343469988704
-0.4088228478636703	-0.3965242543102349	-0.3451920053865616	-0.3959683467721852	-0.1102161453023393	-0.4844900709437483	-0.3401796849304391	-0.3727882894330481	-0.4709046615936069	-0.3912064317454368	0.3604403226483815	0.1144684653453584	-0.3662580235984873	-0.4023907438754521	-0.0460855413835704	-0.399445482674535	-0.3635587625221941	0.5487119409391794	-0.4587777526650407	-0.438690901046629	-0.5629202005216954	-0.03021648197617	-0.4089603434200754	0.4886137333425302	-0.4043137610946975	-0.4054697634756535	0.4770658472666549	-0.4416077818134186	-0.190328871749194	0.0177503205837569	0.14483911779992	0.4475630803517455	-0.5126085385418242	-0.4632614315216964	0.2224939333917047	-0.4674980044988173	-0.6156499258880164	0.1565490691555756	-1.3304902584352298	-0.4068740707303243	-0.975377396476431	-1.6520570557781038	-0.3979912269272839	-0.2229438333425692	-1.0714802007624602	0.5404075068675851	-0.9792514877606172	-0.4711520628864979	-0.5722493626133134	0.7069840734698393
-0.4148238241825781	-0.3964523482460812	-0.3451916506346573	-0.3960869052912834	-0.2208793738770583	-0.5169602972425331	-0.3604567672894768	-0.3593122414931345	-0.4669353313407224	-0.378348863177477	0.5064167413729459	0.1228063546403502	-0.3535132658707644	-0.4021730850943593	-0.0406875969284765	-0.3987333454896444	-0.3635610200743234	0.7843044273750365	0.028782917058838	-0.4460457864231442	-0.3353235788912486	-0.03021648197617	-0.4089608377059761	0.4929746319124511	-0.4043136490296553	-0.4054697959046057	0.5167742581224991	-0.3134441291294449	-0.2251447698821798	0.3648593462048626	-0.1609655946459814	0.5444164135156805	-0.3827133831269081	-0.1425241332606329	0.3122738717433982	-0.4475036635319611	-0.7285557684743924	0.2861604270064786	-0.9673291530793938	-0.3985199474154203	-0.7376078975140565	-1.2344749889369502	-0.3975429226413427	-0.1358350828740238	-0.8832329160605291	0.387809486443997	-0.8957740309551848	0.2694031417266335	-0.5722837426473586	0.5045619228184757
-0.410341493197657	-0.3965802255590319	-0.3451906355574393	-0.3961080276524522	0.1172730204636992	-0.4733875407692153	-0.3286684678734118	-0.3690915283212083	-0.4572520387287945	-0.4135979084665006	0.5167792649243812	0.1828763138954245	-0.3414583354847368	-0.4018029889568286	-0.0016620005485569	-0.3994474800077612	-0.3635600226476568	0.4754933443251	-0.7144554278969305	-0.458338008886457	-0.4187873761394475	0.1273872251447356	-0.4089602529043691	0.3665085733847484	-0.4043139451930804	-0.4054698209762415	0.4947140298692528	-0.19702382948618	-0.196161901802888	0.2532469287461439	0.1612225913637102	0.8725164646214136	-0.4081741794819865	-0.7961976686585065	0.233072039980258	-0.4624356569061719	-0.6156499258880164	0.7420380224272205	-1.4709969311771227	-0.4099735720881704	-0.8604946640389192	-1.1818499851743325	-0.3980884392204981	-0.4135332047228815	-0.784156151426892	0.6849721989933715	-1.0313587395568928	-0.5245640702496797	-0.5722950402247989	1.2534250938709488
-0.4135382029268951	-0.3962115059520735	-0.3451858307225152	-0.3946032342678512	0.1233736848242019	-0.4497996487479923	-0.3827685778886087	-0.3169497425571345	-0.4606173143496798	-0.3970255896959488	0.7734394496983319	0.0764983597167328	-0.3798219656544417	-0.402007225253226	-0.0701920281998368	-0.3987349414196808	-0.3635553053594239	0.7811471572951687	-0.3287960881117076	-0.4814734486661895	-0.1001959775991823	0.2849909322656414	-0.4089605048358391	0.7305684160667554	-0.4043137136546131	-0.4054697398442178	0.490301984218603	0.0189900962455126	-0.1917871292626175	-0.5403192537668269	0.3869237948818726	0.6465253539055654	-0.1713162406728176	-0.6670554301262177	-0.1991329992376781	-0.4848268818748368	-0.6156499258880164	0.4373058211755246	-1.2234418319800149	-0.4015491971737377	-1.049116256758306	-1.099427508788611	-0.396558473416121	-0.3635131724767212	-0.4862670615500485	0.5517310645018958	-0.8944049862664429	-0.4259412760204127	-0.5722380808988003	1.6334575176782704
-0.3837856530747423	-0.3963902078930429	-0.3451885655706116	-0.3956564909513766	0.0865255692348299	-0.4549628643920401	-0.3778898281204141	-0.3174504808819843	-0.4554036518567926	-0.3974271322551608	0.5980274568276621	0.0652813728897245	-0.3224216166159591	-0.4019457190687351	-0.0772627228212681	-0.3987718588277982	-0.3635565574089688	0.851509176217939	0.5818004208998115	-0.454394282395917	0.0649527139962228	-0.03021648197617	-0.4089608750499937	0.7782375487103722	-0.4043140663687273	-0.4054696997576507	0.2251656158998932	0.3752781755363463	-0.1319985712122545	-1.4809913913557806	0.1484734184359023	0.7113945630944335	0.0917314182214513	0.1711091030407081	-0.7171898572536213	-0.4994422344885589	0.1746909722166156	-0.4443604299183296	-0.1859459172009036	-0.4033507013867804	-0.5725929096797358	0.0578633982915841	-0.3972683472748644	-0.467273855004622	0.1874513310377004	0.4440369904736937	-0.2979201666791825	-0.6995915656616776	-0.5720303979404951	0.4164298753904278
-0.384816607524329	-0.3955708084338912	-0.3451854806071935	-0.3961946370015684	-0.3763669043539079	-0.4610656120733218	-0.3939570692670384	-0.3953777812530038	-0.5842065255697869	-0.3959880104561489	0.836065135509179	-0.1061416825377205	-0.3339206482427267	-0.4022191612212233	-0.1816311804836692	-0.3993376909652991	-0.3635533616099776	0.7052223291840597	0.9173741574245596	-0.4699253437758793	-0.3936235681239457	-0.03021648197617	-0.4089616438263395	0.5822978646894489	-0.4043142222294413	-0.4054697234250247	-0.2634684399095218	0.1889577857432655	-0.0860634595394146	-1.3829105987319594	0.3391722997127777	0.5852599896716345	-0.3137391956038319	1.5836844655725495	-0.658738041393053	-0.5236204836352918	0.8521260277348716	-0.8231563863546795	0.3801272562145454	-0.4045200575028409	-0.8670295291745997	0.7708028027785766	-0.3978712683734379	-0.7026708918794174	0.8085749048470278	0.4682082907192505	0.1119462302210562	0.6704826387927383	-0.5722976990800777	0.6433680279148787
-0.4274285232788142	-0.3963392436003944	-0.3451863095348383	-0.3959271469961528	-0.7403413725708654	-0.4605114921530544	-0.4116924051779253	-0.3654569712939191	-0.4744035345001817	-0.4169128577130764	0.7165206609158117	-0.4178782299290524	-0.3412635660420288	-0.4021987162216249	-0.3536802189845719	-0.3996556134854608	-0.3635560523161961	0.831663478573055	0.783476894125982	-0.4875190554198645	-0.3251608320694463	0.2849909322656414	-0.4089613627813288	0.8382374979999716	-0.4043142126391625	-0.4054697096601554	-0.4258868704240517	-0.0344311675615451	-0.092917269852505	-1.3512282545354084	0.3239123702450729	0.7121453641267121	-0.4913875170632271	2.055784684601456	-0.7936246467079452	-0.5813344363450361	1.3037493980803756	-1.014260581644725	1.484039280589566	-0.4103509740822171	-0.1337930189753986	1.3434698556216436	-0.3977956788363548	-0.5075262781879468	0.0208826567755288	0.3788002813045693	1.174046467837002	0.620431834857105	-0.572342237191835	0.323710139299473
-0.4256965226844597	-0.396719004657362	-0.3451873770729552	-0.3963017074401173	-0.25688298169911	-0.4443462415619585	-0.3882355019766481	-0.3620399685718675	-0.637855858030558	-0.4258975141622782	0.4057951358735034	-0.3899800719969973	-0.3471690923074517	-0.4017605224637557	-0.3392160525572025	-0.3994253305845766	-0.3635552480468108	0.6661323186714095	-0.1355500514443351	-0.4536626552146957	-0.4165258467845666	-0.1878201890970757	-0.4089611155669246	0.6216963276314917	-0.4043144307188718	-0.4054697091507105	0.2123431082276935	-0.3037760319940789	-0.1144994810511726	-0.7782774845254741	-0.0221850046728522	0.6262537260340442	-0.4260671705032238	0.1882599213993367	-0.5081700093276604	-0.5192976301764742	-0.0511207129561364	-0.6828707141809631	-0.0772089298921314	-0.4103426947610893	-0.6425375340210696	-0.5412925942640201	-0.3977084246210383	-0.0212695748318694	-0.4364555307824342	0.3003462015332606	-0.4213611943205359	-0.5572918916279169	-0.572213097124338	0.5100733298126386
-0.4396741408468733	-0.3971015865640544	-0.3451880024093177	-0.3968602010541346	-0.9768528215055416	-0.5147024014641355	-0.3920685090633489	-0.3959234897001883	-0.4755256547752952	-0.4488206215266618	0.6330197465013488	-0.7466091828119009	-0.3894471447007751	-0.402674742228631	-0.5103006099623194	-0.3996418466183641	-0.3635555820999346	0.6359127336212452	-1.0145081727804424	-0.4518695111501736	-1.0485030607899009	0.1273872251447356	-0.4089602935636997	0.8197412730309973	-0.4043140950061288	-0.4054697530595376	0.2963098520166141	-0.6471794202276953	-0.1436646313196424	-1.1629560780382362	1.0480411490959975	0.6803114003581009	-1.0645124028126502	0.0075227354019276	-0.5249270531471109	-0.4654553578244259	-0.2769323981288884	-0.5625564629187563	-0.8625795563544815	-0.4116789795688654	-0.7982412887053155	-1.152399857713018	-0.3985286613388345	-0.2971288189325245	-1.0369994418193405	0.4561706078143444	-0.8514053573923118	-0.9884298381395668	-0.5722077464333268	0.5650220701671628
-0.437070918005737	-0.396895410837308	-0.3451867146366622	-0.3967259367524358	-0.7354225564948978	-0.4552084565922814	-0.3972084982111986	-0.3810056938155885	-0.4618194202568262	-0.430798569550311	0.5697933346875201	-0.5071915968799519	-0.3937081551219488	-0.4024198902185073	-0.3987521757959153	-0.3999655535298813	-0.3635603098541267	0.5455546708593116	-0.9909236238587116	-0.4579881704122925	-0.9830136273711444	0.1273872251447356	-0.4089605727758175	0.5462076696280356	-0.4043134083784686	-0.4054697902704288	0.3238851373331746	-0.4455436992288241	-0.1436646313196424	-0.9714501196055304	0.4681922792465049	0.5942696020589773	-0.9412521875893836	-0.3521707465173753	-0.2282272681601244	-0.4602727452188923	-0.2769323981288884	-0.3276845162778369	-1.1022780497971036	-0.4067592135780485	-0.8048666582209242	-1.419663953156819	-0.3981416616976786	-0.3833344615354896	-1.1450126944552352	0.2476219289514187	-0.8962010243749121	-0.7720748022145041	-0.5722569102192846	0.8274915705184059
-0.3922718577723047	-0.3963308513564999	-0.3451882073699235	-0.3955739817575874	0.4576562190777203	-0.4747180439900183	-0.2944079064259413	-0.3393051877169919	-0.4988140330442724	-0.3793693201969489	0.522636343453453	0.2407590819874639	-0.3160689808839469	-0.4016983945835604	0.0367470156428501	-0.3987398783963947	-0.3635556978433186	0.6138118430621698	-0.1694398330791681	-0.4669310563511452	-0.1369422093487497	-0.1878201890970757	-0.4089606346683921	0.4460573783326138	-0.4043140627127424	-0.405469748165765	0.5167742581224991	-0.1649019197433967	-0.2251447698821798	0.1562103238369015	-0.3628709568385141	0.6154421911692327	-0.0700420602560288	-0.7666822638837171	0.2290286981088213	-0.4530582994745385	-0.7285557684743924	0.8414509662046041	-1.483392016037455	-0.4050504900418953	-0.6353794655014409	-1.6060477762780931	-0.3974690190720883	-0.2621360957035124	-0.7568950179782518	1.2909564632579742	-1.017439512268607	-0.5088860883362974	-0.5722972761982017	0.779217748847885
-0.3794743734998858	-0.3957938742989767	-0.345185681108443	-0.3962357547051599	-0.7317776774442921	-0.5087347319207786	-0.3861988056579038	-0.3435678068680606	-0.477658198499205	-0.4181379231728901	0.4694720921895686	-0.313156679037674	-0.3608769762205828	-0.4020302961302361	-0.2984725567695305	-0.3996749893159786	-0.3635583602852675	0.5801342955435791	-0.8950214807893789	-0.5452746830387489	-0.8957677745372246	0.2849909322656414	-0.4089608724675256	0.5935760506461405	-0.4043138079708274	-0.4054697363212883	0.4505935733627588	-0.4364931378633531	-0.1728297815881122	-0.2092104891746744	0.7232219201870258	0.6870686096486079	-0.9298949065554134	-0.4472204245352171	0.0184399458888578	-0.4655902043193872	-0.5027440833016404	-0.0339862006151079	-0.8634079033619666	-0.4061769737871255	-0.9038370528704956	-1.0446728576560111	-0.3980585532225161	-0.4207245628577613	-0.8069440249697271	0.3780213740174648	-0.8144959399487034	-0.5183660231719653	-0.572258380881436	0.8350781358199002
-0.4243810709304059	-0.3966345184747097	-0.3451908696084257	-0.3966706177534556	-0.5625703293080107	-0.4909415934535385	-0.3878682296010217	-0.4037887450610527	-0.4781499912703457	-0.3932881437780258	0.3756086542236708	-0.3696806109900152	-0.3721283273639032	-0.4022423938913606	-0.3285763604720094	-0.3993964722523077	-0.3635618988758375	0.5721659472467697	-0.9343715464929502	-0.4999525183889731	-0.826592270886291	-0.1878201890970757	-0.4089609222593082	0.5641023913459864	-0.4043139418656229	-0.4054697752552786	0.4947140298692528	-0.5539909778149276	-0.196161901802888	0.5125750479807655	0.3569087115165471	0.480748485978458	-0.8087291429516178	-0.4124134172416694	0.1971931095612218	-0.4700172405275283	-0.6156499258880164	-0.0915707072684845	-0.8445630858772859	-0.4082970365256035	-0.7877272424222301	-1.2667835397298024	-0.397573281120789	-0.0632389475213511	-1.0009955992975883	0.2328133218838853	-0.8165946440433944	-0.8671358562244946	-0.5724128486382338	0.0226689591961763
-0.4216286331859041	-0.3961163297463889	-0.3451886622463866	-0.3959386179342749	-0.5083405020006845	-0.4489979741261073	-0.3950583841191886	-0.3950900898747987	-0.4434758909500228	-0.4086347060595733	0.4092493103906484	-0.1629313448534196	-0.3925582630479033	-0.4022134061617515	-0.2146796230963397	-0.399570250061681	-0.3635580947142999	0.6147139202278465	-0.9037806132869066	-0.4574800916467194	-0.799315097558811	-0.03021648197617	-0.4089609186007993	0.471320514875603	-0.40431361851576	-0.4054697869917321	0.3935127327574842	-0.5392988483547367	-0.150591354508404	0.238402254005184	0.3016172010377457	0.3355435663357837	-0.7936974397299833	-0.4709493320776105	0.3294063564200353	-0.4807168315155316	-0.3898382407152644	0.0623776748614783	-1.0422559486609453	-0.4009326397941019	-0.8222076362360636	-1.3666818115920136	-0.397827486259184	-0.0855965331118411	-1.0969300393795385	0.2426145013196224	-0.9565078216126216	-0.0958486636082584	-0.5722103884746791	0.1476262210024082
-0.4126814888295293	-0.3965312013327997	-0.3451922104103888	-0.3961958687393016	-0.2159073681733354	-0.50433907788139	-0.376130643371758	-0.3327299234327501	-0.4780504065776084	-0.4044262818134923	0.6204045004387323	-0.0783126815312468	-0.3663098476987459	-0.4019921213521611	-0.1651587491658152	-0.3990838825047389	-0.3635628463038432	0.5772777178522699	-0.5481013067270696	-0.4796052515930894	-0.6747273769825188	-0.03021648197617	-0.4089607625219179	0.4179371013472625	-0.4043137937761645	-0.405469797518664	0.4726538016160065	-0.4340429219516765	-0.1844958416955001	0.2673977553662086	0.0888160471296909	0.389150760040473	-0.6611293352765788	-0.3144426060726325	0.3362219075482011	-0.4657700843704901	-0.6156499258880164	0.0010385282686125	-1.0629186489125226	-0.4040060404803515	-0.7812002049582265	-1.4983708968239058	-0.3977128117790919	-0.3456682686394653	-0.8794452470351346	0.5131279754894849	-0.9514626047166438	0.8432314736304035	-0.5723498132902914	-0.1562914072163802
-0.3985228003211931	-0.3963987602639912	-0.3451936118267012	-0.3961607441307631	-0.1908351506474094	-0.4449482561290053	-0.3952131579579933	-0.3702723078542441	-0.4803372941617558	-0.4069865232821651	0.4678200956813686	0.113408626540298	-0.3727539952481887	-0.4022043895609198	-0.0467161110844442	-0.3996703593031193	-0.3635611084286665	0.7139424084522662	-0.8392459391233675	-0.52718496778303	-0.5451519950672057	0.1273872251447356	-0.408960580031169	0.4051551572630119	-0.4043135465175335	-0.4054697946062801	0.5167742581224991	-0.4380555826108247	-0.2251447698821798	0.466704085266681	0.1262473246103632	0.3917034835502201	-0.519528967696845	-0.6409714022172515	0.4250684748029285	-0.4796177411039488	-0.7285557684743924	0.1090826334355823	-1.0898301857677544	-0.404711463761887	-0.828257695622754	-1.5294692126391147	-0.3977642074038093	-0.3413855371899714	-1.009220803887434	0.122627119435603	-0.8797339460873821	-0.7702636902335639	-0.5723925761321732	0.0476142701711928
-0.418180976547801	-0.3964262991540934	-0.3451885442502702	-0.3959502751049903	-0.0611270389918809	-0.439140211157347	-0.3501847780721199	-0.318178307366441	-0.4579386497318112	-0.3999344212970715	0.4039929578645581	0.1077467899154154	-0.3762839748887889	-0.4017674593996767	-0.0503380382063139	-0.3987901832940577	-0.3635564093001806	0.6643281643400564	0.2080902183887147	-0.4994352064647842	-0.4542765452630788	0.1273872251447356	-0.4089604484907773	0.6024482235987381	-0.4043136940838787	-0.4054697576299579	0.5167742581224991	-0.1775906924695882	-0.2251447698821798	-0.2870965162266705	-0.0701260160304572	0.5513237830126432	-0.4376786795701869	-0.2335757497019538	0.2333284087924899	-0.4918877189498565	-0.7285557684743924	0.4821904652162429	-1.0064104742477715	-0.4034916402677432	-0.8682813043711509	-1.0019848231106752	-0.3971172505348205	-0.5773262200389814	-0.683849227863696	0.5139056392710284	-0.9221126186644424	-0.7888606042181553	-0.5723462501481437	1.115431874929485
-0.3948817851063084	-0.3959886622742214	-0.3451872688588815	-0.3957937399622553	-0.0439445985858902	-0.4439344144358786	-0.3823841792807363	-0.3565352741722523	-0.4749189878189543	-0.3991451541946585	0.7348428040067551	0.0811967290253727	-0.3117133605883668	-0.4022526515171776	-0.0672215640954179	-0.3989784483216904	-0.3635571830563174	0.5144330086434709	-0.7274645095724596	-0.4666094751201641	-0.4050988037334248	-0.03021648197617	-0.4089606149058143	0.5227490428381171	-0.4043135721931464	-0.405469762237849	0.5167742581224991	-0.1055961393204881	-0.2251447698821798	0.0892716394191782	0.1240635865617464	0.5309019949346663	-0.4181250491402394	-0.8705439768421984	0.1337831393720898	-0.4694551092728374	-0.7285557684743924	0.4953935095034835	-1.2571245503110335	-0.4078973299352469	-0.9694164805681096	-1.5071527301458332	-0.3980206548371524	-0.434127276043917	-0.8705000038555474	0.4588934917345575	-0.9570871431318944	-0.8853221188296782	-0.5721727349216533	0.6623078724852607
-0.3851547742812162	-0.3964400992181745	-0.345186287870136	-0.3963589446136416	0.3051081817263262	-0.4924881140808786	-0.365487655294091	-0.3001643243193709	-0.4684401697777198	-0.3832237311116664	0.6505909820885649	0.0297636913637052	-0.3384334247154772	-0.401822598243928	-0.0994559183920848	-0.3989368762924772	-0.3635550033107236	0.5476595175792234	-0.0972296176129321	-0.4546151136587767	-0.3306791402083754	-0.03021648197617	-0.4089607363094248	0.6591399050077082	-0.4043135596873825	-0.4054697291368483	0.4638297103147068	0.1417564605890773	-0.1777514006959165	-1.1811760940463076	0.2405430878537386	0.8080977360519126	-0.3054200138612505	-0.5870043943353549	-0.7019892387364506	-0.4733786032346996	-0.5027440833016404	0.2914366970809926	-0.8296971465214185	-0.4046124357705374	-0.9251063555963978	-0.9369921387582096	-0.3975287700414626	-0.5363079165523107	-0.063257995937556	0.6529271683537052	-0.7505601604675116	-0.8350942865207511	-0.5722176248489892	1.066107710177552
-0.4023226994688322	-0.3960826775244712	-0.3451845581745044	-0.3950417563029512	-0.1406460742800825	-0.5192958492421182	-0.4204371943894733	-0.3335083180882749	-0.4508654956969209	-0.4305030093632702	0.8192448074256901	-0.1195449447939593	-0.311964407221748	-0.4021496111411242	-0.1894996609711981	-0.3988803040442789	-0.3635568065442797	0.7548365732962696	0.7340231736345689	-0.4582873671630179	-0.4067531945138779	0.1273872251447356	-0.4089611535202571	0.8275608152943036	-0.4043139802926318	-0.4054697157011572	0.1763573608895862	0.2542266732644552	-0.1147455620065629	-1.8178521270500736	0.4725286670842221	0.6181450748854355	-0.3841701351187331	0.841508775961533	-0.7327143116431609	-0.4588989813894811	0.1746909722166156	-0.6881115642348452	0.2783086629715264	-0.4063934188836312	-0.9385573147348736	0.4593016790498271	-0.3979274459101968	-0.3898654548408771	0.4334969748462162	0.138740134938455	-0.035441264456385	0.6429182090885986	-0.5721690629972728	0.6754366481819689
-0.4056173351747585	-0.3949024941769674	-0.3451864387522986	-0.3964048566474277	-0.6397584256098431	-0.5147775188572533	-0.3577542336736419	-0.3700520634231336	-0.4908592735344578	-0.4006380805196283	0.7720878161916231	-0.3162420168375656	-0.39645304788207	-0.4020879648312384	-0.3001027451456128	-0.3990014420709122	-0.363556869821398	0.7253687192175023	1.229161388764911	-0.5010578450688149	-0.280344653715298	0.2849909322656414	-0.4089614330525919	0.7899668621053314	-0.4043146001717054	-0.4054697533867299	-0.5065445799749854	0.128507686931102	-0.0876675428041805	-1.0923538471478595	0.5101830978694031	0.653582883608984	-0.3324180756224761	2.4630856370204883	-0.8531860597192962	-0.4708966382325263	1.5295610832531277	-0.9850314154818384	1.2102120797254563	-0.4024442710348717	-0.5777498933163063	1.3137163350982126	-0.3975668283172048	-0.2078297900711348	0.7183775199489488	0.9078456127632792	1.103706731506695	2.270520328417552	-0.5720848085530869	0.6492330686936889
-0.3829212875786345	-0.3956481627877515	-0.345184127003891	-0.3960303512500876	0.5526061107573097	-0.4584356317098246	-0.3113943119489869	-0.3169104820776948	-0.4363117547373712	-0.3790736069177431	0.7899594147803299	0.0444683407350509	-0.3611371543612015	-0.4018295523250773	-0.0903037908120863	-0.3992704843334799	-0.3635542897487999	0.6416258890038632	0.0023231012290886	-0.4762793726964575	0.0525719437690202	-0.03021648197617	-0.4089611993639572	0.7290646579391965	-0.4043137113268053	-0.4054697073628981	0.5167742581224991	0.3039140873707927	-0.2251447698821798	-1.2137693538047551	0.0244488396836	0.728963307249752	0.1870645606731245	-1.0087274691816634	-0.6763451196503366	-0.442030469248858	-0.7285557684743924	0.4174416894833828	-0.903386917187676	-0.3986779272810882	-0.7462189174590478	-1.0709591104745433	-0.3970114153283346	-0.5420726777441277	-0.2500781282518099	1.3837015907697876	-0.632699225658783	-1.1735008327681415	-0.5721598515010505	0.8790468031116269
-0.3915446573409113	-0.3969957451506675	-0.3451884320212618	-0.3960698916696509	-1.0323082781745463	-0.5816762157684715	-0.3721269113091388	-0.3684146651010613	-0.5243706255156652	-0.4059837208536011	0.5345006820123426	-0.4719681447489213	-0.3740460236875476	-0.4025371012997714	-0.3812011777771287	-0.3997757120438536	-0.3635551678573211	0.7575428047932992	0.7236120523108399	-0.6247666221949093	-0.4927552690849577	0.1273872251447356	-0.4089611483793921	0.9161321690075218	-0.4043150986781334	-0.4054697275516	-0.6553132442578181	-0.311594994152564	-0.0422792776988745	-1.2288489921139485	0.5445269698088917	0.9825838959534512	-0.5401797461999889	2.730169400602128	-0.8235599425069099	-0.6569301106633199	1.3037493980803756	-1.1458475702113011	1.5454516285257145	-0.4119195852588584	0.0429442959287397	1.2151903005541853	-0.3983454000485348	0.1063945699777474	0.4635011580804256	0.6102633973835976	1.117215879615347	1.1604499219803333	-0.5721223578613555	0.5932120292967169
-0.3989581587687091	-0.3958926721803482	-0.3451874939079906	-0.3964709119704037	-0.971176148143616	-0.531738223577278	-0.3903486022077944	-0.3198039599690548	-0.4581518959273356	-0.416628342552985	0.6450342665609837	-0.6056250601767923	-0.3740122275517433	-0.4024282158226226	-0.4462751399725887	-0.3995191920329238	-0.3635595423951414	0.7070264835154125	0.607221575532361	-0.462752600691309	-0.5454141781310843	-0.1878201890970757	-0.4089618535482592	0.5268091897825261	-0.4043147595186719	-0.4054697453591385	-0.7117047027301797	-0.229354951851565	-0.0952687100929004	-1.2897490649184018	0.3754101711371511	0.7574937464763375	-0.6386065272111805	2.5150062287493014	-0.8839099938766609	-0.6053519174782085	1.868278611012256	-1.1934255555748974	0.9727715753809276	-0.395022870604898	-0.5201421873008348	1.75573833756344	-0.3978845644610225	-0.4710959982956819	0.2259319434204639	0.4769117355088351	0.5181896222084234	0.854683722069863	-0.5720771710271677	0.353745478603886
-0.4335496565271225	-0.3966920090822437	-0.3451890740333032	-0.3966264786978567	-0.8183967564563263	-0.5216600198085909	-0.3877947449151581	-0.3618162692225953	-0.4580120639974255	-0.4465937998887007	0.562134078149503	-0.6438772607658995	-0.3672574854131183	-0.4022484592925489	-0.4640907384567372	-0.3992330324381176	-0.363556789386816	0.6019344937140956	-0.8460836606621405	-0.4785358604124868	-0.931005811405443	-0.03021648197617	-0.4089610818766087	0.5016964290522926	-0.4043143326091202	-0.405469716768747	0.1576061668743269	-0.6478133462254931	-0.0620022105679271	-0.9607870052951484	-0.0269898507258687	0.8438358651883726	-0.920122360162351	-0.0723186942765247	-0.4740983401749119	-0.6421695431377163	0.0617851296302396	-0.7692435718888966	-0.5626646362609383	-0.4165246635230736	-0.6933212189676946	-1.0347707730575626	-0.3982027758352275	-0.0386201765565371	-0.7614263667985599	0.3576528914539411	-0.6407179527577375	-0.4574603416846668	-0.5723171030018381	0.6670320829569342
-0.4349113484239696	-0.3974122961941176	-0.3451894882517856	-0.3965825196537591	-1.1023584132760749	-0.4790712983072082	-0.4234639560150928	-0.4041874208446774	-0.5210107463492023	-0.4239186523463016	0.6941436173047415	-0.7466222622714013	-0.3700129688055634	-0.4023127373125386	-0.510306333147845	-0.3994822196602049	-0.3635584830956836	0.5136812776720737	-0.9664441238177408	-0.5007278579095282	-1.1324179508072436	0.2849909322656414	-0.4089606907242892	0.752673660541871	-0.4043139275152398	-0.405469709130499	0.2465364620202265	-0.7052099386088467	-0.1319985712122545	-1.0188731579227377	1.029529638633088	0.7104936018556991	-1.0867607884755708	-0.1470659462692779	-0.2697926752122673	-0.5162094137101197	-0.0511207129561364	-0.7184572591561497	-0.5202557896365674	-0.4099546344122117	-0.7477268407082202	-1.0009214092151917	-0.3983234423717124	-0.4892976035498313	-1.3060376285547688	0.0669357145814385	-0.7732340950599118	-0.9945188461918056	-0.5721783701749903	0.2227835451944811
-0.4127091400652859	-0.396400156503501	-0.3451887454214355	-0.3964990201438991	-0.7841258043581631	-0.4592160907085995	-0.4026896170766885	-0.3490329281355452	-0.4740824561454449	-0.4236093113670625	0.4385347030360085	-0.4517180708132459	-0.3676203609336521	-0.4025428259433913	-0.3709786718371221	-0.3996653445033789	-0.3635556570576759	0.5569809816245477	-0.9206672818346304	-0.4596520637175996	-0.9483118657181296	-0.1878201890970757	-0.408961192561172	0.6228993341335388	-0.4043138242159543	-0.4054697547765149	0.3951672498764762	-0.4875915737100264	-0.1669967515344182	-0.5572020008330261	0.5667983827421429	0.572346211916443	-0.9916687841961802	-0.0125588800712847	-0.0899137348828574	-0.4682260206093976	-0.2769323981288884	-0.5519311357565202	-1.1352415850732502	-0.4107456950301018	-0.9174855100731596	-1.3332938974517825	-0.3984186941660439	-0.467718029148257	-0.8536311683734328	0.06831508270232	-0.9733228273959394	0.1162649604848174	-0.5722998609297681	-0.5119588539708454
-0.4105948087601814	-0.396556469772062	-0.3451871329746485	-0.3963247067942124	-0.7958584083476595	-0.5059439130541683	-0.3738969565701043	-0.3790524004368599	-0.5066731617432879	-0.3968620921210513	0.6876858127726878	-0.4487663833807441	-0.3383369396411407	-0.4022743504019593	-0.3694805603087666	-0.3991023044984496	-0.3635585629248601	0.564949329921357	-0.7771370350684199	-0.4867595380799869	-0.968587920071216	-0.03021648197617	-0.4089609662288656	0.6656060649562113	-0.404314087964069	-0.4054697543656904	0.4594176646640585	-0.5402545039877544	-0.1786628116418061	-0.3315821785154879	0.3801590771152948	0.5800043824456845	-0.9940977376129788	0.0845400977771556	-0.1470311334355044	-0.471202235143736	-0.5027440833016404	-0.1829297105063385	-0.4257746937100591	-0.4118466395376345	-0.6800545320058012	-0.8567645050157366	-0.3982523555048839	-0.3553268212438442	-0.5636692886725488	0.5837393393912842	-0.676120929795572	-0.5674054865563102	-0.5722172069604337	-0.2922745030216828
-0.426927751057309	-0.3969613296598908	-0.3451863833955763	-0.3966727091345696	-0.773325231411985	-0.482089326903023	-0.401782875242469	-0.3713952388745019	-0.4501053675557233	-0.426439707902995	0.6040347168574797	-0.3722544771277429	-0.3805079675485638	-0.4025204372334225	-0.3299307961502423	-0.3998188585283579	-0.3635597316648881	0.6306506168214654	-0.8823139386227107	-0.499896358612472	-0.9514351955028711	-0.03021648197617	-0.4089603488136248	0.5436512808111857	-0.4043136256455967	-0.4054697819721179	0.4108851625069161	-0.5584317147493485	-0.1494976613733364	-0.2869049957221743	0.4053046923665133	0.4843523309333952	-0.9706806805152158	-0.2010017654939157	-0.0312777300058447	-0.5647680609133834	-0.5027440833016404	-0.2627833264574745	-0.960021069937381	-0.4054944005089739	-0.6912860078747274	-1.4302217514698956	-0.3981539310064458	-0.5305224976534895	-1.4231557861274786	0.1901776974780401	-0.9257350438491584	-0.6462616953224235	-0.5722527231043494	0.3837394709819176
-0.4073689822421804	-0.3969543872834319	-0.3451872703837025	-0.3961679437881382	-0.7021513545311836	-0.4581478126590432	-0.3926069777042552	-0.364876875979541	-0.497072029748643	-0.4161880596755479	0.5921703782985903	-0.2739641880669222	-0.3837412714352604	-0.4026425903723011	-0.2770991144059299	-0.3997181618498868	-0.3635568972248019	0.5405932464480907	-0.8080663258655209	-0.5165760466281387	-0.9236170576705112	0.1273872251447356	-0.4089608730466699	0.4475611364601726	-0.4043133019539239	-0.4054697342932784	0.4594176646640585	-0.3509856996719748	-0.1844958416955001	-0.3117968679953679	0.412260414009119	0.3828440313693333	-0.8740906451515249	-0.485675537462583	0.1197931962928536	-0.4801938819266883	-0.6156499258880164	-0.0905668776286082	-1.1681853254333685	-0.4110353391984207	-1.0138956853904106	-1.421873547957213	-0.3985663316343493	-0.7337173417453644	-0.9945945272790188	0.2624498671387099	-0.9588541493609798	-0.5058570423820754	-0.5721803812678419	-0.025646760933911
-0.4230732057725194	-0.3965074610837398	-0.3451879192579261	-0.3965859578850595	-0.3629440187570952	-0.4481810236094308	-0.394574791025324	-0.3914711390871226	-0.4667774846488495	-0.4468213511621824	0.4455932335710441	-0.2091015883768531	-0.375426518124812	-0.4023527670462473	-0.2409881041948881	-0.3991035368022452	-0.3635593069727493	0.5899067981717416	-0.5428511611994519	-0.5306755145936835	-0.7313088374199588	0.1273872251447356	-0.408960840260263	0.6030497268497618	-0.4043139315560513	-0.4054697551349348	0.4947140298692528	-0.5542300196543755	-0.196161901802888	0.3297721487025605	0.3402208089593311	0.4666334265716211	-0.8023735707737247	-0.5502290720757341	0.1963706333776022	-0.4685503795384544	-0.6156499258880164	-0.0300735179169505	-0.6028125547101506	-0.4071805899873671	-0.8481590052671774	-0.9562097004421998	-0.3977500161861499	-0.5334035713819691	-0.8511361775708632	0.1721702047656254	-0.7734115905435114	-0.9365630868220044	-0.5723120024785782	0.8604191458689905
-0.4078205984076494	-0.395633526458081	-0.3451885313584769	-0.3961154242361336	-0.2893999097860451	-0.453384666032861	-0.3769421356851386	-0.3342435410468506	-0.4861209035725759	-0.4156410060098019	0.5345006820123426	-0.2851557147392489	-0.3820338970730567	-0.4020191829644902	-0.2832294934561341	-0.3993508419777001	-0.3635574276725614	0.527964166128619	-0.7082530535325361	-0.4518218454665615	-0.6577078736205838	-0.03021648197617	-0.4089609710865511	0.5475610519428387	-0.4043134997151565	-0.4054697936584703	0.4948519062958351	-0.3558278464669182	-0.1963441839920659	0.0529552106769858	0.2215984783083548	0.544116093102769	-0.6536063742396175	-0.1986484476983014	0.1423905515832215	-0.4478330739866475	-0.7285557684743924	0.1330707360506293	-0.8912526541160737	-0.4080880076893151	-0.8182798156995706	-1.4000559656458973	-0.397928178190957	-0.40456133866665	-0.903536300852038	0.4187193242584099	-0.8685347365133809	-0.8786291142312909	-0.5722529272139432	0.059615416989327
-0.3780083556403605	-0.3959296130662619	-0.345186031548389	-0.3955486731082772	0.3242256096747266	-0.4452323630894616	-0.3320005913403881	-0.3295903946420619	-0.5092732964515339	-0.3377200614124704	0.8486803815717958	-0.1476600230106701	-0.343568749504155	-0.4019270841724061	-0.2058672980003732	-0.3989542641084443	-0.3635534921167244	0.825649630801878	0.1089939689913271	-0.4415406355000231	0.1426863596405271	0.1273872251447356	-0.4089614367506374	0.7828991989058046	-0.4043141423051563	-0.4054697301281545	0.4514208319222555	0.1618943698641022	-0.1786628116418061	-0.9777751564230808	0.1903072249893205	0.7310655501401319	0.1314922321966964	-0.8066161543327451	-0.7978524076438328	-0.4865822052804117	-0.5027440833016404	-0.2423725400642594	-0.1045121505862632	-0.3927656639467899	-1.0437999830878508	-0.1467647239604654	-0.3970241786153325	-0.3088156156307552	0.1590783242887599	1.139074521558653	-0.16374229288447	0.1251935479740328	-0.572197092198145	0.5155668164588461
-0.4168540527172981	-0.3966098831600004	-0.3451906577761033	-0.3959128872748851	-0.3512824347163728	-0.4525551853233373	-0.3716440791633087	-0.3860468179587962	-0.4606847276933452	-0.4087914649090076	0.5583795406308671	-0.0445450321477175	-0.3881264216020229	-0.4018841577147759	-0.1449260528651793	-0.3991289296973457	-0.3635586666791397	0.586448835703315	-0.6409493706109272	-0.4486420983906957	-0.6561797266136925	0.2849909322656414	-0.4089604592529169	0.5421475226836268	-0.4043136211534561	-0.4054697638257326	0.490301984218603	-0.3247864953549814	-0.190328871749194	-0.016354950268115	0.2556599308721443	0.4502659640679483	-0.6510966326833983	-0.588237387666948	0.3795281912375298	-0.472183270687354	-0.6156499258880164	0.4099484544134811	-1.2578819122270373	-0.4002105234589316	-1.0469201553867002	-1.3713512113457842	-0.3970263440425206	-0.1053253290133669	-0.924843468749316	0.5640801525597103	-0.9565382780768562	-0.6576103110680637	-0.57245926001663	0.1869347085494979
-0.3858224975742667	-0.39672237957481	-0.345185956491585	-0.3959148269493678	-0.0823167496311402	-0.5511804280354549	-0.3853249342403627	-0.3591088299809018	-0.4473686504441755	-0.3903382996833737	0.5818078547471551	0.1713689691673496	-0.3635390309914351	-0.4019871418997507	-0.0092038629579581	-0.3990234603910229	-0.3635592728886125	0.5551768272931945	-0.1989442108288125	-0.4678928920374557	-0.3499322250882891	0.1273872251447356	-0.4089608046298092	0.4486137671494639	-0.4043134756817767	-0.4054697217462543	0.5167742581224991	-0.087651577839972	-0.2251447698821798	-0.0685294696549396	0.1747329634266721	0.452968847784151	-0.3716107511519339	-0.4431264397468722	0.305140436117695	-0.4433513863583247	-0.7285557684743924	0.6264310704064187	-1.5801291462245466	-0.4089447863606032	-0.8852737019865226	-1.640936501831309	-0.3979767675002274	-0.5217462359917736	-0.8659253764428148	0.2791897225737225	-1.03742073464814	-0.7491212084777273	-0.572223606222317	0.4655519489595631
-0.4141631341255956	-0.395926857251932	-0.3451878849555373	-0.3949743101855479	-0.0572850427115386	-0.4443784912197138	-0.3223528016773148	-0.3677540379916214	-0.4484689321564323	-0.3696598696709445	0.7422016975432812	-0.0077843767893002	-0.3471664269068334	-0.402000871992531	-0.122594525644838	-0.3991875041738355	-0.3635561950574834	0.5996793007999042	-0.2694610176947932	-0.4624411221279255	-0.559297837175906	-0.03021648197617	-0.4089606744383884	0.6886135643078622	-0.4043137166336555	-0.4054697186211375	0.5167742581224991	0.0165048328920494	-0.2251447698821798	-0.7108963141414112	0.3074483110496018	0.7995386042839372	-0.5243418529168259	-0.6985500081657066	-0.4457754370793522	-0.4788277734357156	-0.7285557684743924	0.5221381987462898	-1.2477202159899607	-0.3994384886760588	-0.6034233088098392	-1.3227006761894764	-0.3976197451064148	-0.0865616032849845	-0.4838783719034648	1.0678118231414957	-0.919965354893569	-0.1828497769053797	-0.5721035102291014	0.6257796386398271
-0.4014603170670798	-0.395953035345981	-0.3451841425951578	-0.3959401613455854	0.0020402714769937	-0.4545675282917936	-0.3766734428022656	-0.3798299850944777	-0.4734744012096468	-0.3747341806477455	0.6608033241392546	-0.1601032490822589	-0.3590144990300834	-0.4019321724652627	-0.2130518448069322	-0.3994210466283014	-0.3635571316556413	0.6921422102817498	0.2203065728551125	-0.4703931545762266	-0.1892763079297214	0.2849909322656414	-0.4089610594000336	0.6493654771785754	-0.40431459031873	-0.405469712000078	0.2116537260947805	0.2263189580315012	-0.1633511077508595	-1.3759835167049923	0.3651049222588995	0.5418636900059333	-0.1437147845115948	0.1862660525574893	-0.6671550750168727	-0.545027000996091	0.4005026573893676	-0.5072621673345135	-0.1809509787230458	-0.4055142826798452	-1.0282108582309952	0.140614229504276	-0.3972087896223296	-0.3747685120101114	0.5651185057450598	0.5452904018277301	-0.377554011938405	-0.6359073652565234	-0.5720814026678414	1.264976652769088
-0.3772380222960576	-0.3966159279001275	-0.3451864075536293	-0.3961692868011064	-0.6363437168586042	-0.5389145179431644	-0.3934502001357516	-0.312133140641408	-0.4861523347939661	-0.3821073123062273	0.7351431670082457	-0.4279526494850701	-0.3590901157661415	-0.4021207156718338	-0.3588583339689428	-0.3994981336765408	-0.3635544915085232	0.6643281643400564	0.8709749863565993	-0.5130384497031705	-0.2001208821764827	-0.1878201890970757	-0.4089621370687477	0.7059067827747895	-0.4043151021086778	-0.4054696964297718	-0.1779850554281908	-0.1507457977172344	-0.1041093962680303	-1.3226582913837088	0.3296579915965354	0.7915801133417841	-0.2676866344826608	1.4987518886072504	-0.8014065128162976	-0.4652889728035447	0.9650318703212476	-1.1321134399977706	0.6877545076736244	-0.4020576616220777	-0.514681844197163	0.7958209830043153	-0.3970182938412332	-0.3214565346657468	0.2892779559980597	0.5462583431632485	0.4289729521458314	0.806616965033416	-0.5722025859003673	0.0811288075245273
-0.3803936082108509	-0.3972398839188562	-0.3451865173741227	-0.3965208046746917	-0.7406176293727096	-0.4847933976147869	-0.3342686994156946	-0.3088336844921377	-0.4670364703706872	-0.4110235531708818	0.8501821965792502	-0.4425592393127314	-0.3690336209045711	-0.4026623871924092	-0.3663233567881927	-0.3998048157239617	-0.3635582347237277	0.6210284603875824	0.7261745904638371	-0.5235885667566155	-0.4740780122312387	0.4425946393865471	-0.4089614275188282	0.648613598114796	-0.4043144008820183	-0.405469696508304	-0.8366207452141904	-0.0068252156884987	-0.0749260177806428	-1.6542466884836426	0.6444588351905619	0.7713084854702629	-0.4705267146027244	1.533272787708789	-0.7928931801229894	-0.508835064388747	1.868278611012256	-1.0720622621352556	1.325076571470465	-0.4070636873754542	-0.5614130846103375	1.4333771592376483	-0.398454802430016	-0.1615662954839233	0.4892314796150976	1.14531714003957	0.8695995484102416	0.5999157895945341	-0.5721496642725711	0.9419804628782978
-0.4181840703185257	-0.3961773079657694	-0.3451871670947916	-0.3967487123380916	-0.7000066968843535	-0.5446524499266439	-0.3837773426160371	-0.3560573032122215	-0.4875835869687768	-0.3811681521419592	0.7552674881081343	-0.4216230336578347	-0.4222405756736445	-0.4017086603059469	-0.3556077861218922	-0.3984614472906796	-0.3635556651932674	0.712438946509472	0.5081070306693874	-0.4992931521375502	-0.6326197143230137	-0.3454238962179815	-0.4089609444455557	0.5699670480434662	-0.4043144775434714	-0.4054697454591021	-0.4858631159875665	-0.4157344208229858	-0.0690200748512776	-1.1111642162776785	0.0184519218371639	0.7014839894683563	-0.6347608292956006	1.1084055651700884	-0.5971155263720175	-0.4873913371608261	1.1908435554939996	-0.8949758546313527	0.7196899552929914	-0.4111651011173462	-0.526952654266211	0.7889373469774581	-0.3974430329851723	-0.5439527523734182	-0.0861055107833391	0.4358729952489849	-0.1317682944584307	0.3887655494090655	-0.5722584763479263	-0.0276806717635109
-0.3716666772850479	-0.3961216692076761	-0.3451849445099335	-0.3952283258614174	-0.7121170020185592	-0.4726234448248099	-0.3564398219393451	-0.3007172347542765	-0.4823565711285276	-0.3898156605049369	0.7815492507385856	2.0293646261136207	-0.3508350610282098	-0.4016661218899092	1.612753794187015	-0.3985720703970455	-0.3635538127313621	0.7590462667360933	-0.7367558040051186	-0.4813406838589711	-0.8789166317477993	2.17623541771651	-0.4089608591074021	0.5871098906976373	-0.4043135766443613	-0.4054697433214274	0.3860674057220119	0.0722103497281657	-0.1622574146157919	2.184478655113508	0.958238634275989	0.7240080204367132	-0.9005556487736822	0.2419154541254753	2.988744709782392	-0.4828761441039879	-0.5027440833016404	1.316645910960913	-0.7969495133562728	-0.3902509195698209	-1.0191074253496115	-1.1893860624291772	-0.3978603010515768	-0.0754182334616337	-0.3087360073081531	0.9193545907688536	-0.940168217621059	-0.494045463224054	-0.5721461527150269	0.2160486146241617
-0.4307984301452892	-0.3966612770443659	-0.3451927061090241	-0.3956467889252308	-0.414643489639671	-0.4761202945099257	-0.4243738451973658	-0.3810752651937019	-0.5264306401409558	-0.4248915709615887	0.6091408878828246	-0.4858134298741005	-0.380109256915303	-0.4020816337859778	-0.3881348050123953	-0.3990786610117365	-0.3635589998947698	0.6032876094626102	-1.0225787677193	-0.4662438944833552	-0.8565729644741673	-0.1878201890970757	-0.4089608525297492	0.5513204472617359	-0.4043135589081319	-0.4054698019767013	0.4638297103147068	-0.6177664733009034	-0.1844958416955001	0.2185230431604141	0.1139546664293548	0.5028220363274479	-0.8074544780163017	-0.9215424730829505	-0.0381373216267085	-0.4756018720475944	-0.5027440833016404	-0.2450550652715599	-1.027387702056599	-0.4027668811702148	-0.9828447873140258	-1.4323961350130805	-0.3975400165103314	-0.4292812325809483	-1.1473891623613726	-0.0292383418964323	-0.9262916158105584	-0.9108151013356968	-0.5723158377597811	0.307459636818711
-0.4355245888424274	-0.3966268843275859	-0.34518785247484	-0.3959587467077231	-0.7587395423220278	-0.4604564187046268	-0.427122309127793	-0.3815898759443153	-0.451029471314939	-0.4165835540569642	0.5119734569005271	-0.6085446809774891	-0.3785036122515821	-0.4021311400455521	-0.4476230043742201	-0.3995758591760684	-0.3635571329951	0.7056733677668979	-0.4561996027601418	-0.4498081661497962	-0.8809002775200996	-0.1878201890970757	-0.4089606887341926	0.368613834763331	-0.404313620746983	-0.4054697500184617	0.4512829554956747	-0.7949427354976684	-0.1844958416955001	-0.3450299188206399	0.1020940670880653	0.6411195864731599	-0.9265503860672106	0.3290142770194936	0.0032216009848297	-0.5617191524735216	-0.5027440833016404	-0.2245574885619886	-1.3230240152474655	-0.4095893250079424	-0.8286665872366891	-1.5227623402485568	-0.3979273572474002	-0.4932874249264127	-1.4848651084660434	-0.0639777742231236	-0.991707489964214	-0.7571607019655143	-0.5724502418938945	0.0177964912234909
-0.3930556230036562	-0.3966096978482029	-0.3451852566894787	-0.3967545764047373	0.0076376299199214	-0.545442434037034	-0.3434756706819009	-0.331963858993133	-0.4796324420989585	-0.3658251823506808	0.4679702771821142	-0.2090079020940272	-0.347934409197495	-0.4019922933662815	-0.2409351656778898	-0.3989950539448548	-0.3635563435545441	0.7558889966562252	-0.3737647897441916	-0.4602442621138348	-0.349655322379956	0.1273872251447356	-0.4089609458666872	0.5352302352968558	-0.4043140863271673	-0.4054696856202492	0.48961260208569	-0.0530716710925141	-0.1948859264786424	-0.9603184825012092	0.0413536930715698	0.7540400617278559	-0.2651910480431604	-0.3669051561740232	-0.4252412311959649	-0.4703412190433711	-0.6156499258880164	0.263371886929096	-0.763079173010783	-0.4054065611991017	-0.7172428978638093	-1.1601827907170477	-0.3971551501289196	-0.5280789544990739	-0.5840886217548711	0.7037638953459623	-0.8031489337297305	-1.190187921438405	-0.572191452102107	0.6630063816209648
-0.361502178281645	-0.396143696226149	-0.3451836051260071	-0.3960241836262422	0.0607586748191744	-0.6061885006387355	-0.3331352531519457	-0.300893092260993	-0.4865237141183605	-0.4200708379821775	0.7030043258487224	-0.3579225175333677	-0.349696769422316	-0.4023606739043489	-0.3223690557021306	-0.3995791022581576	-0.3635540522634812	0.6291471548786711	-0.0495760353976842	-0.4504623058695131	-0.2414370093153824	0.1273872251447356	-0.4089612710627634	0.5222979153998494	-0.4043141111106108	-0.4054696985119544	0.3884113049739214	-0.1316689697537626	-0.1607991571023684	-0.9186847404925012	0.2408123527205223	0.5310521551411219	-0.1432235002184828	-0.3035216023446022	-0.7369291903801582	-0.4611397888740394	-0.3898382407152644	-0.4243247344281476	-0.5650333828154849	-0.4077590475847857	-0.8146257287143904	-0.374286644492143	-0.3977689742474113	-0.6720191725686142	-0.1753406127129626	1.0388146916623764	-0.4700158366470401	-0.462587070818624	-0.5721760040381071	0.6263994857640524
-0.3900625659092946	-0.3961019171190535	-0.3451871773918853	-0.3964281042039188	-0.4898596359222133	-0.4439247862114225	-0.3669648985706821	-0.361727492402217	-0.4844156430783236	-0.3852890697218315	0.5508704655935953	-0.4461656462459646	-0.3455702256367737	-0.4018745138478103	-0.3681893222304189	-0.3996626802019413	-0.3635557937831306	0.545705017053591	-0.2668104721309235	-0.4879270221477501	-0.638802480380914	0.2849909322656414	-0.4089612938861842	0.519891902395755	-0.4043142956700098	-0.4054697418706417	0.3669025824270043	-0.1078870658684383	-0.1378316012659485	-1.0078366885697183	0.5404107124616166	0.5280489510120077	-0.6148715027947259	0.0905435595234643	-0.5250914041916541	-0.5255277318668038	-0.2769323981288884	-0.3986692820374921	-0.7036758997004984	-0.4105150868476281	-0.8490890624875308	-0.7119980776768969	-0.3982822866302131	-0.4981245657741321	-0.4870428843116814	0.4870537645139254	-0.725822303797133	-0.1688597789845036	-0.5722696674168298	0.5254631011170622
-0.3933252869137421	-0.3964479381760763	-0.3451858872015632	-0.39624865854683	-0.2329376446606919	-0.4595346943176907	-0.3427741840740351	-0.3307023038862642	-0.4816517333658057	-0.4179162609687657	0.5176803539288536	-0.4021122049535446	-0.3663662455183814	-0.4019793875595268	-0.3455286905167305	-0.3990578449381609	-0.363555104140894	0.489325194198807	0.0399635324283667	-0.5022253075663392	-0.4413860224025621	-0.03021648197617	-0.4089613601492071	0.7060571585875456	-0.404314088583186	-0.4054697188879429	0.2952068406039527	-0.2274210158444282	-0.1611637214807243	-1.2071415670051453	0.1269692145820933	0.6250524443823985	-0.4380771932382152	-0.2464491245265909	-0.7322650637445611	-0.5716691360364744	0.0617851296302396	-0.5904227171110771	-0.3654007241335714	-0.4075107177682819	-0.7514816389318933	-0.7616643948895034	-0.3978090021648527	-0.1294235760676459	-0.4205645244392172	0.6558379216012424	-0.5595896329464605	-0.0371354487727869	-0.5721309967332407	0.6128646401478052
-0.3490702778783333	-0.3950538825084647	-0.345186830888568	-0.3955318467822735	0.4284824127868029	-0.4963036403223901	-0.2996634648242509	-0.3214849127386689	-0.5106824435359821	-0.388018437315464	0.914760241899788	2.8025113482934034	-0.3227368632923857	-0.4013225087539535	2.527375908690641	-0.3987942281548512	-0.363554959055413	1.0825912768254131	0.3616723583281179	-0.4943639063084469	0.1612655208675787	3.909876196046473	-0.4089601781198791	1.0328237997060918	-0.4043131107412326	-0.4054696992134224	0.5167742581224991	1.265935978802452	-0.2251447698821798	2.0631456071018635	1.3894311007920133	0.8768711106086294	0.2299628951962444	-0.1107223203925924	2.4748886511079937	-0.5291556767701248	-0.7285557684743924	0.9902183442259708	-0.5540070574950235	-0.3639302663074221	0.0475227983178118	-0.720854151539453	-0.396535334246579	-0.193268685225537	0.9355372101323218	1.6393529987119204	-0.6160756592840335	-0.3800958740836652	-0.5720979190380883	0.8504484036013963
-0.3687558076013076	-0.3952538931582505	-0.3451839983356691	-0.3951383449450009	1.5579752661520236	-0.4846735328903211	-0.2343803551908864	-0.2997142017369983	-0.4976734653036173	-0.3544219780932836	0.911005704381152	0.3026432174335604	-0.2942968293028459	-0.401145743490713	0.0786845848671079	-0.3981693654341289	-0.3635528678861636	0.845495328446762	0.4744415885443473	-0.4877878388868129	1.4365327574741145	-0.3454238962179815	-0.4089610901789536	0.9343276423509846	-0.4043143607219732	-0.4054697258627002	0.5167742581224991	0.5864679639654976	-0.2251447698821798	-0.9384786053759564	-0.610593563880145	0.8632065318211594	1.454567599172915	-0.7611006770275172	-0.5040799227989041	-0.5152390543872706	-0.7285557684743924	0.9068689675446728	-0.5067069817839339	-0.3993331611804824	-0.5446388115245288	-0.8754924491043684	-0.3962274732812389	-0.6208274388662782	0.2670878102553988	2.3995666965536304	-0.5873367286166185	1.2836551822014917	-0.5720996511963821	0.113021654080637
-0.3724808407266838	-0.3953167095197919	-0.3451852917374431	-0.3949750565245227	0.8937321116412682	-0.5116455548925747	-0.3042897594407697	-0.3149543196847428	-0.5015767399833484	-0.3674001749700242	0.9213682279325868	0.4402158447311846	-0.3050382618750618	-0.4018691841755238	0.1750879794428297	-0.3996173496600951	-0.3635573161649415	0.9920828678692002	1.1708744463423095	-0.6024935758652534	0.9354344498786072	0.1273872251447356	-0.4089614324230715	1.0956808894380532	-0.4043142764182231	-0.4054697656774453	0.4858899385679546	0.901594674560277	-0.1844958416955001	-0.9021071568731625	0.474099877114836	1.0620186451685236	1.025852732462561	0.7420262938535099	-0.7132722856052945	-0.6758235904202068	-0.6156499258880164	0.2804645341841618	0.4009160244236099	-0.4080165614958689	-0.7909006652497648	0.5353663977175889	-0.3973597060941642	-0.6426247313108402	1.640711823504807	1.67437676393428	0.3278739647696072	2.422642757443233	-0.571980840001492	0.8123775284883044
-0.3558903530853854	-0.3956560320129361	-0.3451863391827127	-0.3948391207782848	0.9233891685978538	-0.5079376065587532	-0.3088642421161127	-0.3043105511008727	-0.5081484948351487	-0.3627199598136543	0.8132375473958726	-0.0125485037837252	-0.3211116994138214	-0.4015942663174546	-0.1255066240595744	-0.3987782551812701	-0.3635541258628793	0.938409276511446	1.0854532830799195	-0.5144590965284189	1.12343113431225	-0.1878201890970757	-0.4089615281253776	0.720342860799355	-0.4043140447918483	-0.4054697172481414	0.3943399913169795	0.4569618162433234	-0.1669967515344182	-0.912462331580595	-0.3940265121182557	0.8630563716147038	1.1659379288205611	-0.1025955700644404	-0.6773933657664797	-0.518896550956525	-0.3898382407152644	-0.065794538603857	-0.0473893391866429	-0.4027911458993905	-0.6520777226210887	-0.4289014314060203	-0.3968361529689239	-0.2415066676936968	0.5204128071324302	1.554105522928972	-0.0496950790951818	1.6762586703899225	-0.5720318463486954	0.5210862832645059
-0.3858352462252649	-0.3959604213339038	-0.3451859327443096	-0.3949186444045235	0.2267209467843683	-0.4677609747342852	-0.3439278459769931	-0.3491893038458329	-0.4820764884793625	-0.3862027982629101	0.9066504408595342	0.1022379654047919	-0.3055409044745273	-0.4014826155459864	-0.0538548167790221	-0.3996704866620701	-0.3635549850604307	0.7834023502093601	0.8209293265692956	-0.5270773112459706	0.1629071540487876	-0.03021648197617	-0.4089614766791812	0.910417888122798	-0.4043144038272245	-0.4054697304988141	0.2799025572532628	0.2665987085892043	-0.1319985712122545	-0.6959234792357379	-0.0048711746216318	0.8459381080787524	0.1768106464317245	0.2238863390632265	-0.7190689198690043	-0.4850266823138698	-0.2769323981288884	-0.3299296278107205	1.1355640316759938	-0.4079349304982154	-0.0811754639100276	0.718738117996856	-0.3983632660676172	-0.3721890755268011	1.1254076265369244	1.1131334188610706	1.4076834323137295	1.0721690630459684	-0.5721155673597457	0.1449858467049391
-0.3580036459932111	-0.3966355828359038	-0.34518605746193	-0.3952107885426467	-0.0030836266937249	-0.4850631620974933	-0.345372601424584	-0.3935233298899289	-0.5549208386755584	-0.4267394491559506	0.7746409017042957	-0.0655536968516471	-0.3354028470908555	-0.4022186212809479	-0.157545469641065	-0.3992476495428168	-0.3635573009597588	0.6873311320648082	0.8654895413450082	-0.4995728310691843	0.0250541149027157	-0.1878201890970757	-0.4089610295555725	0.674027110470541	-0.4043139878396569	-0.4054697311218456	0.3258154073053326	0.2493657521623181	-0.1529610229677172	-0.341186535671145	0.0404291772218303	0.8238645577297625	-0.0104021967751846	0.4577474871563888	0.0743964987189882	-0.5083437455044318	-0.0511207129561364	-0.1563337474921073	0.2286503273243197	-0.4036249994281128	-0.6496294075396641	0.041601758217259	-0.3976041285588904	0.5804514209508111	0.2052783698289547	1.1955963187550718	-0.2127971755508804	0.6762580683214634	-0.5720666423836402	-0.4078082131882036
-0.4173462124024179	-0.3962734596056277	-0.3451856636246138	-0.3957953183601005	0.1242061330670427	-0.4837788523306405	-0.3233073060198876	-0.3522728909022095	-0.4911533944635899	-0.3954690533948972	0.849731652077014	-0.3266013823140761	-0.3647848875104544	-0.4012320170087512	-0.3056750862343758	-0.398641960764108	-0.3635554177803706	0.810765357568215	0.321684792782384	-0.4713685709053498	0.278349786590594	-0.3454238962179815	-0.4089609033057176	0.9887636865686164	-0.404314180368456	-0.4054696953272005	0.4505935733627588	0.1927864833819665	-0.1786628116418061	-1.9786641211310847	-0.2278565358564394	0.9261236583261032	0.3423589276710517	-0.3456517060458545	-0.7581893746626631	-0.504925823613392	-0.3898382407152644	-0.0722147456464355	-0.2357284523477406	-0.4080799039319852	-0.9674887139025888	-0.5408066369413798	-0.3971939807512185	-0.7298647381214007	-0.207352042945515	1.393246758037781	-0.4954592720220409	-0.0696309447090185	-0.5720456245696879	-0.0465565159210759
-0.437306818070989	-0.3965729844688427	-0.3451850190730228	-0.3958441256671456	-0.2653004643458835	-0.5354959738465529	-0.3073523514586223	-0.3504306122365643	-0.5073833127994517	-0.432679922150908	0.8784163187193922	-0.4287627905010795	-0.3912749488779762	-0.4021806435098431	-0.3592736948942474	-0.3985557674256725	-0.363554831063556	0.8527119457721744	0.3756401924079232	-0.517436804927527	-0.1990181808135875	-0.03021648197617	-0.4089614974344218	0.8511698178969782	-0.4043148183541316	-0.4054697293698469	-0.0918122888139452	0.1634119175504879	-0.1161673630821508	-1.7482441819743235	0.7781822522519579	0.687669250474431	-0.2696794474151491	0.7399455958335616	-0.93119620362041	-0.5401056083949366	0.7392201851484956	-0.9344820912002352	0.4915699950468021	-0.4083949458382624	-0.5081367398650144	0.7065135868657945	-0.3975670671541125	-0.6826798769462733	0.4402895304995437	1.8021032933100605	0.1060498252637165	0.6747686499114465	-0.5719834961020537	0.2392354211448121
-0.4387600951097969	-0.395567808364214	-0.345187236656682	-0.3966553716844093	-0.9713993576582736	-0.6448778618842191	-0.3802347754061676	-0.4538754961694227	-0.548344245439739	-0.3821142754947138	0.8396694915270696	-0.3021669497988225	-0.4117886598084919	-0.4027159423175113	-0.2924911973961866	-0.3996055962418927	-0.3635557140420469	0.8905991867305891	0.9390930639956572	-0.4665140377316935	-0.355542539053125	0.2849909322656414	-0.4089616075406713	0.8693652912404406	-0.4043151463760956	-0.4054697273705809	-0.7300422674656921	0.1424758684968927	-0.0911673608363968	-2.035669605919756	0.6508027926298338	0.8528454775757154	-0.2946001515401232	2.497093404882659	-0.7295317837107007	-0.4995205365434104	1.5295610832531277	-1.074070520212821	1.885263859806139	-0.4079608355097367	-0.5154382476082058	1.6999137472646328	-0.3979204842597487	-0.2323059548594256	0.8025193418485925	0.9186518317483838	1.8630532760829448	3.0262946482275703	-0.5719585251583381	0.7965045371841843
-0.4151588981933268	-0.3954746305477514	-0.3451852592248249	-0.3965385642524642	-0.4121139943996388	-0.5131354588300303	-0.3026745595478585	-0.4033790192012985	-0.4931162725915492	-0.3905106814108316	0.6403786400378754	-0.1203447675281802	-0.3238020239632176	-0.4023890224660086	-0.1899678700028389	-0.3992464363577407	-0.3635583056919453	0.7528820727706368	1.175151850081673	-0.5200224804694927	0.1410189643380865	-0.1878201890970757	-0.4089619158396868	0.8183878907161942	-0.4043152302627239	-0.405469735200555	-0.2062497228776627	0.2293501592534305	-0.1072081934840552	-1.5859870526890485	-0.0770291825759866	0.8147047851359641	0.1644140786447532	1.6001493478604525	-0.7567149831146762	-0.4823834421981505	0.9650318703212476	-0.9163772450553502	1.469153458545825	-0.4106927398421429	-0.4286982505931195	0.9300852072482564	-0.3978015976054507	-0.5673511458321224	0.4795392274797241	1.5243684011817693	1.3084032846122504	1.881008952798479	-0.5721402504542823	0.1710164453244322
-0.4178353731296013	-0.3963691739026507	-0.345187191817111	-0.3958002849737669	-0.4442760566876046	-0.4967816124440601	-0.3191930055306005	-0.3642857348782436	-0.5720649978809506	-0.3909409727499201	1.041813791530427	-0.4597884711743911	-0.3748853944767463	-0.4023092952816948	-0.3750642993909556	-0.3991635766430881	-0.3635549312268076	0.8149750510080391	0.6546704688576954	-0.5591247411169011	-0.0837229437730722	-0.3454238962179815	-0.4089613427838028	0.7101173055319543	-0.4043147972857079	-0.4054697398996317	-0.0493463494264454	0.2428321521654773	-0.1234221942114326	-1.4586806199488451	0.0735229883216728	0.7663531986572244	0.0301036378042813	0.7179736924920473	-0.8993075882488886	-0.486170377797699	0.7392201851484956	-0.7323303893551304	0.7702791095848961	-0.4093075043267766	-0.55420302608363	0.4825406751168963	-0.397909409168691	-0.4035385291654825	0.2721788315691451	1.3170986621781318	0.2475612024665905	-0.4214966238887451	-0.5720818138160726	-0.076690053446296
-0.3406371144652508	-0.3952283161658802	-0.3451880346152764	-0.3942413621950235	0.4207376399207211	-0.5583076516583275	-0.3265431588474148	-0.2660476710285605	-0.5171522693584973	-0.3673354178385049	0.9976604303112688	6.475993867171951	-0.2812291302615998	-0.4013764074316238	8.797751984058499	-0.3976399321613383	-0.3635575897572647	0.7431095701424743	0.4196495341750195	-0.5176241032046341	0.2765503715763447	6.273931802860059	-0.4089593716814132	0.8041021885043848	-0.4043118469028631	-0.4054697728388939	0.5167742581224991	3.61368854538233	-0.2251447698821798	2.144030827697713	2.771409026320236	0.8559988419112852	0.4128919842835697	-0.0871911790803219	4.125364878363812	-0.54927389382325	-0.7285557684743924	7.772641678317082	-2.201505496484491	-0.3148412140439446	2.913934219216637	-2.0838076157116427	-0.3963875008837326	-0.0736033712765239	1.2496614742737389	1.3098393659400236	-1.1769337317907247	0.7111866169658599	-0.5720256339169496	0.9577676742178606
-0.4211046688723093	-0.3960627294704451	-0.345185747317544	-0.3954165714971093	-0.4540404987445667	-0.4941046589891775	-0.3915950082775362	-0.3851800942902731	-0.5367103133350286	-0.4466977080835689	0.7720878161916231	-0.5456637716440538	-0.3547486006844759	-0.4026367341137375	-0.4175879008994924	-0.3997951037372274	-0.3635551199387594	0.9063855371299286	0.4943368066300392	-0.5084767622211838	-0.3883757978419359	-0.1878201890970757	-0.4089614340736294	0.803951812691629	-0.4043141010272175	-0.4054697275017713	-0.468904315517883	0.0316973805293903	-0.0970003908900908	-1.382797213873382	0.1091321296580312	0.9776286091404128	-0.3307013398248304	0.5826160338269749	-0.809679805601152	-0.5274242778217965	1.3037493980803756	-1.005258922632261	0.8402367926181464	-0.4052574391247138	-0.4419046738575629	0.8361655424057659	-0.397280640799891	-0.6892070625623901	0.2641538678671749	0.543550073286072	0.552442718364165	0.5706042109996475	-0.572025322150391	-0.3497969489223261
-0.4302241963394544	-0.3968422373720905	-0.3451892678687814	-0.3958629175176251	-0.3615370131790266	-0.5323170567243126	-0.3623382158025162	-0.3096381171457843	-0.4788644634495191	-0.4029178688287478	0.9336831109937128	-0.2758617988595874	-0.3432274576137613	-0.4023986931741303	-0.2781406474210628	-0.3998409938489744	-0.3635561167831513	0.7964824691116696	-0.0044123002500504	-0.4888624099208102	-0.4784019038251089	-0.1878201890970757	-0.4089614099256238	0.7656059804388774	-0.4043145991852761	-0.4054697324737129	0.047580778461257	-0.0360047998523427	-0.1142351718768646	-0.9372231274360722	0.6407893549192829	0.791279792928873	-0.4420154107289946	0.6687164079098593	-0.2748360825845604	-0.5758076248413013	0.4005026573893676	-0.5757932867086581	0.712679152761035	-0.4046453701776629	-0.6319717980282462	0.4463479045920108	-0.3976756953081917	-0.4428693998854379	0.2819864655079976	1.0525187988078273	-0.0904653444999532	0.5463270628349052	-0.5720401391429638	-0.3192575005411823
-0.3931997672783175	-0.3966855537740623	-0.3451877558007301	-0.3962044479290423	-0.7679953736238583	-0.5506056536138881	-0.3941062311496978	-0.3850822245111388	-0.5793776783780947	-0.4195096672697994	0.7246304619560651	-0.5712163442566546	-0.3882715485612257	-0.4025580779266914	-0.429905488907457	-0.3997941009636	-0.3635563600080163	0.8233944378876866	-0.5011605995785795	-0.5075594773419378	-0.7138065430452535	-0.03021648197617	-0.4089610818148894	0.7603428269924213	-0.4043139366018825	-0.4054697803380213	0.3748994151688057	-0.2477924290696111	-0.1611637214807243	-0.991975123703213	0.3732647125715558	0.9522515342493972	-0.7184085836580786	0.7625588492961582	-0.3446499387859891	-0.5174809500220955	-0.1640265555425124	-0.3882683160661584	-0.6531767363412767	-0.3983900747470525	-0.7828752599239389	-0.6041329650557952	-0.3975698883001742	-0.7254388102964229	-0.8675294824254911	0.534636286477039	-0.7387999061609253	0.3822083051571397	-0.5721918695796082	-0.3226445684743538
-0.3992063421151241	-0.3952936018203424	-0.3451877016885236	-0.3955980834125309	0.1895727805671684	-0.5440161178219904	-0.3320462049736022	-0.3072668886653733	-0.6246772012935546	-0.3810902006648513	0.8920828352872268	2.829740336761035	-0.3239036420993005	-0.4012443036271477	2.5619627584841584	-0.3984661803210373	-0.3635577561346129	0.9077386528784432	-0.051292992259694	-0.5619215643251286	-0.1834332643693542	3.752272488925568	-0.4089598083997388	0.8272600636687918	-0.4043131108408459	-0.4054697196063558	0.4638297103147068	0.727153049255893	-0.1669967515344182	2.0615264175079737	1.767258057475416	0.8831778392797691	-0.0973620956881727	-0.0729045991064382	3.2337667105224086	-0.5055470708755744	-0.6156499258880164	0.723981470120927	-0.9385286880521422	-0.3363375478961702	2.0881664893032217	-0.6516972029400132	-0.3965214375964886	0.2623647224012899	0.2783219136468924	1.141914434886384	-1.0162359669247694	-0.4984292239263939	-0.5721037574668076	0.5553422287839996
-0.4180038103387233	-0.3962608257657032	-0.3451848912400609	-0.3965173906735927	-0.2466359317593875	-0.4924920019262818	-0.3610712659200408	-0.379158618331624	-0.6507907901022234	-0.3974303189567376	0.7402493380335906	-0.0010274897751915	-0.3771064633894734	-0.4017967672628713	-0.1184551394476796	-0.3993599942970801	-0.3635572077272214	0.8307614014073785	-0.3220170546994683	-0.5331024288338231	-0.2876420357923089	-0.03021648197617	-0.4089608566209221	0.8695156670531964	-0.4043142348217467	-0.4054697431290197	0.2709405895253823	-0.0216078274687279	-0.0980940840251584	-0.8407866379685779	0.3591788573509782	0.8403821804398909	-0.2937002720235021	0.4109726253700565	0.0921508835358557	-0.5424340680029898	-0.1640265555425124	0.0805380633817294	-0.5747166658224133	-0.4019511512038375	-0.7442927564620363	-0.6089682284119655	-0.3978407605676441	-0.4629579507140779	-0.1065527221739769	0.7861329112039767	-0.6445417371889078	0.3975712406704982	-0.5720735594772283	-0.5244284197163654
-0.3745491371725742	-0.3964532514034425	-0.3451857620700185	-0.3959959423897783	0.1635389424098279	-0.4801299930027041	-0.3568514196256335	-0.2590538259588364	-0.5025596810692144	-0.3916530888662051	0.8001717568310199	-0.2290005772376775	-0.3498357352677331	-0.4018609473549932	-0.2521718974819661	-0.3986112374859669	-0.3635586979991625	0.7670146150329028	-0.031220367090316	-0.5393369214611202	-0.1704889895563698	-0.3454238962179815	-0.4089614547760176	0.8451547853867426	-0.4043139257813983	-0.405469751400193	0.4004065540866228	-0.0750633945083597	-0.1728297815881122	-0.5396943063414519	0.0922457028419471	0.5986242480461927	-0.1563293937582256	-0.1880585155653154	-0.2142864002839816	-0.4991355433855406	-0.3898382407152644	0.1576895671736013	-0.6583209351592568	-0.4058191683596455	-0.9049056634984964	-0.843130315855477	-0.3975535261813323	-0.7023395898828605	-0.6098508975254644	0.8632872241454628	-0.5967156311492259	-0.3408035567064902	-0.572041210524388	-0.600060238818625
-0.4165933273091369	-0.3962526157824697	-0.3451883124398405	-0.3962953724826129	0.0700031551695877	-0.5073756004716427	-0.3538918066634559	-0.3515646558177178	-0.5289546191238306	-0.3990573734769943	0.7073595893703398	0.0298725534810758	-0.3338674489879144	-0.4018858392960548	-0.0993883496256597	-0.3989740622172777	-0.3635616626596172	0.7622035368159611	-0.0983285865998347	-0.5011916932676783	-0.3326807186567025	-0.1878201890970757	-0.4089610321295546	0.7761322873317896	-0.4043142619647252	-0.4054697503476409	0.4023368240587824	-0.140240073084616	-0.153507869535251	0.1659948961959481	-0.0366389273830663	0.774011369186466	-0.2525217021766007	0.1137080294438351	-0.1098282709247379	-0.5034949733941397	-0.5027440833016404	0.0046166070908205	-0.4733722644113211	-0.4105251099271971	-0.2460005936450813	-0.9538109016105866	-0.3978324107527858	-0.5959944209289747	-0.6240577151349044	0.7586805338755452	-0.6299637173325049	0.331415220012051	-0.5721144980588647	0.1224450789337153
-0.4052196284948655	-0.3958605119869374	-0.3451886979559534	-0.395633497895648	0.0776798385817585	-0.4838276802067449	-0.3342210224426771	-0.3517531158307866	-0.4739939056188753	-0.4225831848039213	0.5998296348366075	-0.2106254451072576	-0.3239809580469883	-0.4019237778460859	-0.241847857181812	-0.3987012430358761	-0.3635571235381425	0.782650619237963	0.0097909044777687	-0.5680681643013105	-0.2416874086520375	-0.3454238962179815	-0.4089608865466104	0.7493653926612415	-0.40431435674701	-0.4054697142398165	0.5167742581224991	-0.1534081216078447	-0.2251447698821798	-0.3085098859524619	-0.2398165257443524	0.7038865527716479	-0.2020739360288879	-0.4866727214952394	-0.1611268552997811	-0.6730454583142126	-0.7285557684743924	0.0094859173459312	-0.4990173944814014	-0.4053031255290352	-0.7423123987021416	-1.0285787886611324	-0.3975532502991912	-0.7595374784355797	-0.7982573390378397	1.0432758279654326	-0.664132802997696	-0.2947122981743357	-0.5721460251593515	0.2244631706114118
-0.3892175621138033	-0.3958521360888949	-0.3451881496101017	-0.3952391344383354	0.2388708774643959	-0.4727905889936745	-0.3805585491848866	-0.3008488166512094	-0.491122759196905	-0.4048208828638256	0.7067588633673583	0.3078419672307447	-0.3370638740146287	-0.4013528727252781	0.082248758721039	-0.3983134919275879	-0.3635546811358826	0.7098830612067217	0.2263222679483464	-0.5219011543559197	0.2048221305583683	-0.3454238962179815	-0.4089609681370117	0.767260114379192	-0.4043136258494898	-0.4054697350733339	0.4858899385679546	0.0277161657249989	-0.1899643073708382	0.0180422230207831	-0.1064880928224658	0.727311544978739	0.2829613051615505	-0.3177355993063462	0.164060631416623	-0.4812630903614841	-0.6156499258880164	0.4028232909654959	-0.238704862355021	-0.4068752498199477	-0.9010498391864604	-0.5513393380525266	-0.3968441224807526	-0.6656170440700967	-0.2940929252835264	0.531850527106635	-0.5339907282402104	0.4400307470850004	-0.5721744527975148	-0.274953977912193
-0.3976110738076228	-0.3955887731295732	-0.3451884481131912	-0.3950178395975238	0.5461560804113258	-0.4659785771084355	-0.3585792800254468	-0.3295122111486518	-0.4931668829248314	-0.3673262312217064	0.6959457953136868	0.4172889254646321	-0.304753677481936	-0.4016124229471089	0.1587622250629151	-0.3991916297396563	-0.3635557781947102	0.737246068565577	0.1075247997701145	-0.4589629306328408	0.4614294093034442	-0.3454238962179815	-0.4089608705031914	0.6603429115097552	-0.4043140771193463	-0.4054697575589633	0.5167742581224991	0.0982167088326118	-0.2251447698821798	0.3410354805284707	-0.4619866802327647	0.6444231110151852	0.5918497325656925	-0.4690104039212518	0.177990633567031	-0.4859015236438762	-0.7285557684743924	0.4632137020066659	-0.414846334082166	-0.3928719177794138	-0.6590498586021033	-0.8111990230957068	-0.3964437327690251	-0.6686501220483675	-0.3213789024879729	0.7902188418814236	-0.63204413864409	0.1514869192844523	-0.5723130128903869	-0.2291224453350654
-0.3739734733541653	-0.3950204046886006	-0.345186696346662	-0.3938805734881235	0.7896397081020325	-0.4953247847107711	-0.3393126524704573	-0.286160978515142	-0.6288956524867418	-0.3379516204846356	0.8889290237715727	3.85666113337422	-0.3048152078309994	-0.4014082051620353	4.0013890667313285	-0.3989142104004989	-0.3635564511781158	0.9534438959393884	0.4403495128233143	-0.5088114783188675	0.3936453226413128	4.067479903167379	-0.4089600384871316	0.8086134628870614	-0.4043125822388442	-0.4054697097272936	0.5167742581224991	1.7957333908174642	-0.2251447698821798	1.98746788902566	2.3267408848209734	0.7987878032516587	0.4477575954092826	-0.2308280404429448	2.641746653679185	-0.5231867641797482	-0.7285557684743924	2.18297678197103	-0.8080145034222362	-0.3518980067547198	2.2584566088565854	-0.9332203550981244	-0.3969063683784973	-0.2880050699944751	0.4988421883218852	1.0937086978239072	-0.8082041901807783	0.5345699635168067	-0.571948652530408	0.6401270312601327
-0.3842981122373307	-0.3951273534895024	-0.3451861659835705	-0.3961267180642951	0.6097181218020731	-0.492161730324576	-0.2491876154333121	-0.3603658002591963	-0.5074438279684432	-0.386525942529386	0.6914403502913238	-0.005678227918112	-0.3027333995807598	-0.4021718349411736	-0.1213054335601711	-0.3980990582849549	-0.3635571745766672	0.9289374662718424	0.5570988854275826	-0.474566757923484	0.6460169256203482	-0.3454238962179815	-0.408961029351634	0.7281624030626609	-0.4043147194860224	-0.4054697231345135	0.5167742581224991	-0.2218364068133256	-0.2251447698821798	-0.2237608442492038	-0.6369436864105059	0.7205543356882319	0.6695877288433905	-0.2716281721408105	-0.1213987837940047	-0.4575018782713604	-0.7285557684743924	0.3645925853058575	-0.4507954896342229	-0.4120451311863499	-0.6975060748912084	-1.054394413322423	-0.3979486178272482	-0.6559849849330208	-0.7097235754747542	1.8867374684471605	-0.6113164796794764	0.774473996704018	-0.572050228918114	-0.2814131367396713
-0.4096854816296781	-0.396141251388787	-0.3451865923493613	-0.3954874673432699	0.5866851400935934	-0.450767821350895	-0.3115339198466665	-0.3127821213775198	-0.4846498413717276	-0.3769232543120873	0.6905392612868513	0.2086191807437975	-0.3186100965621116	-0.401755048812327	0.0153225900678607	-0.3987198552120217	-0.3635568668759358	0.7470185711937395	0.1109946408186937	-0.4544700651025284	0.6710449668359842	-0.3454238962179815	-0.408961027467017	0.6171850532488151	-0.4043141858980484	-0.4054697284695215	0.5167742581224991	-0.1455271894620617	-0.2251447698821798	-0.3577955834321832	-0.5085610169245235	0.6457745528732869	0.6375214196080818	-0.2629060031689851	0.0024148953668478	-0.4495405801855521	-0.7285557684743924	0.5025669189515362	-0.5307500844344232	-0.3808956894432276	-0.7226654867878047	-0.9419780516698816	-0.3964372032329341	-0.7049498579570692	-0.750771561778002	1.2817254351226572	-0.5242046690209738	2.0229496224349703	-0.5721201929268319	-0.0903062462631431
-0.3615219436774775	-0.3965869703932363	-0.345185404060122	-0.3947323518198325	0.5357778503503504	-0.5128932415043549	-0.2774848405367922	-0.318088706050455	-0.4792298647217106	-0.375596452448512	0.8980900953170442	0.2159500506035046	-0.2896540892803934	-0.4011863651163371	0.02018788390565	-0.3987324575474492	-0.3635578326765326	0.8456456746410413	0.5470701857840934	-0.5109142061110226	0.7535362099723267	-0.3454238962179815	-0.4089610575767192	0.7631999674347832	-0.4043142164579824	-0.4054697602666907	0.4947140298692528	-0.0083087278138081	-0.196161901802888	-0.3498580862128048	-0.0907850103785582	0.7782158549672259	0.8183804444176309	-0.2339010172646443	-0.1021403285277158	-0.4842750795165563	-0.6156499258880164	0.4326462402150262	-0.5744502570878327	-0.40649209329831	-0.7206319760359052	-0.5751407974644104	-0.3973825878194728	-0.7798476939327231	0.0640158437502416	1.7701224205849164	-0.5275478377639907	-0.1587324186791688	-0.5721116139718005	0.2679772219641679
-0.3888550518037438	-0.3952287811869657	-0.3451873202146919	-0.3952923889429809	0.493956857004495	-0.5000375444278029	-0.3735033876437929	-0.3111727796605206	-0.4787057539788842	-0.3579616436555959	0.638876825030421	0.174836082623035	-0.3501520193268231	-0.4020547416252631	-0.0069348411538114	-0.3983367991631358	-0.3635576520309443	0.7674656536157409	0.4272408887076482	-0.4656787223751643	0.4814887334715207	-0.3454238962179815	-0.408960918175487	0.7425984810872265	-0.4043133192138226	-0.4054697317600948	0.5167742581224991	0.0447461148536994	-0.2251447698821798	-0.9586570699615352	-0.242553513015384	0.7145479274300034	0.4701126928198662	-0.4144610948238039	-0.1686961730283899	-0.5021040543393565	-0.7285557684743924	0.2944159590843463	-0.9511352641446552	-0.3952186144636739	-1.0882110493129222	-1.4561938086936876	-0.3970029275685751	-0.7313020330687909	-0.5963018225604201	0.6799601176995473	-0.866499071270498	-0.1929098410581356	-0.5721934294254845	-0.2508395755108851
-0.4035673115554444	-0.3959361748736661	-0.3451873872221366	-0.3961793422580703	0.7638663388765697	-0.4691396725372363	-0.3431294324409624	-0.326535649662165	-0.4865777087194528	-0.3640786933280551	0.5936721933060447	0.1502441904383305	-0.3397324459208264	-0.4016602042668835	-0.022967593976842	-0.397927463450535	-0.3635557083869022	0.7410047234225625	0.3025702687388334	-0.4713627123098182	0.6204648776214049	-0.3454238962179815	-0.4089605474187462	0.8296660766728858	-0.4043137714458135	-0.4054697024817593	0.5167742581224991	0.2237572353085867	-0.2251447698821798	-1.058462503376325	-0.3663158512538278	0.6661963409512637	0.7104246891266592	-0.1971398426398737	-0.2770491358016782	-0.4678621974493943	-0.7285557684743924	0.5088319914948637	-0.8170323298562304	-0.4006358158017865	-1.051778017658512	-1.0957114152486644	-0.3969916977373632	-0.804690637324358	-0.3841483239668808	0.9004553828670206	-0.7086677904759979	0.103262498096879	-0.5720286291016446	0.1816096767780344
-0.3737982515508959	-0.3953772094653849	-0.3451875345792959	-0.3958491077719887	0.4674033862822511	-0.5455966542979324	-0.2828067107247579	-0.3414313754878281	-0.5054786915361219	-0.3769698880547834	0.7085610413763036	0.0408260441684762	-0.3292452363423374	-0.4019177603787869	-0.0925754923930465	-0.3989827188703279	-0.3635557167667782	0.7961817767231111	0.1325309007111563	-0.5302114482767469	0.2817077236775986	-0.3454238962179815	-0.408961297714737	0.7538766670439181	-0.4043139542518636	-0.4054697287766927	0.5167742581224991	0.0286737881601553	-0.2251447698821798	-0.9712775834339034	-0.2896353732980911	0.8573502837693868	0.289915763573223	-0.5690098477985678	-0.276172396932946	-0.5124150119908538	-0.7285557684743924	0.5851920820234183	-0.9493430964300628	-0.4051813724706345	-0.9544512990334244	-1.4628254863007188	-0.3975690798377757	-0.803847186669508	-0.6502269825175262	1.3112921090625886	-0.8067445296620586	-0.1031484286005499	-0.5721042628659107	-0.0310153418255995
-0.3636373835941409	-0.3959056082629053	-0.3451859518669907	-0.395522303824256	0.8306814803351941	-0.4932361031284549	-0.3239171640493978	-0.3288069979626625	-0.4886632856653859	-0.380137769850659	0.8353142280054519	0.0250250239968233	-0.2927977208188814	-0.4015622076940139	-0.1023943853835498	-0.3980282799935695	-0.3635576733677818	0.8530126381607332	0.3694693920659112	-0.5140602707078977	0.6196411751688349	-0.1878201890970757	-0.4089609358324292	0.8472600467653248	-0.4043137708086199	-0.4054697077930275	0.5167742581224991	0.4299949911496487	-0.2251447698821798	-1.6298890189920383	-0.1233832473504889	0.8192095913296356	0.7658585757654207	-0.6135391718777873	-0.6817376369743079	-0.5131863657029695	-0.7285557684743924	0.4173640604398477	-0.8651983363935316	-0.407250930329284	-0.9369425520984364	-0.8388564338973253	-0.3972151353965798	-0.694253607119467	-0.4785610952922646	1.3427638853816437	-0.6433049600846142	-0.2810792802351318	-0.5720345353342239	0.3284301526514638
-0.3956403250296885	-0.3957783319687086	-0.3451865990356471	-0.3960035066070165	0.0284482861528805	-0.4774225655251815	-0.3636181540608946	-0.3249392322336398	-0.586569064676837	-0.404777557452302	0.8751123257029925	-0.1840661109097075	-0.3163130077054826	-0.4019635018951699	-0.2267848828298041	-0.398819097439961	-0.363556200248758	0.6796634761565576	0.8213852784353384	-0.6084278491742355	0.2645198118720868	0.1273872251447356	-0.4089615134724321	0.8332750961790273	-0.404314276597237	-0.4054697214738985	0.2097234561226209	0.4363548989880088	-0.1378316012659485	-1.459498379590772	0.1796575139681678	0.8550978806725511	0.3291071838822387	0.8778563952072365	-0.7997287784935274	-0.5128433152558177	0.0617851296302396	-0.7408969359556846	0.8635981838912002	-0.4062314539777887	-0.9289296394209252	0.8640909730272458	-0.3979878947240663	-0.6732474400047948	0.6773069574366185	0.9278746186510004	0.6738108871390663	1.1878632429096494	-0.5720065897984438	0.9216582589014004
-0.4100608840892467	-0.3959445328917131	-0.3451854845472789	-0.3960285031204251	-0.0624529528616426	-0.5664450955281471	-0.3465569845527685	-0.3089540198484322	-0.5376336469236911	-0.4068928643323621	0.8947861023006449	-0.2020014856677658	-0.3736828817707538	-0.402482397516972	-0.2369750558392705	-0.3993356123855307	-0.3635598708582532	0.8996199583873545	0.5116528281256989	-0.5165191183874945	-0.2796821921561417	0.1273872251447356	-0.4089612151750251	0.8600419908495754	-0.4043147397377101	-0.4054697146850024	0.0648153317841066	0.4154522385016658	-0.1159577385645962	-1.1340344479397422	0.3877832959859436	0.933031027823066	-0.1913474980667943	1.2440167041063337	-0.7887001635039045	-0.5053466125979197	0.4005026573893676	-0.816488221660343	0.9222520439768508	-0.407448680010498	-0.6213157671219801	0.8953488456114334	-0.3979429969374206	-0.716769617806476	1.0246201396654673	1.1890654726865082	1.0745601192401355	4.07833903049153	-0.571960671536374	0.6609103937593587
-0.4486800200136596	-0.397231296076677	-0.3451876013643439	-0.3972920486864561	-0.8311836510783474	-0.4974541855723769	-0.3509521158150834	-0.3564631308681487	-0.5283340744247578	-0.4460665703869157	0.7986699418235655	-0.6405985130471761	-0.3431918202284142	-0.4018519855351262	-0.4625749789208364	-0.4001053899005842	-0.3635561116953706	0.814223320036642	0.6355323353491537	-0.6228618667869587	-0.424961411525052	-0.03021648197617	-0.4089616061715646	0.8153803744610764	-0.4043142840535927	-0.4054697500731585	-0.2454066280271762	0.0009537717589946	-0.1162493900672808	-1.2363155049687078	0.3680552001892511	0.8608039685178681	-0.4545577859751074	2.0821677444016693	-0.8750988123130506	-0.4844200667658416	0.8521260277348716	-0.8628828637738087	1.2507690477225395	-0.4017175496471545	-0.610165867450871	1.3898778031879409	-0.3978123343960195	-0.7256438053628725	0.6120116932521918	1.060987076014119	1.9054366365587057	2.2433976962506708	-0.5721870372873553	0.2272887683646621
-0.3643916362873474	-0.3957846323158224	-0.345190184742569	-0.3948502257364182	0.6152293297879832	-0.6755653336637829	-0.2741935489872317	-0.262440581111125	-0.5741999826054571	-0.3328559832574649	0.8169920849145085	6.4583419981113295	-0.3109511591006407	-0.4016821824825657	8.759480703859166	-0.3976655658441956	-0.3635571228809522	0.8683479499772345	0.460366477231888	-0.6088566681133872	0.578989548044436	5.801120681497342	-0.4089594442698767	0.8347788543065862	-0.404312872901457	-0.4054697504950212	0.5167742581224991	3.006423628785027	-0.2251447698821798	2.1374474092700706	2.3852076224662766	0.8855804025830608	0.6691801909728645	-0.4636534055378704	3.951825346246197	-0.5043597696668348	-0.7285557684743924	11.491773105989356	-1.3915267769581123	-0.3259398365895755	2.4387133336435296	-1.116160091807154	-0.39598921042068	-0.4360971880049692	1.113036936439761	1.8626364352072509	-1.1051972011005329	-0.2019346554295586	-0.5719824477673386	1.6181379250298196
-0.414902030463956	-0.396987940681598	-0.3451881316734237	-0.397123035916084	-1.2991365072312993	-0.6626148489383346	-0.4202746849776738	-0.3695354040342704	-0.4950488071597784	-0.4262100114397711	0.8183437184212176	-0.6084518935589671	-0.3598250798465132	-0.4026170596571958	-0.4475793717365319	-0.4002872782211574	-0.3635572651369529	0.8600789092918663	0.9646533057193052	-0.5999504949381815	-0.784193008895653	0.6001983465074529	-0.4089619624451901	0.8028991820023377	-0.4043152890284456	-0.4054697351155219	-1.2195035818346045	-0.0233039004138645	-0.081615774123473	-1.3347190230463293	1.2417061969301435	0.8327240099106497	-0.7389284920527769	4.222208612338608	-0.8037174771328784	-0.5108311691245232	2.545713666530512	-1.1328071421868864	2.1519215736609856	-0.4044347015505533	-0.8769721376375079	2.764988759951127	-0.398394374887156	-0.6482622752183014	1.1738895578890574	0.2967995974084981	3.9370243928104167	5.174579911860241	-0.572049778996493	0.5113175666276808
-0.4361758816723271	-0.3968706775043766	-0.3451856159916999	-0.3967680156587052	-1.2555735738491562	-0.6529107592883523	-0.4141928314605123	-0.3283170682494289	-0.5888271083199252	-0.4194505283834029	0.7838019732497672	-0.7838668767637711	-0.3909810035293011	-0.4026382120909004	-0.5264449354304269	-0.4002872284132908	-0.3635557544562675	0.7916713908947284	0.6143410760881229	-0.5907804315920981	-0.8322573276506232	0.1273872251447356	-0.4089622541706861	0.8182375149034384	-0.4043147355392869	-0.4054697591631378	-0.7188742769124858	-0.3224529048376774	-0.0681268921243057	-1.6846135794153474	0.3282217655475045	0.892187451667112	-0.8155626841647073	2.59042388620102	-0.7011238006765256	-0.5709943852853857	1.981184453598632	-1.090393491117013	1.158278913994692	-0.4184796726690492	-0.6547688107768689	1.5452841675630224	-0.3988684839655119	-0.4427677305999218	0.319149978068709	0.2703908741504011	1.120920205453231	1.940826196232675	-0.5720929909553641	0.1969334665150713
-0.4351209640617077	-0.3963572485386273	-0.3451883961391329	-0.3965279155547749	-0.6303660374002288	-0.5166689783943348	-0.2992096508307903	-0.4061767106375833	-0.5197293324808271	-0.4102478566930184	0.862497079640376	-0.5593635649840644	-0.3811012509347135	-0.4024269765062912	-0.4242109970098881	-0.3994749776525885	-0.3635558135935275	0.7769374638553446	0.4173698955484932	-0.5173574894399167	-0.3115590776744715	-0.1878201890970757	-0.4089615307021005	0.7271097723733699	-0.4043144704291656	-0.4054697291009293	-0.5516301714675584	-0.1425243640676944	-0.059450259919436	-1.6882103317184791	0.1551894957301246	0.7610975914312744	-0.2823957795566305	3.017120683417084	-0.7163156310666018	-0.5515604616444953	1.4166552406667516	-1.1464121986621636	0.9525970270851666	-0.4151107687191567	-0.5678643610660468	1.0193779328962256	-0.3985220020180718	-0.4970197267788977	0.0433933144288524	1.716512400062206	0.772145236810434	1.1488574332168624	-0.5721207060938484	0.1080377562111927
-0.420646497301358	-0.3967745228299081	-0.3451869358387143	-0.3957336303279677	-0.3516778904935443	-0.494942065764893	-0.3603553391288524	-0.3665155623224529	-0.4750411004480749	-0.4070347324479873	0.6891876277801422	-0.6487502349788262	-0.3880814576997622	-0.4021141525957344	-0.4663388515581937	-0.3991598613602556	-0.3635581426119718	0.8155764357851566	0.1004003320366794	-0.4627481061762024	-0.1696573945970461	-0.3454238962179815	-0.4089610219395046	0.7595909479286418	-0.4043150076655584	-0.4054697242373593	0.012560166109228	-0.3714308814840029	-0.0646270740920894	-1.7745557844182136	-0.120661630055943	0.956606180236613	-0.1418968360936088	-0.0411839651119089	-0.7373935371742552	-0.5431682060827074	0.1746909722166156	-0.6898219349020273	-0.1971937932981318	-0.4086124252750101	-0.665303893386169	-0.2674714440983709	-0.3975948506896181	-0.6874923860424931	-0.7549571772027919	0.9201507042393338	-0.5200972376296791	1.1656186946982736	-0.5719922784399822	-0.5502734677487199
-0.4324851904319505	-0.3969599896268033	-0.3451889917089799	-0.3966361599783307	-0.8461686607083626	-0.5215908284386536	-0.3952615090200283	-0.3988222606782938	-0.5853610227081222	-0.4173038770463638	0.6480378965758924	-0.6486429453663114	-0.366298440354004	-0.4024643002766148	-0.4662894140177608	-0.4001488653094159	-0.3635571706635342	0.7898672365633752	-0.9979341437686948	-0.5145038170651705	-0.9429478379454992	-0.03021648197617	-0.408961088464657	0.6269594810779479	-0.4043138168091541	-0.4054697093231509	0.3638693010421833	-0.4516689923671605	-0.1436646313196424	-1.271039105333548	0.4638631004511162	0.8354268936268524	-0.8820155808157097	-0.0956440177059532	-0.3966931026703413	-0.562901917058773	-0.3898382407152644	-0.5435106120500851	-0.7804854186438971	-0.4112923695230443	-0.9605863274747106	-0.8655161664268184	-0.3982559924045032	-0.5088757999882881	-0.8856498863896894	0.3754213655587008	-0.7365502012926859	-0.0915814389421647	-0.5720345446942637	-0.4643620097506233
-0.446152891146611	-0.3972721974888391	-0.3451859564327261	-0.3961052900295065	-0.6893767371011899	-0.5379850924486538	-0.3960221725099008	-0.3518861708328802	-0.5129438023814605	-0.422345837388195	0.8199957149294173	-0.5561400528470218	-0.3612579143263473	-0.4025343320724845	-0.4226565906630914	-0.3996816139426252	-0.3635558010464239	0.7572421124047403	-0.7100924461731597	-0.55270205572734	-0.8329421441355066	-0.3454238962179815	-0.4089609142137606	0.7165834654804578	-0.4043137333838854	-0.4054697507504	0.4641054631678744	-0.4522308261277253	-0.1832198663712545	-0.9436545979408272	0.1917584342490091	0.7421774054178547	-0.7530357093511916	0.0373966371777543	-0.3680595656443728	-0.4742209575281598	-0.5027440833016404	-0.2687285836762801	-0.8792940925659267	-0.402241231881207	-0.8874169428623856	-1.3318926968970268	-0.3978867619840501	-0.6973831065004559	-0.9484472599391438	0.3844217809586784	-0.8368644034713911	0.3899159808257846	-0.5721690356715023	-0.0286825481009817
-0.4245741088368041	-0.3966109775300766	-0.3451869673161856	-0.3963511129186513	-0.628704586690346	-0.5482015735657019	-0.3883499389396785	-0.4087312426408508	-0.4914439470244122	-0.4110563740882526	1.0144807583947577	-0.5480457381975973	-0.3667077962234558	-0.4023497610547741	-0.4187426215057578	-0.3991117739753289	-0.3635580339058293	0.7846051197635954	-0.684935262373458	-0.508913537410701	-0.8175442081417662	-0.03021648197617	-0.4089608936612379	0.838989377063751	-0.4043135030128738	-0.4054697525466991	0.4329453907601623	-0.0823870065401353	-0.1728297815881122	-0.4138910457752068	0.505521065742172	0.8537464388144496	-0.7842966787481176	-0.3973123320118427	-0.1516620746512596	-0.4921411994274725	-0.5027440833016404	-0.0944746116828647	-0.9326120728712975	-0.4098294674032374	-0.7908734514797962	-0.7164785104485817	-0.3980293724865575	-0.1057601584703423	-0.3880946163516992	0.5645616728021889	-0.7182452099530964	0.1389215295433384	-0.5721444784336996	-0.2375789466627224
-0.4168199301607344	-0.3963142219410157	-0.3451872170137571	-0.3961131277928917	-0.2322623079529996	-0.5771442911077095	-0.3847583490357287	-0.3456123303396144	-0.4856797121454	-0.3782105838501695	0.9625179591368366	-0.4423750472913812	-0.3238525599079826	-0.4022495382143159	-0.3662296208458873	-0.3981475718421489	-0.3635554251881829	0.7062747525440154	-0.5934051787807679	-0.495187130017779	-0.5605964433732615	-0.3454238962179815	-0.4089612009470685	0.8075608321977704	-0.4043141696324367	-0.4054697459502262	0.453075349041249	-0.1298501819958665	-0.1786628116418061	-0.9200875116350368	0.344217585529114	0.7579442270957046	-0.4430822082333372	-0.4066666336587702	-0.1777384706060866	-0.4618829960135604	-0.3898382407152644	-0.0062781508579457	-0.5919035688874782	-0.4075180856454139	-0.4051543697185619	-0.8105386011850388	-0.3978997332181415	-0.6251600391563611	-0.4950061947734797	0.7910730021990378	-0.6945087869739843	-0.7700440454780241	-0.5720690489874701	-0.7151018017819912
-0.412221077496684	-0.3964370620994092	-0.3451883405200256	-0.3960593942681564	-0.4264435079829924	-0.5440414607320823	-0.3448995530577572	-0.3425322905753363	-0.5036945614543481	-0.3751900854343359	0.6848323642585243	-0.3691619736722394	-0.3300448873512008	-0.4020125618318703	-0.3283359041415865	-0.3992874859469913	-0.3635545995770182	0.762804921593079	-0.5180713567169765	-0.503751994905367	-0.544592008626449	-0.3454238962179815	-0.4089611138290357	0.8723728074955583	-0.404314134207192	-0.4054697219658611	0.4108851625069161	-0.1350154195799647	-0.1728297815881122	-1.4131668930494712	0.0780304423956954	0.8635068522340709	-0.5153056689693366	-0.5267221964029125	-0.3100738250577523	-0.5094237249615489	-0.3898382407152644	-0.029642697402064	-0.9718688691535488	-0.4072480936942186	-0.2376647123516664	-0.9147958060270596	-0.3979562027343353	-0.7276798100502738	-0.4177233493890641	0.9195236776541416	-0.7660822086056399	0.1768057289011842	-0.5721345555735714	-0.7400043925310986
-0.3835389659337748	-0.3961801551319255	-0.3451871933947697	-0.3968484746484152	-0.524194275699042	-0.5020118186687711	-0.3825494966029379	-0.3611712712616178	-0.4533489643819511	-0.4465319960580804	0.9345841999981856	-0.600197908698855	-0.3481197979655379	-0.4023919487262576	-0.4436897954150828	-0.3997140450530813	-0.3635556805514405	0.9493845486938436	-0.3122984405000145	-0.5461461196059599	-0.6508242527081355	-0.1878201890970757	-0.4089611794235535	0.8947788035961859	-0.404313884019994	-0.4054697404494283	0.1656029996161268	-0.1517711058751185	-0.1553306914270303	-1.3788207483055357	0.248986390593512	0.7699570436121617	-0.6649612519894493	0.0779954194414152	-0.5151430329074632	-0.4875808092874739	0.4005026573893676	-0.1495209398394631	-0.532006208367766	-0.4038981325624117	-0.2979230858257973	-0.3049319456225134	-0.3980236715989315	-0.455081202404871	-0.5389114515003178	0.6526466123792531	-0.6912411438458593	-0.1138635429272817	-0.5720512935683674	-0.1036803507495482
-0.3295970081257113	-0.394039808106035	-0.3451882564806734	-0.3952667214889746	1.03272304770436	-0.4983054050838188	-0.2454319949133784	-0.2588965262524453	-0.4934156374806954	-0.3250905444251001	0.9607157811278914	2.167036660593168	-0.254504121916803	-0.4011518651164963	1.7653093858776658	-0.3987098260185392	-0.3635545160889216	0.944122431894064	0.350376615687706	-0.4812738258579923	0.8438792657748752	2.649046539079228	-0.4089603000143069	0.8725231833083141	-0.4043133420889601	-0.4054697190736869	0.5167742581224991	0.5860020204511899	-0.2251447698821798	1.7828820525836373	0.5035211986447151	0.7942829970579872	0.8054771740735297	-0.3150043511164255	2.145979241800484	-0.5086197879155103	-0.7285557684743924	1.7879143432131872	-0.0986972080385075	-0.3410337142521489	2.0276738159486323	-0.61280261891942	-0.3960308596586629	-0.3367710815262616	0.552968474923042	2.3890560765851605	-0.4235238998428848	0.820850038206407	-0.5719835638197623	0.5048223347249111
-0.402917883354654	-0.3959822538221726	-0.3451882260264976	-0.3967116796805392	-0.4537783661183879	-0.5358992360969117	-0.3872800916197685	-0.381481405733842	-0.4994619026342192	-0.4198395782804175	0.7659303746610601	-0.3282974598454832	-0.3701130032708196	-0.4023293735260535	-0.3066188901001031	-0.3989204712249086	-0.3635546677467304	1.0308721859932914	0.4090027600128575	-0.4900165935606793	-0.407144871893892	-0.1878201890970757	-0.4089616705270806	0.6072602496069266	-0.4043141507450086	-0.4054697015620473	-0.101739391527907	-0.0649538391786678	-0.1209340423291538	-1.3612427502319355	0.1827450191391663	0.6327106149116397	-0.4773562627975697	0.2049250015857354	-0.489583485672715	-0.501906778832154	0.7392201851484956	-0.4915072227614216	0.210572490981981	-0.4089323158879164	-0.3253479582550061	0.3358776568986566	-0.3974249380526108	-0.6413687772044381	-0.0051235239991119	0.558656844650974	-0.1311983015564886	0.94190948544602	-0.5720822771366746	0.0318688030589705
-0.432128933015077	-0.3967732487700392	-0.3451837256038115	-0.3957841629314593	-0.6117093673973713	-0.4951329894258038	-0.3851120456759554	-0.3476789460743584	-0.509837910562953	-0.4006377515686837	0.8570905456135401	-0.6240152465672137	-0.3266963296194995	-0.4020822739002949	-0.4548696892251534	-0.3997888511112159	-0.363554206915208	0.7781402334095803	0.3363481847817691	-0.4744511946205701	-0.3105860576547678	-0.03021648197617	-0.4089616291935563	0.8699667944914643	-0.4043143238611676	-0.4054697082661647	0.0488216663005022	-0.1960156839426631	-0.1274779729206417	-1.4678051179136515	0.0903988420008043	0.7987878032516587	-0.307761322256401	0.2635098104333303	-0.7187759225750083	-0.5267029330113047	0.6263143425621196	-0.5099072450049418	0.3454935000632388	-0.4049890797018214	-0.5645817930568919	0.3487228855607692	-0.3978314010149324	-0.1226301362634608	-0.1168400476250707	0.63855209719457	0.0420366610164096	1.2003831665230174	-0.5720380630583913	-0.3264630998079885
-0.4106758823182404	-0.3962200077222761	-0.3451863156494853	-0.3965064896231156	-0.9249603008145826	-0.5076763675182906	-0.3893460206191531	-0.3783337449067718	-0.4849996988471585	-0.4317062645964709	0.9969095228075416	-0.3259884203902077	-0.3892427057059693	-0.4026590507641862	-0.3053460369189464	-0.3995023284439539	-0.3635566813231842	0.7431095701424743	0.4150852661540247	-0.5120918715679	-0.4639624459640944	0.2849909322656414	-0.4089615506647835	0.8526735760245371	-0.4043147102920946	-0.4054697366652483	-0.5688647247904073	-0.1238109081927609	-0.0732125652023702	-1.6583561964240223	0.5016843175704736	0.8992449813705305	-0.4393480171921005	1.9833664831634763	-0.466109377384202	-0.5200440186446046	1.0779377129076235	-0.5279716342288651	0.928862316987097	-0.4094116474483182	-0.0110293534922607	0.761131515834651	-0.398401020196377	-0.526165499644793	0.3205697100315016	0.617578449924692	0.4679222320496422	2.549631218902236	-0.5720437359279292	-0.0655219377960158
-0.4048260070622549	-0.3968334067879653	-0.3451861843019712	-0.3969009081360336	-0.907596461087444	-0.5936791692372881	-0.3882215744753046	-0.395598584373605	-0.5036590732398155	-0.4010170579603797	0.9243718579474955	-0.6229309547018271	-0.3787278874537946	-0.4024801102418033	-0.454363575358597	-0.4001570750272912	-0.3635576306759916	0.7757346943011093	0.4515863454645008	-0.468438799180957	-0.740088091233571	-0.03021648197617	-0.4089612979472815	0.7923728751094254	-0.4043147895659109	-0.4054697383059329	-0.5290184375079807	-0.0582922831194737	-0.0896361904473022	-1.276148461242432	0.4042815069676698	0.8211616740135597	-0.7231450236975793	0.916489156449224	-0.5357175870793556	-0.5416598251828971	1.6424669258395037	-0.7681551115800905	0.6922198868288562	-0.4136239120740892	-0.2545298072206525	0.9825687400270612	-0.3979521591610462	-0.4905213808179023	-0.0614644854572746	0.6663044464128862	0.3578516257805323	1.737913587895482	-0.5721456790948602	0.1106665049884772
-0.4398388144044865	-0.3964624631937127	-0.3451858014444174	-0.3964032425415201	-0.6343596255095785	-0.6098719427200073	-0.3697339009713331	-0.368249387400717	-0.5186558192538966	-0.3993339210418671	0.7039054148531949	-0.722552299119775	-0.3823823901742741	-0.4018507948102418	-0.4997024654328175	-0.3988225403643531	-0.3635554246610032	0.95825497415633	-0.3085025575148395	-0.6369816178941909	-0.6580705032918523	-0.3454238962179815	-0.4089605468921238	0.6859067996782563	-0.4043147886887511	-0.40546975076672	0.443148246327288	-0.563516780748084	-0.167543598101952	-1.5484065842651973	0.2481271156608155	0.5586816331289732	-0.6186175065282639	0.5130543799857926	-0.5148752335192621	-0.4854295072692959	-0.5027440833016404	-0.2641823942949399	-0.7481602906144894	-0.4115378822887527	-0.3680493216802202	-0.8506297509747094	-0.3979905956847707	-0.6647028157688805	-0.9792923015125052	0.7546362727233076	-0.7659529668106531	1.2522538684569198	-0.5722632786972967	-0.3393910956678614
-0.4178539393285056	-0.3959344151502573	-0.3451871422457142	-0.3960311158133719	-0.7123923810662257	-0.6033539571500011	-0.3396464142679625	-0.3477852954009704	-0.5074768876331966	-0.3927363611363119	0.7866554217639307	-0.4750548487302508	-0.3654190499107779	-0.4026774631009614	-0.3827805324509698	-0.3987584101193815	-0.3635592597638741	1.0358336104045125	-0.1733312480127663	-0.5603852572532664	-0.7315077111922076	-0.1878201890970757	-0.4089612320760809	0.5946286813354318	-0.4043146827435909	-0.405469748881574	0.3863431585751795	-0.2852633025585653	-0.1728297815881122	-0.0451097664661332	0.0378191409909111	0.6469758345249325	-0.758325617606823	0.962150839392057	-0.2414378735960757	-0.4907100425812763	-0.2769323981288884	-0.3621645692387948	0.5665942171241062	-0.4100765072139526	-0.2741283070830494	0.2417074712675385	-0.3982285937790854	-0.6501570944371298	-0.3922690093912176	0.9234374158109308	0.0824181006486829	0.5763772692315718	-0.5720086509254523	-0.0477564165508999
-0.4063099940081064	-0.395674486340106	-0.3451877770622535	-0.3959545897014591	-0.4182643121595679	-0.4934190900497625	-0.3770647708596876	-0.3311105682763663	-0.5015288483600945	-0.405838448018426	0.6273128494730222	-0.4285597997313198	-0.3527559352889873	-0.4018275763813191	-0.3591695606431645	-0.3991731905585422	-0.3635583130459155	0.6205774218047438	-0.4007674800378304	-0.6292283969403074	-0.6029914042898211	-0.5030276033388872	-0.4089613464436751	0.6598917840714876	-0.4043143913822789	-0.40546975105456	0.4814778929173063	-0.5087363199522699	-0.1786628116418061	0.1038575235751126	-0.6954896752869092	0.6328607751180957	-0.5564364572824828	-0.0216055186345081	-0.0847481028770977	-0.5143761292601822	-0.6156499258880164	-0.1614815044713444	-0.5997206245429735	-0.410241515723147	-0.4751126434938831	-1.0110760809333086	-0.3977040175520788	-0.5649133205219578	-0.8453832662185324	0.4930924824855326	-0.7054007494583601	0.7198480453901145	-0.572134035404798	-0.3566061436542687
-0.390134577197415	-0.3955638210886629	-0.345185394098192	-0.3954799641660556	0.0621937312070966	-0.6755781766274963	-0.3638991962446232	-0.3340166426522228	-0.5650050181862432	-0.3887679603995402	0.72973663298141	-0.2554810575491826	-0.3598972933898557	-0.4015354928469399	-0.266909992647095	-0.3995887972001057	-0.363556207516463	0.807157048905509	0.0134305871420872	-0.6197752638075177	-0.1599756859294279	-0.5030276033388872	-0.4089613114202445	0.8286134459835949	-0.404314181686796	-0.4054696990461502	0.490301984218603	-0.3463686560309639	-0.190328871749194	0.3449527723994749	-0.527538038974917	0.8267176016524211	-0.0502051278073895	-0.4476039180153133	-0.1053666703585042	-0.6060523069161928	-0.6156499258880164	0.0319624030251934	-0.3669104220780707	-0.4040792770465765	-0.4921554406714177	-0.6202409632365432	-0.3971280609759594	-0.6470093569879103	-0.5898067056181563	0.6826864525002938	-0.6628052941624707	0.7513203188973404	-0.5720880581104821	0.2091077405642059
-0.3713979405145354	-0.3960221400031231	-0.3451880155040899	-0.3955479523090158	-0.2189697178027874	-0.489331672542815	-0.3765556370949662	-0.3213468372813182	-0.5074574853196528	-0.393998219316349	0.7042057778546859	-0.3037867997553777	-0.3506379947484087	-0.4016967845455585	-0.2933695629015254	-0.3994661025596375	-0.3635549562842021	0.9612618980419184	0.0568604128499069	-0.5881498193760181	-0.3149214512327852	-0.5030276033388872	-0.4089611048592941	0.8868088855201236	-0.4043142668750483	-0.4054697668415237	0.5167742581224991	-0.33561038197599	-0.2251447698821798	-0.1339163286798128	-0.2226627394408253	0.7941328368515314	-0.3310542072259816	0.0892163846869605	-0.1143323648437809	-0.518682716720971	-0.7285557684743924	0.0261627795611035	-0.2928741618106422	-0.3889109685321758	-0.68741183431436	-0.551098872874498	-0.3973651134575236	-0.5647695966500698	-0.5844704696073096	0.5548959192165934	-0.5831905125642083	0.0074545581772275	-0.5721682124554512	-0.0620558714264305
-0.3740460043266364	-0.3944228224086309	-0.3451879032974903	-0.3961461548444061	0.1658327835180658	-0.5239572429836616	-0.3058251646727618	-0.3253988274168677	-0.4655124004302921	-0.3806864402032072	0.9695764896718722	-0.0906595322219575	-0.3345274610836281	-0.4015136092225964	-0.1724895631202341	-0.3980209518795792	-0.3635575378148912	0.8097129342082593	0.1413084090200467	-0.5280482160243387	0.0219267794555111	-0.5030276033388872	-0.4089612728986138	0.5683129141031512	-0.4043144940703602	-0.4054697496295047	0.5167742581224991	-0.3267829946471977	-0.2251447698821798	-0.2068671937886003	-0.3952338052144212	0.8972928986866063	0.0692078454687554	-0.5425664326305581	0.0223045327088787	-0.4820019448057945	-0.7285557684743924	0.3831390559148068	-0.5600353258003447	-0.4031657350011421	-0.6461376867277825	-0.5748889272077016	-0.3970045411360391	-0.6828275020397853	-0.7745254317557884	1.3532761849825363	-0.63406775472499	-0.9461169091955668	-0.5720828657831415	-0.1556881910609577
-0.3830046963166497	-0.3948509950705025	-0.345184729487088	-0.3951234747695171	0.8656698948283962	-0.594731699258602	-0.2441254682840629	-0.2710337644029675	-0.4888703329525068	-0.3699993090191393	0.6597520536340368	0.6800176594623955	-0.3312757847961598	-0.4015460785881327	0.3539552592717374	-0.3982413325950409	-0.3635580879573348	0.9142035392324588	0.4713936663104527	-0.4749862794264765	0.7546635755081996	0.4425946393865471	-0.4089605733968692	0.7940270090497404	-0.4043141271402526	-0.4054697203282879	0.4947140298692528	0.5756527386094246	-0.196161901802888	0.5896512484673594	0.132732792497908	0.8692129400793879	0.8912356815886415	-0.1415239080634877	0.2374208752153769	-0.5541944989070882	-0.6156499258880164	0.5946736084987384	0.0092501472772333	-0.4015127765844788	-0.3665368642683518	-0.2521287040063467	-0.3966052406314044	-0.2109496351131853	0.4649416167905924	1.896871492362184	-0.5099223534959123	-0.2541158972103323	-0.5720467882033654	0.1531071841739826
-0.3616145818757665	-0.3959398728626345	-0.3451849308617335	-0.3958584220876937	0.3081716073383099	-0.4804777578309556	-0.351209905750017	-0.326579915517793	-0.5372023482027869	-0.3686505179015054	0.6992497883300864	-0.0476516676011067	-0.2888278394832956	-0.4011743222212763	-0.1467986933267458	-0.3988925108463106	-0.3635571205077526	0.6942470570016616	0.0237287555103097	-0.4551057425108747	0.1102667956731747	-0.5030276033388872	-0.4089611247585588	0.606357994730391	-0.4043144816873643	-0.4054697240158849	0.5167742581224991	-0.3841150443782997	-0.2251447698821798	-0.5021903068239648	-0.4562004702424796	0.659889612280124	0.1651841991806128	-0.3726222173811135	-0.1135413685545372	-0.521391430577031	-0.7285557684743924	0.4784800148426272	-0.957089823543103	-0.409738989558971	-0.9541147013871216	-0.6073661966733024	-0.3971105702785611	-0.7246448431015791	-0.5498894403035973	0.8546262838045278	-0.7969400623739796	0.3288938263404057	-0.5722122631472396	-0.193848903618877
-0.3701220913697319	-0.3959654356273388	-0.3451851221274041	-0.3956592282884451	0.4804261061560387	-0.6032332881868837	-0.3575419193922341	-0.3222911228749257	-0.5194892175566875	-0.4141697867098426	0.7321395369933369	-0.0788841419356845	-0.3490901169734789	-0.4017950732466037	-0.1654987920969653	-0.3991127250987311	-0.3635561894771036	0.735892952817062	-0.0015012701819575	-0.4630591642479016	0.1171187244146459	-0.5030276033388872	-0.408961544258737	0.7958315188028109	-0.4043141449546569	-0.4054697385262499	0.5167742581224991	-0.3520703896087251	-0.2251447698821798	-0.5641229347810869	-0.458022134119003	0.7183019325913962	0.3284843492573928	-0.4788860872400186	-0.1508851719252508	-0.4835136255853748	-0.7285557684743924	0.45089405160445	-0.7803717756773211	-0.3982751667568237	-0.7922167752312069	-1.0525475524594636	-0.3971369454143348	-0.7962953333575403	-0.7867610292477321	0.9280610226673882	-0.7628886003485584	0.0312799673695917	-0.5721779959142357	0.0341554575307117
-0.3534057302369756	-0.3959224002053751	-0.3451871795457442	-0.394490952150003	0.4331070012287455	-0.4471341001796264	-0.3578440871791845	-0.2987778218413294	-0.4557718353253499	-0.3886918291532787	0.6794258302316888	0.0035167619409043	-0.3347349090940355	-0.4017862346617282	-0.1156652711136155	-0.3981355663505262	-0.3635582491418127	0.773178808998359	0.3171616331266366	-0.4770256339248783	0.7389840554739949	-0.5030276033388872	-0.408961510043668	0.7044030246472306	-0.4043139981204093	-0.4054697327274794	0.5167742581224991	-0.3097065405049823	-0.2251447698821798	-0.4012061695680308	-0.4491655300319486	0.7442796483082346	0.7767520917076864	-0.2262578241386943	-0.3391048605906022	-0.463662643914387	-0.7285557684743924	0.4194749078183031	-0.2585945242703974	-0.4050998108510761	-0.8642242401107137	-0.6673201279763189	-0.3966616469534421	-0.7050003998491055	-0.7585642413721001	0.8134231365710706	-0.4334156423075216	1.1213171793865542	-0.5721252633067005	0.448859970778857
-0.3946821054506337	-0.3955930834455643	-0.3451883307084713	-0.3956928886505902	0.5507400062066272	-0.4734801460723752	-0.3582785819149775	-0.3176750176753804	-0.48759786589388	-0.3600638746042405	0.8698559731769022	-0.0865573883981625	-0.3308979794043001	-0.4016590004701834	-0.1700579470802854	-0.398312052452079	-0.3635556534663658	0.7761857328839474	0.1694701748718747	-0.5252285648346184	0.5513166866777972	-0.5030276033388872	-0.4089615228924481	0.6331248894009395	-0.4043144163427092	-0.4054697533295307	0.4907156134983513	-0.0912483599682986	-0.1908757183167278	-0.2547589312371946	-0.5549907154869793	0.8010402063484944	0.6557660026137166	-0.0743619568797651	-0.3074564013470207	-0.4699261026726438	-0.6156499258880164	0.1323744570107297	-0.3112188642569152	-0.4062935846969733	-0.7850641270815625	-0.7097679615783603	-0.3965224211239143	-0.763066945425595	-0.3855738420579988	0.9842329083693204	-0.4936405200478201	0.9656102182027152	-0.572189747153862	-0.0365125063265203
-0.3744500166699896	-0.395308905137196	-0.3451852860609461	-0.3952757230240776	0.2991232981444609	-0.4801577550712954	-0.3284246822991455	-0.3126337654708843	-0.5202826802845869	-0.372994793796878	0.8596436311262126	0.0352824506779846	-0.2999796161059658	-0.4016958120397665	-0.0960270246353701	-0.3990090352202165	-0.3635558570766696	0.7474696097765777	0.284024549835168	-0.4705244544206081	0.388294886023	-0.3454238962179815	-0.40896125608697	0.8221472860350914	-0.404314299951336	-0.4054697348356021	0.5167742581224991	0.0216101639068114	-0.2251447698821798	-0.7221737085435372	-0.204198294632972	0.8511937153047023	0.4345087839342233	-0.1583189101274519	-0.1291977327607459	-0.4932819920239228	-0.7285557684743924	0.5522761733924632	-0.6086158275614165	-0.4026437397801773	-0.6973663736920064	-0.703378655829317	-0.3975471295509791	-0.8201225158532194	-0.3143695274895945	1.2430911145673684	-0.6132686370508901	-0.470076130865624	-0.572059029410215	-0.1327495225801463
-0.3620960478358098	-0.3959641652202162	-0.3451864248326442	-0.3955362610813807	0.3780981772870748	-0.4747415454853159	-0.3384187949504019	-0.2928452733440571	-0.4566715030222918	-0.3902287124880861	0.8943355577984083	-0.0234698331920063	-0.3344932652623191	-0.4016155188349196	-0.1321621546152076	-0.3992935823329039	-0.3635558545910315	0.6718454740540276	0.6432716525505134	-0.5983838667633116	0.4094947460505967	-0.3454238962179815	-0.408961239198944	0.8215457827840681	-0.4043137874077457	-0.4054697209040522	0.5167742581224991	-0.0879135072062803	-0.2251447698821798	-0.4758357844166553	-0.2847460866691561	0.9223696531647104	0.4741044710973647	0.0751881494562509	-0.3488417796408529	-0.4589000425733285	-0.7285557684743924	0.5478763390837347	-0.5084632111493318	-0.4027725651471802	-0.73386815021831	-0.9284925952902476	-0.3974407438203168	-0.694788638001782	-0.4399196420169199	1.0883658854891047	-0.6587086200378929	0.3644744806895437	-0.5721650458988858	0.1667573780917018
-0.3772285454105342	-0.395631689478257	-0.3451861997205658	-0.3949055037740184	0.5928653605510465	-0.4475730549212524	-0.3078743212670374	-0.3190841132713231	-0.4803773218722714	-0.3840081285831017	0.6792756487309435	0.1221400807734705	-0.3139480866303632	-0.4018892417808423	-0.0411157107890729	-0.3984495391533891	-0.3635564596889523	0.827002746550393	-0.2187409250695666	-0.523253437669847	0.3471543693745413	-0.3454238962179815	-0.4089608585087137	0.848613429080128	-0.4043142052581772	-0.4054697577090966	0.5167742581224991	0.3531900116278533	-0.2251447698821798	-0.8265023509289737	-0.1757014816384254	0.7237077000238021	0.4418443305580858	-0.240777106647676	-0.2685093579459618	-0.4339230254970325	-0.7285557684743924	0.5008001912398939	-0.2246777588419297	-0.3950147636353338	-0.905260156423012	-0.5779955681213648	-0.3967529161546815	-0.6483403622366869	0.1119430752155203	1.238297260192453	-0.5198035237803913	-0.0530834316442067	-0.5721141037673049	0.3179693223146457
-0.3544115185913045	-0.3953491295172157	-0.3451872167945153	-0.3954926774090409	0.7701282376286455	-0.4667212674607012	-0.3106893604231901	-0.3173171118977989	-0.6239517269910968	-0.3833947797149996	0.9718292121830536	-0.0056507777108658	-0.3118272548486726	-0.4018070828157832	-0.1212886296281017	-0.3987917439310633	-0.3635566303601364	0.74160610819968	0.1020212748378656	-0.4723238451269742	0.2908035284440372	-0.1878201890970757	-0.4089609058477497	0.7833503263440722	-0.4043140663331762	-0.4054697116102529	0.5167742581224991	0.1930934797369627	-0.2251447698821798	-1.4037135818657065	-0.2675738883355467	0.7280623460110176	0.4432523231012276	-0.5697875582115641	-0.6826631002943911	-0.6618311120990132	-0.7285557684743924	0.4187825553894389	-0.279803513762808	-0.3935751467804232	-0.853520713379213	-0.577462276564028	-0.3969993247552348	-0.7193075965141326	-0.0611849044298368	1.492270342062184	-0.3827921475918489	1.3762232831337782	-0.572080122595577	0.3324535158892536
-0.4056554290599914	-0.3959345638127933	-0.3451877688636834	-0.3960147566842577	0.22724205775869	-0.5087478492699712	-0.2440422590704778	-0.3453475550316088	-0.4996894429734113	-0.4176455953534831	0.8123364583914001	0.1088076286368641	-0.3304603981607316	-0.4016994954717915	-0.0496599752814264	-0.3983341756278272	-0.3635558312303705	0.8933054182276187	1.2077163231614003	-0.5143982628671812	0.2567527428458985	-0.03021648197617	-0.4089615272212951	0.8671096540491022	-0.4043145168651397	-0.4054697377526491	0.1846299464845522	0.9178085368022444	-0.1474925572923791	-1.689200443710612	0.3629651699576389	0.9064526712804049	0.4081212627868986	0.936574520781594	-0.7905472671383615	-0.4973399480116567	0.1746909722166156	-0.5395883805061579	0.3223973282226201	-0.4041535245888338	-0.8051987173843232	0.4540728915534783	-0.3977180114382534	-0.643138345862633	1.3234271770366146	1.915703271368698	0.241428336284875	3.108953697967005	-0.572087902709914	0.7912780440317553
-0.3350614862095383	-0.3951547519898566	-0.3451850177200183	-0.3959841652660985	0.4301911425193413	-0.5254591219167276	-0.3065702799495603	-0.2405171998220721	-0.5211823545907432	-0.3298882270577629	0.8599439941277035	2.414311638608656	-0.3131022137669164	-0.4014619648024919	2.050532996010126	-0.3981590593700173	-0.3635573504635547	1.0334280712960418	0.8301778356803026	-0.5115611190179756	0.2195985536879117	1.5458205892328871	-0.4089605856881022	0.9171847996968132	-0.4043138428772821	-0.4054697617136888	0.3491165233978255	1.3977929953295811	-0.1611637214807243	1.921273725350288	1.1768027713242044	0.8559988419112852	0.2675525289332198	0.3192357990118579	2.5965856648255268	-0.4955926282623947	-0.3898382407152644	1.3729699368301864	-0.8336785791373635	-0.3726647225801212	-0.0708058109540841	-0.0600582666143319	-0.3963554752605315	-0.3629851005366965	1.6930522207311067	1.537815670138328	-0.8608493357927318	0.194097126460762	-0.5720280320310783	0.4409893160797608
-0.2926003438546106	-0.3941699830787015	-0.3451862315063159	-0.3932848734738227	2.066851200295204	-0.5612417110008598	-0.1891098261561878	-0.2067065727490241	-0.5161182254308196	-0.2826040849597329	0.8806690412305738	6.521855017779004	-0.2388048775567506	-0.3999804502475663	8.896131990495908	-0.396577810798561	-0.3635575713729272	0.9403637770370784	0.5433208980129156	-0.5290718981855482	1.6278447043120712	5.643516974376436	-0.4089590899044745	0.945756204120432	-0.4043118530055892	-0.4054697669991963	0.5167742581224991	4.644648918581962	-0.2251447698821798	2.102110350611813	2.875977840732157	0.9660662732433228	1.7321863031877307	-0.7286102140580542	3.8728712186671874	-0.5697034142503536	-0.7285557684743924	10.920478287703794	-1.82305757596492	-0.2613418010546078	1.9675990141881383	-1.3256634593186416	-0.3954085944295193	-0.1219959260883057	1.9207942017042896	2.7055826726181738	-1.1638254701279311	0.2489768385193293	-0.5719686872327099	1.8448208741583727
-0.3601736647918369	-0.3953035411861664	-0.3451862798175622	-0.3949924001009292	1.2314895932565246	-0.483110914526915	-0.3049197806932842	-0.2618318341375634	-0.494592955269462	-0.3383966185295473	0.7345424410052641	1.3175968325228653	-0.2547797201253107	-0.4010693457736437	0.8952775647693819	-0.3984704859467675	-0.3635548995374909	0.7590462667360933	0.3756837435959532	-0.577344549832099	1.206208774380828	0.2849909322656414	-0.4089608357294175	0.9508689817541324	-0.4043135867809654	-0.405469718023524	0.5167742581224991	0.7268271568234501	-0.2251447698821798	1.1297317092761558	-0.1578715877841169	0.8864813638217949	1.2849666996530689	-0.427801874991017	0.6910978009345622	-0.4807683976038773	-0.7285557684743924	1.7573066691605097	-0.1990683238796466	-0.3909934790263188	-0.0688224709726647	-0.519756069869727	-0.3966534194498882	-0.2646491690409943	0.095285723931098	1.4749108017517811	-0.3434662746733926	0.5995080594410637	-0.5720455154286492	0.0905789118404439
-0.3222491300111486	-0.3943910240490911	-0.3451843937500505	-0.3947797519285875	1.531031561464887	-0.5268944290710753	-0.2803860126228918	-0.3001325815600755	-0.4611237449257017	-0.3181351991198177	0.7594725701290064	0.8960550326549503	-0.3020078672408685	-0.4012624066837513	0.5266463419294283	-0.3975678244158937	-0.3635537723156927	0.8265517079675544	0.7743764197124572	-0.474413459772759	1.4019050220833331	-0.1878201890970757	-0.4089610693184016	0.7992901624961966	-0.4043140200438763	-0.4054697153517034	0.5167742581224991	0.7912934794392081	-0.2251447698821798	0.1846380055985284	-0.3065910757931708	0.8166568678198883	1.521369933602496	-0.5565983216091669	-0.1802764880198123	-0.5279420349626234	-0.7285557684743924	1.130907932433528	-0.4504715084309548	-0.3834233848770745	-0.6903924421521811	-0.187106028295483	-0.3963809946162608	0.0112759186906454	0.8710458726740435	1.6723207775654192	-0.4177804124627592	0.4301816675088714	-0.5721254878515125	0.2104131220208429
-0.4466144071832129	-0.3974055838275659	-0.3451895369349043	-0.3964527976626821	-0.4540913652840746	-0.5578626292316342	-0.4115280883829967	-0.397457591669949	-0.5936673869741568	-0.4318679816765187	0.898991184321517	-0.1408079423841915	-0.3705252065089295	-0.4023626747727029	-0.201895418651218	-0.4000315773653771	-0.3635570444537723	0.5635962141728424	-0.570870046924715	-0.4813655873133365	-0.7568846467703021	0.4425946393865471	-0.408961072716177	0.7299669128157317	-0.4043138951709125	-0.4054697975232915	0.028691708019414	-0.1742048720653168	-0.1480394038599129	0.3900670071474866	0.5203912340789293	0.7586950281279832	-0.7132485139335132	0.1742033431765611	-0.0172614573510437	-0.5020445708159396	0.7392201851484956	-0.3745838752052877	0.1853703859654055	-0.3993245696129759	-0.6548689213558677	0.5579959294518707	-0.3981902155723655	-0.4122072559749549	0.1847913592463838	0.3024013494191706	-0.1122059875621952	0.4994935026978718	-0.5721546589886753	0.8370686891043965
-0.4164027864428474	-0.3962417912048692	-0.3451888936178078	-0.3968001100205576	-0.0919557408726159	-0.5243276194056815	-0.3832947101058436	-0.3642544460071604	-0.4952678369966008	-0.4199058990092461	0.675370929711562	0.3913733242671779	-0.3610134345406408	-0.4022135231143796	0.14038980424726	-0.3989684335334736	-0.3635612769480633	0.6870304396762492	0.0405745628102173	-0.506114493541594	-0.4887914989206196	0.6001983465074529	-0.4089612437259364	0.5425986501218945	-0.4043142464468998	-0.4054697771757203	0.2344033364809412	0.3954249243322265	-0.127806080861162	1.1476114576068446	0.4174128487209458	0.756742945444059	-0.399338631831193	-0.1378715507908351	0.9523450168361702	-0.4964640918320017	-0.0511207129561364	-0.4420438555590188	-0.2054670985920649	-0.4047364413908275	-0.3199078328032767	0.2391192375737778	-0.3980759528258881	0.6245702382879179	0.7121659792732373	0.4587672772445755	-0.1355490965072185	0.6925363612351598	-0.5722092797764278	1.0425787450269854
-0.4187415262350263	-0.3966885561029783	-0.3451895010520302	-0.3964370122317857	-0.2914028679148965	-0.4874893127084138	-0.3931436223160847	-0.3783873453202489	-0.4864809057480265	-0.4173315714150876	0.7373958895194271	0.2235394843157408	-0.3729403217793696	-0.4022458287800957	0.0252381593262993	-0.3996507001459966	-0.3635605702378976	0.5369849377853844	-0.2698125384296508	-0.4809278676736099	-0.4644839889602742	0.2849909322656414	-0.4089614042780878	0.5913204134548021	-0.4043143242509435	-0.4054697603222978	0.1406473664046419	0.2792247980350503	-0.0970003908900908	0.7019225514991304	0.3725456345440682	0.699682066990888	-0.3972128349035709	0.1790850751326657	-0.0906668918258714	-0.4882712716922555	0.2875968148029916	-0.6228856359243453	0.2287996820964022	-0.4066397769593003	-0.2396783491915862	0.6097035061023649	-0.3981256805384667	0.2035829034971719	0.1637615141080498	0.3046381767109746	0.405638166229715	0.0987972272411007	-0.5721303484232451	1.1741244981662875
-0.4156833077335537	-0.3960604263969108	-0.3451946170483874	-0.3959183285656055	0.3906731475883834	-0.5081267158614107	-0.3637968854340089	-0.3500926113531284	-0.5189788686025403	-0.3978575567626387	0.7838019732497672	0.8586377205997866	-0.3525227957689155	-0.4019505237794866	0.4959490529112155	-0.3990292257975404	-0.3635630501640123	0.65290185357482	-0.1353157347168609	-0.5267121456937093	-0.2458402610058731	1.3882168821119814	-0.408961214745609	0.5813956098129136	-0.4043138121794037	-0.405469823775979	0.4329453907601623	0.4093175639872803	-0.1795742225876958	1.365873215416045	0.8392358500001504	0.8228134362845727	-0.1151515790344363	-0.3380098391713782	1.353111288339293	-0.4922906067555422	-0.5027440833016404	0.5185151748943274	-0.7309479503839508	-0.3633656699728486	-0.5507420343071747	-0.3164493638462675	-0.397389055712414	0.4891582998371262	0.551841571211853	0.6485727404813677	-0.6563005319973042	-0.7684710046917258	-0.5720888363889975	1.5874956294399925
-0.4289777230573853	-0.3968506869168779	-0.3451923587579458	-0.3963808816839811	-0.3539978865519934	-0.4991886470494265	-0.3883182568914912	-0.3673720114611347	-0.5113470242652534	-0.4306556048206011	0.6735687517026167	0.1358595895482672	-0.3885214259004255	-0.40216184039116	-0.0322796509247579	-0.3994233440929801	-0.3635608051722616	0.6810165919050724	-0.1600889247380526	-0.4710688436869279	-0.6824144046463632	0.2849909322656414	-0.4089613317111606	0.7403428438958881	-0.4043150426952017	-0.4054698413863873	0.1360974443274098	0.1818785064106587	-0.1261655411585606	0.9131965949259276	0.0593440589090653	0.5715954108841644	-0.6572383370752242	0.1900961712879203	0.003060636654418	-0.4711984135468692	0.5134084999757436	-0.256618078749232	0.2241792945904028	-0.3992459823183952	-0.5495198752932875	0.5860810761095897	-0.398001739098746	0.1458972250203727	0.2946417606760204	0.2884969855296259	0.3263527559335368	0.8629484769718554	-0.5722482384765623	1.2727666900462264
-0.4141449020691038	-0.3963290179080292	-0.3451918002385578	-0.3961511567471955	0.2860358801506394	-0.6032033186247006	-0.335424279636949	-0.3844903413907205	-0.5048463956550671	-0.4086025325092197	0.5029625668558009	0.2202695341163894	-0.3779700467846145	-0.4021700126893673	0.023060606038731	-0.3994405219189804	-0.3635632961847794	0.7579938433761373	-0.3194743824893074	-0.4862133184385674	-0.499223241926564	1.07300946787017	-0.4089619557680379	0.7448541182785647	-0.4043147870735205	-0.405469818311308	0.0668834781828485	0.3366564466692852	-0.1434823491304645	1.4389106801803857	0.6954839842275486	0.6381163823440457	-0.4810573174260606	0.1764184494064758	0.7559578413321492	-0.4951541091408454	0.4005026573893676	-0.2834179227174333	-0.106322693775196	-0.3712086455944517	1.1485224761957216	0.3410365909216176	-0.3976022078760353	1.0824199769838927	0.9416624834356668	0.6998123053056291	-0.1539092347393143	1.250569271437416	-0.5721438640858019	1.6376351473762845
-0.3894577148020314	-0.3961133115492919	-0.3451927817314434	-0.3957129976407322	0.3968918621753763	-0.49268247847981	-0.3574830432458806	-0.3897121443721523	-0.5479884629824263	-0.4011650508251173	0.4916989542998932	0.7113346403303321	-0.3841235303119266	-0.4021147465524729	0.3783072399234754	-0.3991590026490446	-0.3635612873773737	0.4981956196612931	0.1223978588506186	-0.5447601069145895	-0.3156327554507143	0.9154057607492644	-0.4089614250501552	0.6125234030533827	-0.4043149588761346	-0.4054698178407143	0.3562860975801287	0.2894292886046043	-0.1620751324266139	1.0311031808808406	0.7112998263275817	0.6212984392210057	-0.3599873648723014	-0.0973358795645703	0.499157914590089	-0.4878551867133346	-0.1640265555425124	-0.0205180745438675	-0.3342703759603724	-0.3605829417070134	0.0128609205578653	-0.05014117487389	-0.3976278293751331	1.099290526142667	0.8119692768850415	0.5470707347082355	-0.2899161693048002	-0.1645044400188983	-0.5721435937932018	1.6255166812748714
-0.4460866112657657	-0.3973322600147134	-0.3451917906641819	-0.3968746735796935	-1.2145945880902933	-0.462666191980579	-0.3982116385966021	-0.4027285787038882	-0.4943852314831581	-0.4446190746116543	0.650290619087074	-0.5930064932509379	-0.4062481561268131	-0.4028008864199278	-0.4402878554395085	-0.3999267776439677	-0.3635607147745139	0.4836120388161889	-0.2349922643771207	-0.4836118709178514	-0.9580425899420936	0.2849909322656414	-0.4089616051560829	0.6528241208719608	-0.4043148449481158	-0.4054697805158785	-0.589546188777826	-0.2220021679755414	-0.0746890509347115	0.634436483523833	0.337671639231943	0.5879628733878373	-0.941037890155992	1.6100486857021834	-0.0935419310819162	-0.4915371972749879	1.5295610832531277	-0.8981680665070746	0.7946342425537196	-0.4053808005345121	-0.6966861532102476	1.597152454972505	-0.3987232111787201	0.1967871883391946	0.144072596150995	0.1452532799903292	0.9329427093323396	1.2327830790998184	-0.5721498522765972	0.985153678782716
-0.4633304254460544	-0.3979160694666416	-0.3451882554003865	-0.3975226663533646	-2.1444523387205976	-0.5042728682864959	-0.4571679055105841	-0.4460699013526016	-0.5488581617013248	-0.4795706889454234	0.3638944971655268	-1.0855768065345226	-0.4188654179471616	-0.4029876011122619	-0.6451300713021887	-0.4004532963243233	-0.3635608882305556	0.5039087750439112	-0.8286969668198568	-0.4832342199929356	-1.511709582375938	0.1273872251447356	-0.4089615149207875	0.4253055161723011	-0.4043150269004438	-0.4054697574198383	-2.7012615383198746	-1.1675185233235268	0.1707356885744606	0.0339862761129628	0.3438548631840585	0.5699436486131517	-1.500054517265597	3.862447489180207	-0.2988386795125288	-0.4702724936009643	2.206996138771384	-1.4328291150840875	2.441248438545182	-0.4160112342766583	-0.3902749158211358	3.3724957993097453	-0.3991292506121079	0.8017775082941182	-0.4530108534356376	-0.3429948831190645	3.0875845979045446	3.814140009180393	-0.5721524871865481	0.8544777385072786
-0.4540496572122161	-0.3975138983805991	-0.3451870706450916	-0.3974662566509749	-2.04224839300717	-0.4825891714692556	-0.4572851999501344	-0.4592200704467293	-0.5569923395077152	-0.4629956757647004	0.516328720422145	-1.2748939627445786	-0.442784156828695	-0.4029303064475147	-0.7086493103565227	-0.4005388443526212	-0.3635548220448575	0.422571483938743	-0.8196898145739884	-0.4723024613135818	-1.5136960743736696	0.2849909322656414	-0.4089624692076322	0.632222634524404	-0.4043152326954933	-0.40546971813436	-2.966949412344916	-1.1494620476710635	0.0619496780730693	-0.1152436836537722	0.3501069235866266	0.5176878967665636	-1.5221230439603004	3.977333455562565	-0.2485160886711627	-0.4840704401637637	2.545713666530512	-1.4090073438050277	2.581544551621848	-0.4221498363169278	-0.5656340979326515	3.3077441240240373	-0.3992357403270818	0.7187569484025104	-0.6014352899450313	-0.2645108542608019	1.537479298500851	2.2524223484031443	-0.5722878578804885	1.0520780606391995
-0.4134772287309238	-0.3965254677815545	-0.345189725765402	-0.3964989967823759	-0.4118396763475797	-0.4594650055661764	-0.3947975344413729	-0.3720273311247207	-0.5058909134515021	-0.4255693127917865	0.5529730066040313	-0.0433038261170562	-0.3922458578481143	-0.4023350226471613	-0.1441772331394389	-0.3995643154969249	-0.3635606917820679	0.596822723108595	-0.1631841570850234	-0.6531193161243207	-0.6996390365437674	0.2849909322656414	-0.4089614615520096	0.5961324394629907	-0.4043144499757919	-0.4054697623127374	-0.1505476465382148	-0.1214967019288172	-0.0270040302457634	0.3882420198516995	0.5058109731494257	0.3615212820526219	-0.617388751397678	0.2995075174431764	-0.230214167953418	-0.4962094777806425	0.7392201851484956	-0.8595687615791738	0.316827877138235	-0.4010353589383419	0.2949219172015669	0.5534864842120452	-0.3982160619134079	0.9013342044626388	-0.0003691208003104	0.2268493062333458	0.0852847885222793	2.1110169135503187	-0.5722718961057051	1.23529166400151
-0.4442033792913672	-0.3971921841899403	-0.345189688859005	-0.3966720867108157	-0.6570439498268789	-0.4996641057134898	-0.4029504547738861	-0.4044810895215273	-0.4696545998838685	-0.4495785513593899	0.7151690274091026	-0.3454886926595369	-0.39754373652609	-0.4025586821136835	-0.3157695862402963	-0.3997775260761404	-0.3635609721162016	0.6816179766821902	-0.6724088173932637	-0.5178079315243918	-0.9612399048703651	0.1273872251447356	-0.4089613961591233	0.5404933887433119	-0.4043145513027784	-0.4054697361956035	-0.41196135133919	-0.4962315882815191	-0.0853343307827029	0.3404119530622965	0.098726357567357	0.5354068011283377	-0.9271968637934463	0.6693327910769797	-0.1390692540067812	-0.4854284787619519	1.6424669258395037	-0.6852164817508362	0.6715816589441744	-0.4006122141531616	-0.432522458759908	1.0958890482088963	-0.3986404352330778	-0.6609737891880962	-0.1510509755407184	0.1833929879049387	0.5704818503699866	0.9252186144003208	-0.572180684814198	0.895111373720773
-0.4110654935671268	-0.3962089119682133	-0.3451901142050391	-0.3963348901416816	0.0729030949278981	-0.488775215333002	-0.376638117105682	-0.3453142796847662	-0.4708490163507641	-0.4160615118780693	0.648488441078129	0.2078005226503629	-0.368256498445661	-0.4024835189719246	0.0147800161927241	-0.3995740494272308	-0.3635612121720564	0.692593248864588	-0.2364195250801763	-0.4925370400234525	-0.5355340009982507	0.4425946393865471	-0.4089619393027479	0.7260571416840786	-0.404314189976395	-0.4054698097226615	0.1206552845501375	-0.0182243167782085	-0.1084841688083008	0.6031651834879709	0.2883400534670423	0.521742222340868	-0.4215015573812399	-0.0259307454204916	-0.1746043369074647	-0.4995196641396547	0.2875968148029916	-0.5923431992300754	0.3325020657738712	-0.3948839496743895	0.132898442983202	0.4848735566380303	-0.3981440337143035	0.6139855058280449	0.2975238669699769	0.5024730784230769	0.0941463824878493	-0.0656700650460016	-0.5721503804585502	1.1671446896934552
-0.4041852741827381	-0.3962867933942152	-0.34519556268804	-0.3961522700873895	0.2404993534421878	-0.5268818218397275	-0.3640839654672685	-0.3602996163209213	-0.5598496136580087	-0.4129624584501077	0.4895964132894569	0.7429546499096246	-0.3595904955225238	-0.4019793310699338	0.4031290450106806	-0.3990888686754107	-0.3635601083132679	0.5314221285970456	-0.3755928933039956	-0.5074544211538516	-0.2860693852774279	0.9154057607492644	-0.4089608957977655	0.5896662795144875	-0.4043141661985717	-0.4054697863721569	0.4419073584880443	0.5648618903225161	-0.190328871749194	0.995944684174816	0.7374633319774637	0.8019411675872284	-0.320624409100547	-0.1517052853485891	0.789439039899042	-0.4939699828392521	-0.3898382407152644	0.9055330309566816	-0.5249086731688787	-0.3571235132775651	0.0686206703040922	-0.4400525764165561	-0.3973767097545992	1.21025186506078	0.9328428952939012	0.5230874923212521	-0.2984838051231835	-0.4815733558378313	-0.5720994864600032	1.73400432619624
-0.4095428808004486	-0.3960789248032169	-0.3451938417228402	-0.3960100400252172	0.4213187960160164	-0.4883690208035183	-0.3406104543954121	-0.3634653986663901	-0.5008710082643224	-0.4103127419681666	0.6738691147041076	0.7733101729607335	-0.3595872502230151	-0.4020962089411677	0.4271800105033407	-0.3993662734833044	-0.3635595481088323	0.6577129317917616	-0.4048895633580085	-0.5358757283966749	-0.1612713493858898	1.2306131749910756	-0.4089607298803391	0.5635008880949628	-0.4043143532157608	-0.405469817671369	0.4682417559653567	0.4723274047333775	-0.1789635772539497	1.19236070283708	0.6857778665914873	0.5067262016952966	-0.0794813768957201	-0.4072890153603844	1.7426973805797266	-0.4950543090198405	-0.5027440833016404	0.5697963859076457	-0.5285143858015598	-0.3659195194635333	0.409736662724017	-0.2448538540338861	-0.3973506906053918	1.0632148107627346	1.0138220551887742	0.7912609185298208	-0.2628405910994522	-0.0709399389693351	-0.5721734671575884	1.488243440982195
-0.4236471638707985	-0.3970908353857829	-0.3451918682980993	-0.3967127665193133	-0.3033061428436819	-0.5386892323653073	-0.40534440961937	-0.3993527948437491	-0.5078858584138918	-0.4267189919526957	0.5475664725771956	-0.0283590413294196	-0.3748379853053224	-0.4020676261956061	-0.1351325571066222	-0.3999611052225079	-0.3635633365076174	0.5488622871334591	0.1135945056742688	-0.5229655061209164	-0.5622241492639306	0.2849909322656414	-0.408961741608799	0.5886136488251962	-0.4043145645964803	-0.4054698055504026	-0.0876759960164615	-0.2972061836679713	-0.0795013007290089	0.4293836786476379	0.1484934204287235	0.7098929610298764	-0.4869356923156244	0.4917785957912446	-0.4102838851102371	-0.5283601903847197	0.9650318703212476	-0.9384896478071229	0.3314223364389023	-0.3980680735502854	-0.6240671479831699	0.5176901790479301	-0.3978222004270333	0.7483442294048528	-0.2347633555906063	0.1836274216564038	0.1088338102646259	0.7322957019210509	-0.5721469183449538	1.2459353414922638
-0.4254339634958436	-0.3966572997920032	-0.3451932769748951	-0.3965646124257185	-0.1157909426617794	-0.4818237279881247	-0.3897899361238063	-0.3738272690907283	-0.4852001174476938	-0.4390830676199275	0.5917198337963537	0.1054347776870829	-0.3829886344722182	-0.4022466962356006	-0.0518148799654121	-0.3996551196065353	-0.3635601270348756	0.4509869146575539	-0.300494367707293	-0.4927058806497981	-0.5179630905640233	0.4425946393865471	-0.4089610552370666	0.7508691507888003	-0.4043142210179813	-0.4054697845017185	0.0187646053054537	0.2479016640585535	-0.1002450138574581	0.9616447619936672	0.5804340979925054	0.7154488886687379	-0.4573374373998046	-0.0947354770980182	-0.035805507026789	-0.5115686561745334	0.5134084999757436	-0.4888725778061958	0.2873909849298506	-0.3919300377834345	0.5154312572223887	0.470318326765513	-0.3982850920338382	1.0838738137681754	0.4743683984268466	0.1962507739858963	0.3147556998940228	1.090242458437931	-0.5721806287064701	1.143103302417316
-0.4248164297498847	-0.3971465611018219	-0.3451895984337583	-0.3969022058864339	-0.8103423661774117	-0.5289567943073827	-0.4215670886252228	-0.4005358885143434	-0.4810157419413017	-0.4463763930558446	0.4690215476873324	-0.6572404969774439	-0.3938004685951124	-0.4024231005412088	-0.4702423827680044	-0.3999424501746065	-0.3635634026686331	0.7957307381402726	0.0523907175225151	-0.478484049094927	-0.8537174602732793	0.2849909322656414	-0.4089617643150112	0.49447839004001	-0.4043151349120004	-0.4054697892641823	-0.5670723312448315	-0.2623881001731138	-0.0597236832032029	-0.1361076156829422	0.4762401405655765	0.5837583876070774	-0.8327531449955312	0.8567386878391592	-0.5420575748014174	-0.4994624704685006	1.5295610832531277	-1.0004530421505986	0.529308217822153	-0.4168312417065042	-0.3327234930231519	0.9345781062977498	-0.398614238134861	0.7099268179957962	0.3306085236420152	-0.0249890836871894	0.5611891560063746	0.3315858690359831	-0.5722640406860919	1.008237592383974
-0.455592776057071	-0.3971558655037921	-0.3451891245648579	-0.3970622927015678	-1.1753294025835033	-0.4670921670545389	-0.4320415764632886	-0.4294772658833656	-0.4632400551052606	-0.4230845261306672	0.6149979664118964	-0.6704284727166403	-0.4271898398304471	-0.4024609012831528	-0.4762720868002653	-0.3999274176528557	-0.363557511860187	0.5626941370071658	0.0959009949755946	-0.5613867909258705	-1.069055205368709	0.2849909322656414	-0.4089621608847133	0.6225985825080272	-0.4043145807567921	-0.4054697769923168	-1.156218302033103	-0.4446271141996857	-0.0419147133205186	0.0242447578038926	0.2705493055203923	0.5089786047921323	-1.0420664649444742	2.0234857794306347	-0.6893283411275359	-0.4764799119251781	2.31990198135776	-1.2341022527158243	1.6085157812806157	-0.416496089334249	0.025616845479473	1.7720359969304358	-0.3987109807143613	0.7565144373036511	-0.24788340188773	-0.0302481011191017	1.5200034663336532	1.1947055082529263	-0.5722071394090449	1.5133109259497055
-0.4284381870692359	-0.3969451908206973	-0.3451905535086957	-0.3965319933399947	-0.9712423746694484	-0.4826952453663849	-0.3985779197461132	-0.3915687692720904	-0.4586931979178814	-0.4508072914836242	0.4467946855770075	-0.5209535645777977	-0.3945001156632411	-0.4024466093138742	-0.4055297550241221	-0.4002161284837465	-0.3635579028202039	0.6249374614388473	-0.0029379343034615	-0.5659429483924469	-0.772432792227214	0.1273872251447356	-0.4089616836683434	0.5744783224261429	-0.4043152248839939	-0.4054698199544543	-0.7784368931962522	-0.3097961992720685	-0.0468363324283228	0.0391376822283975	0.10053287554559	0.4912597004303579	-0.6840454382093517	0.8803729703115314	-0.1801664575392877	-0.4688025355272007	1.868278611012256	-1.1770560977020008	0.5858490997220444	-0.4007862216266105	-0.1802469439655951	0.9294638413874096	-0.3981707526820995	0.5968052397172033	-0.0127951022909921	0.1029144647567045	0.3825944896183528	0.6051408258142582	-0.5721747770577275	0.7656077967768944
-0.3931121611163242	-0.3960172431876902	-0.3451936898458044	-0.3962135153696973	0.055070477402022	-0.4892805194733232	-0.3724945410995342	-0.3558739834756943	-0.530140926802317	-0.4224236550003731	0.4448423260673169	0.6700297106933257	-0.3750378218824894	-0.4021977950118109	0.3462372755044302	-0.3994198329518043	-0.3635641853492346	0.5611906750643715	-0.3836557717369107	-0.4790524988435256	-0.2670074542062716	1.07300946787017	-0.4089613061040937	0.67808725741495	-0.4043144295897735	-0.4054698170983658	0.4152972081575644	-0.1104673143629038	-0.1728297815881122	1.0326635651981892	0.8659369256896451	0.6067328991948014	-0.297435164123795	0.0040059158673265	1.3496038288065697	-0.5000449377325169	-0.3898382407152644	0.4503680623501264	-0.6361776972595906	-0.3885776183012879	0.6068640779991322	-0.2092608612673323	-0.3980635362814789	1.1333123808545211	0.6969818552615893	0.315589024096249	-0.6077959316620604	0.2212686911105719	-0.5721167920627762	1.20399373221684
-0.4050522706760746	-0.396556745602909	-0.3451929622232968	-0.3958246441613595	0.1390551621126721	-0.4653751876609867	-0.3539108966935017	-0.3555198408989518	-0.5015046962567592	-0.4035725054947593	0.4562561201239703	0.4534429523132697	-0.3466559263428987	-0.4019315079698152	0.18465747061326	-0.3995644127398287	-0.3635616434853574	0.5439008627222378	-0.3598552582275557	-0.5140523146702175	-0.3307853792901475	0.4425946393865471	-0.4089614388499039	0.6153805434957443	-0.4043139760279164	-0.4054697919346029	0.428533345109514	0.1433931309252012	-0.1786628116418061	0.7859028372914683	0.3541460948217256	0.5244451060570707	-0.2006675261900539	-0.5968080420792378	0.2035565403291583	-0.5340212159334379	-0.3898382407152644	0.2777734431006241	-0.5793627664925614	-0.3799292182383482	-0.0326674107630724	-0.2746276706435595	-0.3974848956926264	1.2218405166597106	0.5158320413203591	0.5784724131636545	-0.4333549286716847	-0.3593232363218076	-0.5721368547553579	1.283484225222173
-0.4635886352862538	-0.3965923194877475	-0.3451869506462889	-0.3967280013950921	-1.11344145960694	-0.4733316324593019	-0.4385800070929572	-0.4334869538579186	-0.4713772423949155	-0.446888030575336	0.4825378827544216	-0.4792022063228552	-0.4036790819633099	-0.4027152132159885	-0.3848295847189799	-0.3998350763851407	-0.3635589442681511	0.5690086771669016	-0.2800434718655999	-0.4960218405334531	-1.055940566098725	-0.03021648197617	-0.4089617472295132	0.5099670987538665	-0.404315217514241	-0.4054697497588104	-1.1092024405683705	-0.6194977902671662	-0.048859664728198	0.3841990215463549	0.019847221798512	0.665595700125441	-1.0591926753992924	1.3263867318318463	-0.0274343812782756	-0.4928125941756004	2.31990198135776	-0.8145862352896494	1.3117203101508297	-0.4139870394858957	-0.4450295205752257	1.6429749478979034	-0.3988688904024359	-0.2279525602910022	-0.084104227168681	-0.1241394138723606	1.231398429485455	0.9555597826372584	-0.5721448560626405	0.8580394948830167
-0.4200033008834898	-0.3968966906597433	-0.3451936212310496	-0.3966981982468925	-0.0403810905040245	-0.551546917684911	-0.4042371142846765	-0.3981216805089671	-0.5143301405325874	-0.421683286435427	0.5068672858751821	-0.1315396090870092	-0.3730764680139972	-0.4022465857790489	-0.1965053177681587	-0.3994793754590768	-0.3635629653443278	0.4778988834335709	-0.2875808050938068	-0.4554697509373001	-0.555605407140554	0.6001983465074529	-0.4089615506079487	0.4819971975812713	-0.4043147399191896	-0.4054697856342957	0.1935919142124342	-0.1053775547706182	-0.0915319252147527	0.212064447607397	0.2650094968322264	0.4890072973335222	-0.5207305168694637	-0.0628075344484911	-0.1620266686485328	-0.5336984900162264	-0.0511207129561364	-0.5228600723388088	0.1490276555334118	-0.4019423344458503	-0.2099857889938725	0.2560374932280372	-0.3982842015889195	1.0358897124434203	0.1669143659609663	0.1791347275587679	0.0445214075456294	-0.7833119692342094	-0.5720679252563509	0.8621793239424558
-0.440809177606776	-0.3968273412388911	-0.3451971102039386	-0.3967458614143694	-0.484502084478482	-0.4783516205475038	-0.4030510360249008	-0.4008563857669449	-0.5329284339450493	-0.4395641432318761	0.5157279944191631	-0.2456736452614824	-0.4088294256578416	-0.4023140850727172	-0.261470795393411	-0.3999430045249931	-0.3635608531533043	0.5237544726887952	-0.6462387114005683	-0.4894621800156141	-0.666304930100089	0.2849909322656414	-0.4089618498441151	0.5143279973237874	-0.4043144894448154	-0.4054698090893183	-0.2484399094119979	-0.1678924541682123	-0.0566613424250136	0.1586456952587776	0.5009072274997216	0.6885702117131651	-0.6969929908765766	0.3408358727246264	-0.644938073806484	-0.5441146448917703	1.0779377129076235	-0.9837920262725162	0.9877880912912718	-0.4090828305191423	-0.3227337273163075	1.1313410386109262	-0.3982888208292069	0.700121032627302	0.2029000068118866	0.1503274778063779	0.94401811762468	0.3674541072186218	-0.5722889110150982	1.0837259037656295
-0.4162809672574583	-0.3968591606610414	-0.3451885405096145	-0.3970306064838786	-1.224236147042563	-0.5719185360857483	-0.4208867323529759	-0.4140630819043067	-0.4778532027075836	-0.4521448254060597	0.4922996803028751	-0.5685573203817867	-0.4036646623776603	-0.4025578106676685	-0.4286308838354228	-0.4000554376499106	-0.3635586222583759	0.6067455719310372	-0.2872425691731697	-0.4651458327547675	-1.0096553688754517	-0.03021648197617	-0.4089619422687774	0.3050048659675902	-0.4043150196827917	-0.4054697663396063	-1.0795590088530709	-0.5155022205944692	-0.028808623918625	0.2148073749600542	0.0733329213275201	0.5468189768189717	-1.0490175229716028	0.9602197648771088	-0.3914381539386484	-0.569384139991327	2.094090296185008	-0.9376446076386616	1.277477807182932	-0.4127906455675534	-0.7084527104188995	1.5554081218139175	-0.3984309707440935	0.1436108845368153	-0.1127340916202484	0.0549630181698588	0.9827241721668396	0.0033870839073126	-0.5722574679405077	0.6965626509956375
-0.4594573023122353	-0.3971825262907467	-0.345188003812937	-0.3974116112949497	-1.501096565566943	-0.5233811191473311	-0.4341438540560229	-0.4290592750883899	-0.4812724370971921	-0.4498367345350719	0.6462357185669475	-0.8735123702815155	-0.3968581667221442	-0.4029213907111293	-0.5639492368172482	-0.4000583523041472	-0.3635575607372845	0.5927633758630505	-0.5974597840610603	-0.5213558278503736	-1.2161783189916553	0.1273872251447356	-0.4089614590182037	0.698387992136995	-0.4043144193548577	-0.4054697457206966	-1.6928333542933307	-0.9025264071936208	0.0794487682341511	0.1634323472245437	0.0846141543002766	0.8007398859355829	-1.2130232648876875	2.3003398571382783	-0.2588795669601877	-0.5156322628920758	1.981184453598632	-1.105130517578399	1.791336390170396	-0.4180003276590487	0.0956148231632618	2.3563921077740995	-0.3987964593122933	1.252246895222256	-0.3645505193317082	-0.110608160356755	1.7536231855462754	2.9625870054981216	-0.5721747010991133	1.2834742238487744
-0.4494979625973938	-0.3977235605554386	-0.3451887043236462	-0.3970218043095013	-1.6568556399681509	-0.4970175752602001	-0.4570574909831726	-0.4231884833780811	-0.48066926997495	-0.4582719690736696	0.4550546681180065	-0.9753735610097826	-0.4237731082519074	-0.4027423465608339	-0.6042656132569784	-0.4004571089941731	-0.3635552033584614	0.5757742559094757	-0.7199914755159911	-0.4612561763310185	-1.3226592233410843	-0.03021648197617	-0.4089624131434899	0.5523730779510272	-0.4043147433234209	-0.4054697563011279	-2.1504452141216195	-1.0300514666567109	-0.0010470465068254	0.5083482479306176	0.0616555335352695	0.6630429766156939	-1.3377555063497313	2.19140249524042	0.0985695990088383	-0.529909194420168	2.88443119428964	-1.0521570641943347	1.6136750308362269	-0.4191481694836693	0.5834357293696897	2.2033766638107948	-0.3990139810215573	1.0167972668618104	-0.6274269878563445	-0.3293250090932042	1.9727133523843507	1.1053226641289544	-0.5720950695889662	0.874303296259172
-0.4462103024096106	-0.3975765719749565	-0.34518590287394	-0.397338875193193	-1.6481578210275118	-0.4927301123828248	-0.4456241451466097	-0.4360085460363239	-0.4784613053130979	-0.4765130621582433	0.5334494115071244	-1.0035825708243324	-0.4178141543285827	-0.402909758170944	-0.6149983295273512	-0.4005065512228672	-0.3635561940441382	0.488272770838851	-0.7990484057966164	-0.5045731507740658	-1.4329623127064444	0.2849909322656414	-0.408962088599532	0.5678617866648836	-0.404314747773723	-0.405469758849121	-2.2384103742814405	-1.1272428611311858	0.0628246325811233	0.0085253739270648	0.5352787604995882	0.544566573722136	-1.3994439085929715	2.38629059768488	-0.0077219315122246	-0.4743626649062687	2.432807823944136	-1.1072769486694751	2.1458398310242552	-0.4078580054460647	0.4672335685746437	2.6532330876995287	-0.3985234568785996	0.3985995989874337	-0.0177074537549579	-0.1174334407048813	2.129678820186873	2.232410686653582	-0.5720856530214441	1.1991845080085342
-0.4165116539339549	-0.3966257405585676	-0.3451892308815082	-0.3965635013332803	-0.510846019805992	-0.5073313862197735	-0.4040309694164304	-0.3960338528127993	-0.5271135554570358	-0.4360078900948476	0.6256608529648227	-0.284525847427822	-0.3974505570491648	-0.402438219635554	-0.2828852271527482	-0.4001419346058452	-0.3635593628434957	0.6703420121112333	-0.0833880776683477	-0.5544881417152726	-0.7118752520082915	0.4425946393865471	-0.4089618624198327	0.7547789219204533	-0.4043144187551208	-0.4054698397927719	-0.2091451278359021	-0.2974826769113713	-0.1170058611523693	0.540387672417238	0.568902818030577	0.7999890849033043	-0.6510638754551943	0.8825259685262744	-0.2488338134700498	-0.4826806951081712	1.0779377129076235	-0.6132689342197609	0.5863372321020351	-0.4018608991233545	-0.2377999388794833	0.470476989435555	-0.3983618860752963	0.427734965528006	0.0164636324213182	0.1981234885491152	0.4813858501732891	0.3548932113546404	-0.572176623712764	1.0140531515900273
-0.4247515167205993	-0.396487564271954	-0.3451874380830271	-0.3958598047990619	-0.0018780068218039	-0.4605095905853106	-0.3639709017952069	-0.3917704753470779	-0.4656135822985843	-0.4188935277968994	0.5472661095757047	0.2873639285862835	-0.3497822879165202	-0.4021623970056606	0.0682462284058869	-0.3995414311349192	-0.3635600892338566	0.8043004712141998	0.1579997458699378	-0.4805259129668321	-0.6135311205064795	0.2849909322656414	-0.4089618730784993	0.5520723263255153	-0.40431497674895	-0.4054697571483857	0.198003959863084	0.0873192672716323	-0.1203325111048666	0.7586813857145439	0.3569075295238343	0.3400483725294551	-0.5758612940726311	-0.0052992315786342	-0.2136974346844951	-0.5638778788100898	0.0617851296302396	-0.4968885542921383	0.1593302379341854	-0.4031253954308116	-0.1264348099135291	0.2900290449444921	-0.3980995504277165	0.8978193471345128	0.4099594817423925	0.5941044021852855	0.2748069254743464	-0.200294498198763	-0.5721917455502795	1.234308909651878
-0.3172312007426148	-0.3946767460084365	-0.3451963245512616	-0.3951074904543357	0.8727334906443467	-0.5846777561334988	-0.2952732567911478	-0.1986289451551684	-0.5138082198264501	-0.3585194858366922	0.5508704655935953	-0.1061352826096818	-0.3226550393813365	-0.4009300562480974	-0.1816273927287815	-0.3977806326305467	-0.3635637747816796	0.3854359739517253	0.492627842102165	-0.6078712654084362	0.8883487676500678	-0.5030276033388872	-0.4089616949114366	0.6436511962938517	-0.4043143977763351	-0.4054698726718801	0.4687932616716874	-0.171038926992569	-0.1844958416955001	0.4291862210894085	-0.7058218841151078	0.7990881236645698	0.8850980719896947	-0.311468954505973	-0.5171538288103862	-0.5184400098100738	-0.6156499258880164	0.2424556429867296	0.0892694954986655	-0.3807934937820487	0.0941663058578622	-0.3420481776925873	-0.3971277303555784	0.0211811231115713	-0.2825156591159054	0.7628065023064089	-0.3256905885097571	0.6390398672402355	-0.5721228637463107	-0.6368600191085685
-0.3268939958621487	-0.3951413288166599	-0.3451938854340552	-0.3938169240826334	0.6283821758667628	-0.5093776370861779	-0.2713533851226944	-0.2453988671712146	-0.5613229467299111	-0.3284712268008496	0.5375043120272514	8.720361834178767	-0.2318538937188599	-0.4013848094682309	14.193718763564576	-0.3977678446266202	-0.3635651264075816	0.4855665393418214	-0.4910226508258076	-0.5435659489093235	0.4483132794233848	5.485913267255531	-0.4089595839466535	0.5192903991447316	-0.4043123486180594	-0.405469870807139	0.5167742581224991	3.661157550944606	-0.2251447698821798	1.7438537641010086	1.186149152715441	0.5315026357604893	0.4481757091940629	-0.6169446732987164	5.030081457592103	-0.5676709197855483	-0.7285557684743924	7.769364320436996	-2.047757205808155	-0.1686766794165337	-1.018396487403345	-2.0253405009030176	-0.3961033792670579	2.4489216694733216	0.665457105409668	1.1880262206483083	-1.262151041336822	-0.6061704089423018	-0.5721358350261129	-0.744797759431528
-0.2649269117330146	-0.3945414585594438	-0.3451998645373322	-0.3949578428394121	0.7142251998302774	-0.5023226048549148	-0.2736588635977673	-0.2314024769171316	-0.6285430187808793	-0.3643524168652609	0.4699226366918049	3.461913435608517	-0.3449853983477609	-0.4012643649015955	3.418744228533817	-0.3979937968388939	-0.3635660198527617	0.2744804825735106	0.2369461343824154	-0.5450626340129567	0.7222689887810398	0.9154057607492644	-0.4089613626246685	0.4571851884765496	-0.4043138606996611	-0.4054699056641881	0.5167742581224991	0.174051945671579	-0.2251447698821798	1.6240639186377983	-0.6116872220669342	0.4266908116544012	0.4575992892892647	-0.7413729876672591	3.4259884851338454	-0.5485177586877467	-0.7285557684743924	3.28771848834354	-1.227262620113066	-0.3420827402646926	-0.1355132234907441	-1.1170940499611768	-0.395922614919835	1.9243399635307668	-0.5070612324975285	0.8641121779035716	-0.9867884903662816	-0.2263683370898121	-0.5721896236070564	-1.2482948582903033
-0.3080983676117007	-0.3939211150618094	-0.345198339725419	-0.3941953422958087	0.715523141695234	-0.5329271485294578	-0.1701598219681033	-0.1470570620296031	-0.5074349981971766	-0.3131164679011568	0.6641073171556542	9.716465443175778	-0.2145984274952203	-0.4002585683080819	16.968910894967703	-0.397609396024733	-0.3635675658200413	0.464818764531261	0.0073671103287377	-0.5539568581782954	0.9185921996328024	4.855498438771908	-0.4089592906202396	0.4364333263162367	-0.4043127019762282	-0.4054698845230902	0.5167742581224991	4.886222620257613	-0.2251447698821798	1.839748575633312	0.3687486783792945	0.4286428943383258	0.8557747828173019	-0.8314528340403428	4.858785355099412	-0.523561365285725	-0.7285557684743924	8.049552550125933	-1.5708446288229316	-0.1480033182483022	-0.6860053130756097	-1.768440051160933	-0.3959025293674776	2.5833115642739104	0.7293267758293761	1.9100136576544509	-1.221891617596641	-1.3094508491958563	-0.5722245560233956	-0.8488239457905761
-0.2791712615550127	-0.3937076517852111	-0.3451958391877062	-0.3930031929324533	1.4792982404587076	-0.5118968823768529	-0.118778241005345	-0.1192321499887593	-0.7342594898226559	-0.2465661695419657	0.3945315233175956	3.790419078756924	-0.2909034744777631	-0.400880293738134	3.901051934941109	-0.3964427350615953	-0.363571388648312	0.3493528873246636	0.4720841999562991	-0.5610952023644655	1.77946939823544	-0.1878201890970757	-0.4089604623495083	0.375380746337346	-0.4043135141076687	-0.405469818663386	0.5167742581224991	0.2759298569395719	-0.2251447698821798	1.686270716680113	-0.957369203634913	0.5074770027275752	1.7233426480416552	-0.972282118381715	3.1825416560936977	-0.5291285880241897	-0.7285557684743924	3.87801801570584	-0.7801331747851821	-0.2431736349735047	-0.2745488124347989	-0.962485603055844	-0.3952615451870359	0.7815135996857762	0.0618293649897395	1.9143728593179137	-1.1745153186373	-0.91290970916963	-0.5721452037790636	-1.0487465455395506
-0.291850952426721	-0.3944816727460836	-0.3451984639701222	-0.3944263284599879	1.313133856345488	-0.4966908819855079	-0.2101327155380841	-0.1942406662445052	-0.64165045617176	-0.3235406935234428	0.5939725563075353	3.445804426169288	-0.222056888700122	-0.4005102643230352	3.395747520439916	-0.3978056861799595	-0.363569586979575	0.3779186642377541	0.7781789465358062	-0.4935491152936315	1.486427968538123	-0.1878201890970757	-0.4089604752578979	0.4222979999171834	-0.4043135224547083	-0.4054698380767807	0.5167742581224991	0.1795329456517972	-0.2251447698821798	1.856119281601552	-0.962910310289802	0.3862977161178146	1.525645720300015	-0.8128926471622123	3.1092712565311604	-0.551343341068681	-0.7285557684743924	3.90313045078919	-1.1106468768358186	-0.300094305044196	-0.5462641988024429	-1.0263497157063672	-0.3949118068969091	0.7247773714811143	-0.6725938162770247	1.6108207889044772	-1.1268075268920372	-0.6704183709266069	-0.5722922752810001	-1.1122669211027472
-0.2997049999701133	-0.3929773976660275	-0.3451981742633408	-0.3938209505657111	2.040901810773293	-0.4981783019984873	-0.1278507997254687	-0.0965508226593857	-0.5078380025119649	-0.3108793303954758	0.3337080155156939	3.981002662471032	-0.1965831694472268	-0.4005088145036238	4.192521380787689	-0.3955292175769749	-0.3635699633413255	0.4245259844643755	0.9504241937586264	-0.5384750954970839	2.391073687816957	0.2849909322656414	-0.4089608930116227	0.5195911507702435	-0.4043138980982699	-0.4054698862681624	0.5167742581224991	0.4074354587264665	-0.2251447698821798	1.833298257539652	-1.007587151778214	0.4924609820820039	2.454288405885	-0.8227495859219812	3.3169723415660752	-0.5039047958026026	-0.7285557684743924	4.458860663955085	-1.1948965311240878	-0.2891771667788598	-0.6123597332568675	-0.8809843438339143	-0.3952700109290736	1.4342913996829776	-0.0623457270029973	1.820579293382336	-1.01094458114016	0.0004292072292397	-0.5723629635050269	-0.9711811993496334
-0.2983535150802969	-0.3933832047188559	-0.3451959386395913	-0.3923921717492255	1.440608961857455	-0.5502142446760703	-0.1607765455867859	-0.1193486633918967	-0.5039661327088947	-0.2527622949202313	0.6532942491019827	5.711266574868482	-0.1530890598770509	-0.4001893024189505	7.230317043637666	-0.3963369898897725	-0.3635659660347857	0.4598573401200401	0.735181865279566	-0.4835488448174207	1.7573815010651177	2.964253953321039	-0.4089599629504892	0.5868091390721255	-0.4043129909839852	-0.4054698623180648	0.5167742581224991	1.293452036147157	-0.2251447698821798	2.04748451854542	-0.5780803162904065	0.4592755764552911	1.8751634812620408	-0.9382770340526954	3.837544212557279	-0.4879121460929194	-0.7285557684743924	6.900340081060197	-1.2288692148662144	-0.2881839178715381	-0.6734380965942632	-1.386320568556767	-0.3947988231152986	3.300920042870466	0.2598516462959671	1.9944213735196208	-1.0567772424631992	-0.1276578521879214	-0.5722602046545131	-0.9790444381912684
-0.2604276903710195	-0.3931931633733549	-0.3451952614009835	-0.3936016370024818	1.3792539005060236	-0.5533609933895499	-0.1856359274352026	-0.1499805096923883	-0.5481126140036736	-0.2671163859960037	0.4101503993951212	4.3218251868825295	-0.1904011303309448	-0.4006073219816684	4.734785674980998	-0.3962783257059634	-0.3635664294693883	0.4726367666337911	1.053237843943267	-0.5026854569903	2.0613244000246285	0.6001983465074529	-0.4089604761604164	0.4213957450406478	-0.4043130359139339	-0.4054698713231792	0.5167742581224991	0.3698270751669534	-0.2251447698821798	1.7110052989020683	-1.0137304683604276	0.4987677107531436	2.187938548530177	-0.9426585927548772	3.733569856906635	-0.5715411960784385	-0.7285557684743924	7.157583310951779	-1.7239282558114803	-0.2461743789106541	-0.6471567428732564	-1.4393492001834236	-0.394615885357171	1.1718426590244777	0.2582666764250168	1.530734003759262	-1.1482914004453435	-0.5966428847863738	-0.5723835226767814	-0.8476250859193291
-0.2919228146583031	-0.3933031255541905	-0.345199383358758	-0.3939690339815442	1.2475352817975611	-0.5016448258098835	-0.1094468591538797	-0.143727647524598	-0.5007806627901733	-0.2165334054279863	0.4538532161120431	7.410444630386707	-0.2119058162846978	-0.3996144940396394	10.900152738152627	-0.3969619936406534	-0.3635678709775712	0.6053924561825222	1.1763532191071169	-0.5456224064203704	1.8361722836626733	4.067479903167379	-0.4089600681036782	0.4310197970570248	-0.4043132705559978	-0.4054698802224258	0.5167742581224991	1.996076383616313	-0.2251447698821798	1.9901531797856604	-0.4327063231814432	0.5540266667288463	1.8820498114765565	-0.6446573862315681	4.559327058554572	-0.533162090990295	-0.7285557684743924	4.882275949897809	-1.4309989279005366	-0.1908511402399949	-0.5651704917081157	-0.9874842919047182	-0.3947212510784842	2.6108051125033485	0.7646768033593347	2.019775385640108	-1.139616232457792	-0.3360103887994226	-0.57213503595448	-0.6777833560990985
-0.233022105560526	-0.3926497823131937	-0.3451952714438898	-0.3930969566784622	1.2214786222219307	-0.5069380747803657	-0.1352902851983908	-0.173989212941956	-0.509814569765448	-0.252013953591248	0.5579289961286306	8.181054884768416	-0.1617404246539368	-0.4006027465053457	12.78875354409852	-0.397140167254408	-0.3635693730208672	0.3624330062269735	0.6855190991467023	-0.5485362913732357	1.536705292434834	4.540291024530096	-0.4089600904874248	0.4186889804110419	-0.4043129330550709	-0.4054698969670814	0.5167742581224991	2.8231662015691046	-0.2251447698821798	1.9928187663174228	-0.3383354494545618	0.435700424041744	1.4490869231445995	-0.7124012900029069	4.836849479652567	-0.5402820922006927	-0.7285557684743924	6.114873360943831	-1.6694951941601484	-0.2462439544941298	-0.8928944638075309	-1.5437190143364723	-0.3939631112534565	2.88423342755685	1.032448460325172	2.0621002650629845	-1.2026132609083489	-0.066336807204403	-0.5722609133036212	-0.7386624008406875
-0.3990717400055546	-0.3955193691269404	-0.3451953469290988	-0.3957708858880779	-0.2200027080717299	-0.5018790134642023	-0.3502773122822299	-0.3013929437122635	-0.4932328736059809	-0.4075841669659457	0.589316929784427	0.1588202627456675	-0.3183208784411536	-0.4020651696746103	-0.0173925921830968	-0.3991021900495377	-0.3635668712038342	0.4930838490557926	-0.5150830163083514	-0.4918330667428679	-0.3322808953045037	-0.5030276033388872	-0.4089614823754221	0.6813955252955797	-0.4043143232632813	-0.4054698056475448	0.4947140298692528	-0.6082178781365257	-0.196161901802888	1.5905510183808065	-0.3712058925418169	0.5086782843792208	-0.3981601920352917	-0.1984344385099672	1.3423828277581833	-0.4943293977222949	-0.6156499258880164	0.9453163930144264	-0.9515616159803346	-0.3902113229563584	-0.6020853548238205	-1.1274383619176436	-0.396319457571318	-0.2337764954954185	-1.013032972096792	0.5475321031072707	-0.9048452590427336	-0.9062312630100208	-0.572140073310513	-1.2711022127767473
-0.2821713014690298	-0.3938189422761382	-0.3451982903582465	-0.3929246303570144	1.4275527122267444	-0.4842445347816456	-0.2184387011588026	-0.1843489502477097	-0.505267314025219	-0.2569894139385541	0.3691508496916171	4.9030428562170165	-0.2146650379080683	-0.3998777000593431	5.723523473163052	-0.3968358452599942	-0.3635669811123319	0.5844943351776822	0.7077694255526346	-0.5094317531204773	2.145228357813876	0.6001983465074529	-0.4089603936874232	0.3087642612864874	-0.4043130667169432	-0.4054698442283113	0.5167742581224991	1.107289809347354	-0.2251447698821798	1.759348206353885	-0.6591685368676695	0.4702372715265581	1.9499121090218337	-0.8236027670128282	3.7874286663634336	-0.5295242291257638	-0.7285557684743924	5.823127415930234	-0.9660746098391794	-0.2402099008652699	-0.577540911869835	-0.7788488514837859	-0.3948622369867519	0.8507760546443717	0.4931182190639367	1.3712442250505583	-1.0123798801068102	-0.2925733255665791	-0.5722439477306223	-0.5833227193464648
-0.2981098691742395	-0.3934573596188195	-0.345196972840437	-0.3935424216788737	1.388647694621925	-0.5046206519505463	-0.2119223254985762	-0.2043855036714779	-0.50146020201459	-0.3227447818790531	0.5342003190108516	1.925628810236404	-0.1923096377202433	-0.3998691934014873	1.5007539840332889	-0.3972755066179441	-0.3635661418339588	0.5111253923693234	0.3238642370675564	-0.4960194528011076	1.89551067868052	-0.5030276033388872	-0.4089608959763451	0.572824188485828	-0.4043141699955704	-0.4054698499684067	0.5167742581224991	0.1080391326002347	-0.2251447698821798	1.80301945143173	-1.0384861642881065	0.6058319379560673	1.921696228943216	-0.8318509693103054	1.9929887140912224	-0.6038195521275564	-0.7285557684743924	3.1196479858383106	-1.446760555548792	-0.3663699072422374	-0.7619196637273079	-0.948543510869637	-0.3943199946207735	0.0892882593723932	-0.4052984307186852	1.612576635717493	-1.044828313648132	-0.8153363710424237	-0.5722036282032235	-1.1603871857596737
-0.2968271446395975	-0.3927912443794198	-0.3451965585946078	-0.3922078633818885	1.6113135700001402	-0.4638087774724959	-0.1027872819890434	-0.163410387921172	-0.5037868279587615	-0.2811154820008599	0.4006889648481588	2.35077436561181	-0.2085097180116195	-0.4008768101917124	1.9757088883906284	-0.3967441244555295	-0.3635714952035857	0.3469473482161926	1.1255291852284244	-0.5016301356051067	2.201509105813336	-0.5030276033388872	-0.408961438707396	0.4146288334666329	-0.4043144985989537	-0.4054698481636766	0.5167742581224991	0.2103908959915889	-0.2251447698821798	1.8288992792842549	-1.057419632293032	0.4691861500813683	2.228144669792053	-0.7632136375298719	2.251375240329979	-0.5055710274617903	-0.7285557684743924	3.084640319816516	-1.006180507829991	-0.3779092588177309	-0.6463150848491992	-1.032515679342957	-0.3952423062664502	1.245163651405358	-0.2483076316532525	2.073803349909272	-0.9236118391272992	-0.2097703291317638	-0.5721865010974994	-0.9254297442986956
-0.2909062694948988	-0.3938415003633579	-0.3451988192888119	-0.3937900371045182	1.4257422742255248	-0.4899763326842489	-0.2100646792222417	-0.2326884709295373	-0.4938595660986339	-0.3017021786976302	0.5633355301554664	1.9947917654380551	-0.2342755293467892	-0.4002119306892711	1.5750070795354425	-0.396632653388165	-0.3635719032875423	0.5712638700810929	0.2250462687319236	-0.4958686887820092	1.3450004815353187	-0.5030276033388872	-0.4089611502146006	0.461846838671982	-0.4043139062827569	-0.4054698590962842	0.5167742581224991	0.1112590364165553	-0.2251447698821798	1.7846536911967137	-1.0426697907527382	0.3897514008662959	1.4376048822031873	-0.7888009399872459	1.7782248997654306	-0.6518246914054644	-0.7285557684743924	2.7187695813919763	-1.1903458624952858	-0.3761251798682029	-0.7869781665014728	-1.3300437953247477	-0.3955764779804659	1.701636435168041	-0.4159480738681888	1.4819995621848028	-0.9516057069613308	-0.8518440290890917	-0.5722050366299173	-1.003586268494722
-0.2960964193133499	-0.3937269513062505	-0.3451992766001036	-0.393892898905629	1.2176300506604123	-0.6216224833411539	-0.2565767352326627	-0.2419863297514602	-0.4731102790120459	-0.2597041390267139	0.3511290696021647	1.6116262171923534	-0.221058848487567	-0.4009897626272393	1.17719249074681	-0.397188103994402	-0.3635645139808058	0.5950185687772419	0.6537337041827128	-0.5086740183424443	1.1574948765212274	-0.5030276033388872	-0.4089611043719822	0.5045535694946546	-0.4043143645092997	-0.4054698910817761	0.5167742581224991	0.0519249212085788	-0.2251447698821798	1.670415975716036	-0.8743259272140439	0.5831577467812544	1.0998046156249073	-0.8564857403246133	1.2522041984351242	-0.4871538922774558	-0.7285557684743924	2.5910180460510635	-0.9696232581888888	-0.3895492821270993	-0.9097497931669992	-0.7374525783998204	-0.3958183504235489	-0.2477017780837244	-0.2138696285684952	1.1507474197818586	-0.7873724997383158	-0.5677492626108188	-0.5723600439374661	-0.5865721471761498
-0.2521552934691162	-0.3942774354879517	-0.3451978848086668	-0.394081221098277	1.0355904852575164	-0.5234961678326271	-0.2132580493387286	-0.1869486103254335	-0.5661419943494923	-0.2751327170231707	0.54906828758465	3.9474612096759785	-0.1993366562214943	-0.4004390196125011	4.140604041826804	-0.396649016721186	-0.3635667935254029	0.5470581328021059	0.2522282810845146	-0.4887739051524216	1.6475106043462855	-0.1878201890970757	-0.4089609284859211	0.5216964121488258	-0.4043137600497247	-0.4054698255424865	0.5167742581224991	0.3646503156032335	-0.2251447698821798	1.980197691342129	-0.8149448541026535	0.4453106772549098	1.5853959460909597	-0.8950872388366069	3.176230379899099	-0.4818960763309154	-0.7285557684743924	3.7915059181228346	-1.374824741050212	-0.3635296319361339	-0.8045883119391763	-1.309176373148025	-0.395665395204726	1.5567543702105675	0.0327163737509617	1.5437954384189092	-1.012518824525256	-1.073265384592702	-0.5722510554511883	-1.049681123782643
-0.3014851156076971	-0.3931970444979324	-0.3452033897758166	-0.3915609891710653	1.35362346801773	-0.5007218706026674	-0.1791210293100349	-0.1651450399700537	-0.4794171676348548	-0.2558839332410456	0.4621131986530421	4.563194062127039	-0.2002250226617866	-0.3997813765607522	5.135572164719938	-0.3961159323809706	-0.3635694654638845	0.5484112485506205	0.5581821370287523	-0.6514278805410645	1.768866198292815	-0.03021648197617	-0.4089602739392996	0.5791399726215753	-0.4043135067556342	-0.4054698638147871	0.5167742581224991	0.8088241786412642	-0.2251447698821798	1.8903708033736453	-0.980284583482283	0.5142342120180823	1.558906451702803	-0.934034230464869	3.561792817094556	-0.5669684390897003	-0.7285557684743924	4.887169627184034	-1.776196984898595	-0.3450073319558844	-0.9578515710063844	-1.5215886176607996	-0.394795441215204	1.4554605595343546	-0.2280457278721788	1.743455560740416	-1.167013924813368	-0.4616305301009584	-0.5722485364755138	-1.021703618489179
-0.2406026911977709	-0.3941803482173313	-0.345197385686427	-0.393485022124521	1.497421408758656	-0.5374017866517146	-0.1555627337633474	-0.1697609103908337	-0.5815566407019096	-0.2694843957162096	0.4543037606142793	4.952475931230681	-0.1513970349048914	-0.400475599532211	5.811263086843135	-0.396533720951	-0.3635677017692005	0.6032876094626102	0.1771963260649477	-0.5126294418798396	1.7839090775747557	-0.03021648197617	-0.408960836411235	0.4653054823653674	-0.4043137132467513	-0.4054698614447103	0.5167742581224991	0.7530260124048368	-0.2251447698821798	1.8338749520144308	-0.8115862719527838	0.3893009202469289	1.6755887269076912	-1.1012835939583958	3.6217742973438143	-0.5237949721345275	-0.7285557684743924	5.7043178683515245	-1.5238985964681806	-0.3454019100333077	-0.9856298777757184	-1.5138552865305843	-0.3933712395357556	2.088073194187224	-0.2040251554660859	2.077541607633701	-1.0682628708994557	-0.6999890178767231	-0.5722887393047932	-1.0577410721895062
-0.2353781463738442	-0.3927529534855582	-0.3451964283123291	-0.3938594735273722	1.4049997611226224	-0.5083943198561377	-0.206509841373053	-0.1047710211669669	-0.5226489371674511	-0.284871139489221	0.4643659211642236	5.363812250563819	-0.1961998631647432	-0.3999974636277436	6.563683900629834	-0.3961359472519375	-0.3635644776907918	0.718452794280649	0.2605602630500256	-0.5323369804139643	1.5705519088130386	2.806650246200133	-0.4089599031495192	0.447110009021905	-0.4043129824413326	-0.4054698947383858	0.5167742581224991	1.486634445638598	-0.2251447698821798	1.968363644859998	-0.6205071555123887	0.4448601966355427	1.450040717143566	-0.521651522707604	4.234757992830717	-0.5318442306717135	-0.7285557684743924	7.640761829966088	-1.338034967577697	-0.2662837446481805	-0.9028738964708244	-0.970335044993712	-0.394439195788297	1.6462329058101366	0.754265390118393	1.545482226956709	-1.0715144839829978	-0.7995724146853762	-0.5723004381879786	-0.8479873135329098
-0.2827686301145082	-0.3927801368853208	-0.3451933730666209	-0.3915770685200228	1.9809287952302608	-0.5073313551906922	-0.1738650164298473	-0.1577322637572598	-0.5182076316780512	-0.2278007215603292	0.5582293591301215	6.209956374342485	-0.2067450462785557	-0.399847856726794	8.236831809367864	-0.3954952704428299	-0.3635666885725532	0.6065952257367575	0.969055782652409	-0.5305680729266224	2.317160661770857	3.594668781804662	-0.4089597815690454	0.5189896475192198	-0.4043130262734154	-0.4054698814315349	0.5167742581224991	1.390740382046222	-0.2251447698821798	1.981744753228831	-0.4607779686040724	0.4858539329979524	2.278747664556285	-0.7674821759009002	4.281541594907415	-0.4844683553286276	-0.7285557684743924	7.095805860930486	-0.8994661400999036	-0.2120723807453916	-0.453534491526868	-0.7568517796756876	-0.3941996280012217	3.011572652747655	0.7856769582854877	1.6645115885081017	-0.971440282135713	-0.7126691121335493	-0.572117075073491	-0.4226155159944851
-0.370303603744517	-0.3957187992487009	-0.3452006364827265	-0.3959317613353835	0.0447495952707382	-0.5370569001658174	-0.2700095628676614	-0.3075731450045253	-0.5111322595317935	-0.3882032730518965	0.5211345284459986	0.1697541093398796	-0.2907379483715072	-0.4018773646864432	-0.0102596788816787	-0.398655032586205	-0.3635681843823922	0.6653805877000124	-0.0238832289000625	-0.5528694761469812	0.1766585423579291	-0.5030276033388872	-0.4089611183243554	0.5847038776935433	-0.4043147368253483	-0.4054698491411414	0.4373574364108122	-0.4491920149642657	-0.1553306914270303	0.2386590021391068	-0.6328141796200114	0.6878194106808865	0.1391680668047517	-0.7184505819953447	0.0746484879663462	-0.5281895237076455	-0.6156499258880164	1.01180032963488	-1.248999050753708	-0.3992637255478329	-0.7796064432615439	-0.9175856962535812	-0.3971525122374922	0.3345766319888358	-1.0702588423466854	0.9946312291660028	-1.0199861893104551	-1.1417401488479242	-0.5722957357864011	-0.5895453992836119
-0.2441713088638042	-0.3930621562461689	-0.3451953871134375	-0.3935890820569092	1.6466256626416973	-0.5587563017220938	0.0062801602402841	-0.1787306805295757	-0.577957896693472	-0.2515019957469053	0.4540033976127887	5.1884548439443945	-0.1892257419097512	-0.3999616364493105	6.238042429605673	-0.3960787581133521	-0.363568737166934	0.4872203474788953	0.8468789403859319	-0.5434423334082817	1.7671510254053897	1.3882168821119814	-0.4089603604378318	0.5195911507702435	-0.4043140858617192	-0.4054698307198406	0.5167742581224991	2.5858441757036883	-0.2251447698821798	1.8848295908859416	-0.6486028315601634	0.4950137055917507	1.81561993509088	-0.6192580789025414	3.803045715005799	-0.4947437056721364	-0.7285557684743924	6.2228074599525565	-1.6837066336218205	-0.2307969148365576	-0.7056447067510604	-0.878031629984051	-0.394584446333902	1.9086693292493888	1.2967836866291056	2.713629429184681	-1.1605175267412324	-0.10187677135452	-0.5721341336721352	-0.3851578985224339
-0.3206995556342538	-0.3932952289666799	-0.3451974897163115	-0.3935123892164695	2.1723969972217096	-0.5072072847784047	-0.1330875751189889	-0.158590998141787	-0.591989532602013	-0.241512545657678	0.532247959501161	2.8305627149772645	-0.1898165640400876	-0.399998191131008	2.5632084771205035	-0.3965697723392432	-0.3635662889075784	0.5312717824027664	1.0889776350336835	-0.5304153102283604	2.793538876426458	-0.1878201890970757	-0.4089607735218312	0.4749295343817444	-0.4043138959637712	-0.4054698671864464	0.5167742581224991	0.4176542397009487	-0.2251447698821798	1.5615197281317477	-0.8803715679700558	0.4040166204795887	2.7380450343396374	-0.940442420544534	2.477411399703358	-0.507057833149927	-0.7285557684743924	3.5752319242135324	-0.9902160286177374	-0.2746584155921695	0.0713800596095632	-0.5869918166544303	-0.3954932917559265	0.3352566547399386	0.0013820358753473	2.165165525228719	-1.1065739201583256	-0.4001869050100576	-0.5723261679052821	-0.7772083649095637
-0.2540617811315553	-0.3930543605955311	-0.3451963507471009	-0.3928589896626363	1.9062133907750165	-0.5197384162919203	-0.1210385857251379	-0.1494708753463298	-0.4875080420773747	-0.2553187747757176	0.4214140119510289	5.002196066447773	-0.2046503797542954	-0.4001031990325585	5.900093207230693	-0.3962799976407155	-0.3635663849860219	0.4818078844848358	1.04136537233042	-0.55481786253528	2.3347751232057528	0.1273872251447356	-0.4089606431247266	0.5460572938152798	-0.4043135312468032	-0.4054698258703744	0.5167742581224991	1.2014327297200869	-0.2251447698821798	2.021904940901912	-0.6076778306409139	0.3906523621050301	1.91453561336246	-1.045536693163414	3.279275172921502	-0.5060150910803353	-0.7285557684743924	4.012270455369663	-1.1893622251939402	-0.2322258521588538	-0.742472011977679	-1.0817230703691152	-0.3948941866188741	2.2983775162556754	0.7487455295778045	2.0738626553547514	-1.08004642538589	-0.967082796579861	-0.5721260916715185	-0.7791843546517013
-0.3112414155054377	-0.3937805046457294	-0.345196086846659	-0.3932165293069654	1.8611379102026	-0.5218022369741676	-0.1274414570654972	-0.1487333340360964	-0.5579332498867575	-0.2846298502487145	0.44243942205539	3.9385541544157774	-0.1512124001707093	-0.3998434255041852	4.126861692389951	-0.3962123885559956	-0.3635645505400887	0.5517188648247678	0.2840746680466076	-0.5459185709190998	2.2720198882721943	0.4425946393865471	-0.4089601994474556	0.4296664147422218	-0.4043135810801685	-0.40546986909305	0.5167742581224991	1.864446813183254	-0.2251447698821798	1.7965953791648923	-0.521943508952947	0.504323638392005	2.0019907268397823	-0.8000410875435181	3.330775249223137	-0.5297888501330558	-0.7285557684743924	3.30171216309193	-1.1519227788043638	-0.2488678172413397	-0.4342762507242664	-0.9969140176453908	-0.3936421060915803	2.484564094175516	0.82060193448173	2.198931380695318	-1.088749511853801	-0.7269199905595931	-0.5722631042570336	-0.6414855815259515
-0.2417309523069758	-0.3937166995559863	-0.3451956149710319	-0.393551637333067	1.7947961217483264	-0.5343000254940982	-0.1710831179315713	-0.1831795764259598	-0.4940565607944219	-0.2877453416523988	0.5284934219825251	0.7568365835651162	-0.1881544636489304	-0.3997377553811643	0.4141009226111984	-0.3973010475784939	-0.3635670590455878	0.5909592215316977	1.329931740259688	-0.5237498572239194	2.777560631381126	-0.5030276033388872	-0.4089617960141431	0.6439519479193633	-0.404314502878042	-0.4054698847365485	0.5167742581224991	0.5752927767038514	-0.2251447698821798	0.538385976113452	-0.9187211755223776	0.6288064495437913	2.798431241434636	-0.9540241073348178	-0.4818210716622489	-0.5870204522697746	-0.7285557684743924	1.361485491278701	-0.2523742869400556	-0.3828278354963855	-0.3402301264431258	-0.061508547941615	-0.394131053872308	0.2199578139257976	0.6678820570939968	1.99428299277181	-0.0751760515994069	-0.7342063420268335	-0.5721722978029999	-0.09969031375027
-0.3264569775093104	-0.3942521510249799	-0.3451944043535731	-0.3943441843447597	1.2225827477588769	-0.513541527287029	-0.2055341484125082	-0.2130165045460299	-0.5365819325653828	-0.2750383164134398	0.5505701025921044	4.611658217690901	-0.2860298450327135	-0.4005061610146664	5.218041050482142	-0.3973539122245501	-0.3635622998859578	0.6744013593567779	0.4808290602386707	-0.5317717839085446	1.2088694260198305	2.649046539079228	-0.4089603227093012	0.5755309531154339	-0.4043133643359348	-0.4054698431732969	0.5167742581224991	1.0264140858731632	-0.2251447698821798	1.962035318606535	0.0600580140489953	0.5266975091539065	1.3556442910424438	-0.4913284216793721	3.607679970475967	-0.5357559967700805	-0.7285557684743924	2.2150119939803723	-0.7286890853468602	-0.2341094316824684	-0.2311841836066981	-0.87230573865747	-0.3953529089306383	2.843804835557693	0.167269626129439	1.6460541607851595	-1.0257647344608374	0.1874754481332443	-0.5721441999713947	-0.5463345183447904
-0.2703885709054139	-0.3934098308094155	-0.3451946043272338	-0.3945290658763365	1.1929591636772858	-0.5000910917182876	-0.2733751344705104	-0.2544911997733676	-0.5700812736728728	-0.3198255959666717	0.5640864376591936	1.474189722434221	-0.3018739525005086	-0.4008124633305069	1.04288268105193	-0.3977582426038397	-0.3635668678993731	0.6554577388775703	0.9358686031937428	-0.5936607515585346	1.2951706313880955	-0.3454238962179815	-0.4089619623308335	0.5663580285373248	-0.4043145025962626	-0.4054698762293023	0.5167742581224991	0.1834723456682249	-0.2251447698821798	1.6056700472856835	-0.8157572266616165	0.5794037416198615	1.3115143104989215	-0.1048214287715605	1.296587962399925	-0.5143938910439704	-0.7285557684743924	1.3985125737395545	-0.2735233453421198	-0.3756753032230774	0.7601477835505943	-0.6267750038510683	-0.3954604800882536	2.007734994071309	-0.1183222970239585	1.0345474196989626	-0.613344816901896	-0.5186982465948375	-0.5721938210102369	-0.973839272102718
-0.3300126082184627	-0.3937436501382813	-0.3451942504121345	-0.3942337295620782	1.0834472772659498	-0.4994796786710628	-0.2261330994836795	-0.2009938884171652	-0.4726156724632506	-0.2969070925649933	0.5385555825324695	1.4251824849894386	-0.2752530590054924	-0.4009822998708076	0.9960669634616062	-0.3973429435349677	-0.3635665277696725	0.5214992797746039	0.5945664306867239	-0.6036721505921364	1.0802980844230434	-0.03021648197617	-0.4089610564151823	0.4207942417896245	-0.404314489949727	-0.4054698417343538	0.5167742581224991	0.6279742875848827	-0.2251447698821798	1.6026861361968934	-0.3360438956409993	0.5588317933354288	1.2347215233699451	-0.4166406629893984	1.5204551728047238	-0.5610718590927867	-0.7285557684743924	1.6544858416139243	-0.1171724031590566	-0.3540448199769948	0.1476632560872468	-0.2117045188792228	-0.3958565408712622	1.9509093656298264	0.1262437225988754	1.26397689803201	-0.556789417364289	-0.4296045083386256	-0.572115568325117	-0.4973970208598897
-0.2853734753108499	-0.3941603366516112	-0.3451939131392636	-0.3945150339579852	1.6162067863021337	-0.524878806992292	-0.2418892569424227	-0.2304552822523516	-0.5092342023956461	-0.2865283988116483	0.5454639315667594	0.0523783838319361	-0.2693257957071916	-0.4007164549691531	-0.0853595142148598	-0.3972504931348057	-0.3635687106412974	0.6127594197022141	1.0602627132767906	-0.4808000298523615	1.929771375526018	-0.5030276033388872	-0.4089617329276033	0.6358316540305454	-0.4043146608371679	-0.4054698424562379	0.5167742581224991	0.3061368774902807	-0.2251447698821798	0.0460363293478448	-0.9158577646449684	0.4950137055917507	2.0849261276431155	-0.7622967142299839	-0.529130063044107	-0.5079789756468036	-0.7285557684743924	0.9443933271229744	-0.779367639825092	-0.3974615156023875	-0.7019378852444054	-0.7844216671832637	-0.396903148924005	-0.2740293022087992	-0.2187653899292888	1.1610479538825318	-0.7049696506086002	-1.0488178701420987	-0.572212994720097	-0.8322119912686866
-0.3360856224911044	-0.3939066774420454	-0.3451949983322265	-0.3940048277900004	1.9780328240762888	-0.553959697525411	-0.2434072157338897	-0.2246320387914158	-0.5395405490452289	-0.2845446372866429	0.434479802515882	0.207055668939585	-0.2406221119625899	-0.4005491729571029	0.0142865266930893	-0.3962697199759149	-0.3635635275461456	0.5891550672003445	1.2541543079053397	-0.5425420914131031	2.701174943601849	-0.5030276033388872	-0.4089618274441869	0.5859068841955903	-0.4043152386535345	-0.4054698518351358	0.4814778929173063	0.7906578379515965	-0.1786628116418061	-0.1327813672610439	-0.7297508081202719	0.4505662844808598	2.546519274168364	-0.4555759955109504	-1.0223581464873648	-0.4956702004847742	-0.6156499258880164	0.9006133730716483	0.357597335668391	-0.3926987064031956	0.1723628733923469	-0.0795793445794273	-0.3954254053403727	-0.7554772928583077	0.432981105310947	1.2197289665651114	0.7526873913768932	0.1028646728122467	-0.5722423086739101	-0.2031768854820049
-0.3243546641559729	-0.3953629262692512	-0.3451961698493634	-0.3956158785349656	0.5866187909868046	-0.691556336863964	-0.3092466750400207	-0.2866137139673422	-0.6173430726148126	-0.370648163358852	0.5661889786696296	-0.0942785354857614	-0.2343507949285019	-0.4016503830394721	-0.174631510652993	-0.3979903229878045	-0.363563406943882	0.5261600117972658	0.7462647420881885	-0.5301871269354776	0.6163267385739299	-0.660631310459793	-0.4089617438297328	0.5044031936818986	-0.4043145249620231	-0.4054698588522515	0.3081672247027362	-0.3018393427088878	-0.1028334209437848	0.9031901632787576	-0.7934126935428379	0.4894577779528896	0.6732027020318804	-0.2533032050055364	0.4219867830676869	-0.5110429534983896	-0.2769323981288884	-0.0414894254571304	-0.5370430847495818	-0.3962585701278955	-0.9078262802789236	-0.6702405324682127	-0.3966791694520394	-0.052988378668355	-0.5242543450041036	0.810974698239665	-0.6530781402460352	-0.5759391661264454	-0.57211686179865	-1.2753311357674628
-0.3420249904275334	-0.3940778290884492	-0.3451946954596543	-0.394376925410714	0.9516233564542272	-0.4672612623091022	-0.25736599304045	-0.2225041164210522	-0.5277892585530403	-0.3331350775612096	0.5837602142568457	0.5119446837517305	-0.2578367264235909	-0.4016885670443691	0.2272116802866438	-0.3967768146968434	-0.3635669514951251	0.5632955217842835	1.134860444436	-0.5221727117892699	1.2453866115054013	-0.3454238962179815	-0.4089615645584826	0.6728241039684939	-0.4043150955997694	-0.4054698327996565	0.428533345109514	0.4689110046420432	-0.1786628116418061	0.8416416176132034	-0.6085838935537513	0.3808919486854087	1.055974850536172	0.1247399791044548	-0.1482357699731589	-0.52757488813067	-0.3898382407152644	0.8604251719257173	0.1431647345366625	-0.3999068110071826	-0.2779788287680902	-0.1293698331533316	-0.3963534934428685	-0.2016694307703577	0.1717168528152358	1.3301727263513574	-0.0679593870877547	0.1015475974196692	-0.5722104897848721	-0.5311559256297798
-0.3622074286747564	-0.3956760239922332	-0.34519795993742	-0.395406264578685	0.4804856515062141	-0.633805872719847	-0.2864526997142712	-0.2943508587353854	-0.5285645001822844	-0.3630901966168695	0.346773806080547	0.2059864914661101	-0.2871196035636487	-0.4013008926259078	0.013578407196914	-0.3979670906474105	-0.3635686962637343	0.5956199535543597	-0.2685519781572751	-0.6243826443678113	0.1396137412818316	-0.1878201890970757	-0.4089612539650107	0.4245536371085217	-0.4043146352692718	-0.4054699004578765	0.5167742581224991	-0.1000515443223521	-0.2251447698821798	1.2832204104286784	-0.4158215013461002	0.4941127443530166	0.2659047696072298	-0.3531595788926546	0.7793605586392188	-0.6108693397312807	-0.7285557684743924	0.9111625409593306	-0.6602634383997831	-0.3815531287528025	-0.1081047112264183	-1.02860671301385	-0.3967775919868316	-0.0052018812646431	-0.6109574843282822	0.9478488696938348	-0.5733493741255684	-0.446824369461061	-0.5722383171734933	-0.765041295658104
-0.3905686141475701	-0.3951846221542819	-0.3451965173578472	-0.3959361999299258	0.3402562586377898	-0.5535817469836742	-0.2390578608482299	-0.2502410995307993	-0.5226445454591614	-0.3465062386434198	0.5649875266636661	-0.0098961580361781	-0.3462408846112996	-0.4017318923330304	-0.1238859104993607	-0.3978319565577306	-0.3635656087113771	0.5069156989294996	-0.159635253169516	-0.5801165592358669	0.0777526142364287	-0.1878201890970757	-0.4089609114869104	0.4875611026532389	-0.4043145445712574	-0.4054698428983631	0.5167742581224991	-0.017487644056878	-0.2251447698821798	1.2779438002910868	-0.329398802000737	0.7193530540365862	0.0620173143993263	-0.0486742210914184	-0.0884427624962031	-0.4981820383202343	-0.7285557684743924	0.6906767705632402	0.268768492874906	-0.3856473624787502	-0.1181744993217142	-0.5763755119462877	-0.3970296926288114	0.1432140581107819	-0.4555605156485996	1.031055543280957	-0.3359029440214784	-0.6174380019277886	-0.5721677172041696	-0.9342333501333724
-0.3655614954840267	-0.3955382960411772	-0.345197175183356	-0.3945191790408108	0.7798532539712003	-0.5516908584380633	-0.2872993733122816	-0.26933116552511	-0.5906927945078011	-0.3495588309082503	0.5145265424131996	0.0274358827903907	-0.2777864483262042	-0.4008310505937205	-0.1009000644809254	-0.3973184941966836	-0.3635699666772571	0.5419463621966053	0.0576197410339529	-0.5979841044188662	1.050533853980537	-0.660631310459793	-0.4089613249781663	0.3585386553086864	-0.4043146276186826	-0.4054698987495544	0.5167742581224991	0.0424040447840415	-0.2251447698821798	0.4139225805793026	-0.8479816733815239	0.4257898504156671	0.9496235834915598	-0.7975514163774946	-0.2771208849808322	-0.4972543116527935	-0.7285557684743924	0.8620699754790834	-0.3355696014267544	-0.3909208929173989	-0.4723273978616732	-0.6784905098128022	-0.3961438549903544	-0.3322845863969779	-0.5018094823898827	0.923535141434105	-0.446429427148361	-1.1056899198079542	-0.5722993719912026	-1.0810192561699157
-0.2774734767532533	-0.3945916243429562	-0.3451962351273615	-0.3935089562737177	1.2413758897968346	-0.5326593628652384	-0.2341201854312034	-0.2545063256069454	-0.5277220842405028	-0.3152089835245213	0.4487470450866985	-0.0654159306236371	-0.266258937165242	-0.4010400574829966	-0.1574630674239563	-0.397856909347123	-0.3635651277830425	0.565550714698475	0.1934641671451232	-0.5229376896406406	1.1245722284470507	-0.5030276033388872	-0.4089616845862601	0.6832000350486503	-0.4043148033891652	-0.4054698702518023	0.5167742581224991	0.172540489658952	-0.2251447698821798	-0.035702034948194	-0.6560081937992032	0.3480068634716078	1.0957323403007495	-0.6940457251399538	-0.6620005419728459	-0.48584759914751	-0.7285557684743924	0.8596175484349957	-0.4638409896890179	-0.3717216479402158	0.2280710962609674	-0.8912801904750377	-0.3950592036207962	-0.1451955272072014	-0.1392535911172356	1.218894663014264	-0.7067722284188266	-0.5488481029271288	-0.5722097842104134	-1.0912852582633827
-0.3077118271973151	-0.3935308074386282	-0.3451929532500459	-0.3938728558055541	1.6204968428954247	-0.5262661488945802	-0.1598433261776649	-0.2319829526840721	-0.6216220594107743	-0.2727001971779977	0.5699435161882654	0.2285113937561026	-0.2856637780998154	-0.4001876510242386	0.0285540197602599	-0.3961398490328036	-0.3635620819649957	0.7104844459838395	0.96145793820007	-0.5043217210474421	1.5875049129488348	-0.5030276033388872	-0.408961938051393	0.6803428946062884	-0.4043150862616625	-0.4054698367788268	0.4825809043299676	0.4636979437459687	-0.1801210691552296	0.0492906370723326	-0.6972890210461999	0.4736909562750397	1.6392551155635584	-0.7138232531110851	-0.8810216187006765	-0.4805514999232572	-0.6156499258880164	0.3805747172806903	0.5158984135410905	-0.3996120378349216	-0.1206724791421329	-0.0966458845956305	-0.3963350175295694	-0.5869085907764676	0.6374115932584469	2.0577642388229305	0.3024713781787958	-0.5667328046018268	-0.57214123427711	-0.8357266367432159
-0.3529004055781905	-0.395299362677205	-0.3451924893085624	-0.3954244155611419	0.2956358664349408	-0.5372272665882833	-0.2572703302923702	-0.2654730516084798	-0.4999261167604046	-0.3198866381934139	0.4828382457559123	0.7589130285225566	-0.3030714728090717	-0.4012835279924596	0.4157459623912287	-0.3989328691666925	-0.3635678259412349	0.3912994755286226	0.2229532161034607	-0.5488088087493059	0.2147726413390831	-0.1878201890970757	-0.4089617240861714	0.8191397697799736	-0.4043142360998307	-0.4054698263974892	0.4947140298692528	0.1739405634583418	-0.196161901802888	1.0000770348457804	-0.3808503171720788	0.6378160619311342	0.256664960079083	-0.3003256365374238	0.9014120037146433	-0.4918153425431575	-0.6156499258880164	0.847345010882961	0.2560276436641227	-0.3854074574324713	0.057154154471361	0.1578265602540542	-0.3958101513087595	0.6231441239674574	0.0446945680665968	0.9589513984165128	-0.0651738515759631	-0.5711678909490183	-0.5721531256297913	-0.6374299734938503
-0.3664701621309714	-0.3958559429870588	-0.3451936120734036	-0.3954295234835451	0.0281005195501178	-0.5061541509775652	-0.291385927734498	-0.2350633845443862	-0.5461837461185461	-0.310920618315008	0.4397361550419723	-0.0356862794451906	-0.3410136376224532	-0.4012018939181631	-0.1395736273498788	-0.3979039582774228	-0.3635633053887462	0.4583538781772459	0.0374986701025263	-0.547462564928254	0.0175335979640036	-0.660631310459793	-0.4089620002101972	0.3592905343724659	-0.4043151896875862	-0.4054697783519397	0.4583146532513971	-0.3218645829455234	-0.1844958416955001	0.7241888694846905	-0.5088855217621274	0.6863178086163294	0.0577831889114204	-0.5837969397865674	0.2126182019117405	-0.5864003473679779	-0.6156499258880164	0.7452651001111722	-1.1958283596482815	-0.395843644586507	-0.1131557984328047	-1.1410917467672468	-0.3968799568485249	2.0052529566580093	-0.9168805388859836	0.7022839579322654	-0.8883236811747626	-0.6694981024213649	-0.572187156500772	-1.4350266640853304
-0.3395402618045015	-0.3951545701556454	-0.3451940681665826	-0.3947443168365007	0.3682289732331398	-0.5143404970655474	-0.3138446186865481	-0.3215195243741994	-0.5632134926194723	-0.3865141974417154	0.6013314498440618	-0.1078611614395965	-0.2893267229844439	-0.4015913394453203	-0.1826429644181395	-0.3980367385633196	-0.3635709963917879	0.4548959157088192	0.5017148605200585	-0.4947409757956345	0.2713736492362682	-0.3454238962179815	-0.4089616866967783	0.5219971637743376	-0.4043145056203276	-0.4054698699631139	0.4858899385679546	-0.1723808210038894	-0.1947036442894645	0.2851095801698133	-0.5307254449670719	0.6687490644610109	0.4143779075229503	-0.3569094227336445	-0.1815996298080319	-0.5370548712320435	-0.6156499258880164	0.3667577381846167	-0.7023593287104725	-0.4012616079788911	-0.1969725435532756	-0.4786803481386552	-0.3961671490282151	0.3271073775649584	-0.3002626580677153	0.7617280042354804	-0.7225275132792748	-0.9988638278765566	-0.5722044472090494	-0.8377777945005438
-0.3161306051165594	-0.3951732967099436	-0.3451933799334672	-0.3947379698211807	0.6946599924473879	-0.488623542010984	-0.3101781028615915	-0.256926645781781	-0.5204107709552006	-0.3352923889517969	0.4343296210151364	-0.2291271003627695	-0.2853484522575517	-0.4006568465232834	-0.252242727846474	-0.3972955045995681	-0.3635601479072283	0.636514118398363	0.2136808262804244	-0.4992987526529571	0.8175235641948326	-0.3454238962179815	-0.408961516786089	0.5344783562330763	-0.4043146284317089	-0.4054698359859402	0.5167742581224991	0.3078870277552002	-0.2251447698821798	-0.2370177319123303	-0.5733290007271312	0.6690493848739224	0.6998169713371601	-0.6318400246810864	-0.8681554414937985	-0.5712008398653124	-0.7285557684743924	0.4193359391301356	-0.1705076110338407	-0.3840477031366735	-0.115111174782325	-0.7699667218523732	-0.3954977849235031	-0.7087878617177218	0.0540924546666271	0.8279402925010291	-0.2924240664487507	-0.995642124245718	-0.5721648609536637	-0.825595957363688
-0.3599055557633862	-0.3952559823817754	-0.345193777583862	-0.3949681843380203	0.7334494777446754	-0.5462376163851037	-0.2752864914732436	-0.3185376653221496	-0.4900397249792776	-0.3405552282787826	0.6734185702018713	-0.2840661375359268	-0.3010485320980979	-0.4017658046942108	-0.2826339528760445	-0.3979421585633787	-0.3635646149103865	0.6289968086843918	-0.21000688093678	-0.486602602914935	0.7037060933510084	-0.660631310459793	-0.4089617476275882	0.5632001364694512	-0.4043146254716789	-0.4054698051714436	0.5167742581224991	-0.2520577347246733	-0.2251447698821798	-0.3314043073775198	-0.8603031887762101	0.5708446098518859	0.7744973360456621	-0.9051716543879372	-0.1672918775033851	-0.506024617667563	-0.7285557684743924	0.1764463169730305	-0.5369564110033154	-0.4009969138693956	-0.611068094775243	-0.9038841789155284	-0.3966210439637415	-0.4756476954488845	-0.7422631626188265	1.115896757214613	-0.6610861255559142	-1.2015997215373662	-0.5720417497189922	-1.028384901811836
-0.3520587797602312	-0.3956635599662339	-0.3451912203218802	-0.3941498950223245	0.5388047673934645	-0.6421949448397896	-0.3284804250813686	-0.2401756107675906	-0.5523375933223267	-0.3260904963455792	0.6550964271109281	-0.2157226636207375	-0.3247709470477038	-0.4011956839762002	-0.2447196630222926	-0.3979065798344317	-0.3635657977778005	0.627343000547318	1.00083819621489	-0.5267061300541739	0.4397913089319512	-0.3454238962179815	-0.4089617609438328	0.5451550389387446	-0.4043148686302333	-0.4054697931650892	0.2662527910215663	0.1521129491776378	-0.1144994810511726	-0.6987879074744706	-0.4075563486510037	0.7809187386834286	0.4178869440665722	-0.1556929722588581	-0.8147366253026967	-0.6335420219672039	-0.1640265555425124	0.2536276620971616	0.4834253531009121	-0.3726868853136435	0.2119672203976376	0.2246984318349852	-0.3959415758728614	-0.55047366839405	0.245199556203301	1.008728520951932	0.2015471591838892	-0.2905269975295667	-0.5721293868354544	-0.2037860700884615
-0.3374651553340888	-0.3960476553597285	-0.3451926593760343	-0.3947846785105816	0.5446952975766155	-0.4942800292609488	-0.2834237379313951	-0.300669244928799	-0.496307148767481	-0.3868242884248673	0.6247597639603498	-0.0634537434129935	-0.2554909586630619	-0.401620235422937	-0.1562887143307537	-0.3996962192652837	-0.3635677725300346	0.6258395386045237	1.6001461099152354	-0.4948252788850752	0.6560949787159358	-0.1878201890970757	-0.4089622873435209	0.5707189271072457	-0.4043149959416037	-0.4054697995510958	0.0810847501208756	0.6422207065667979	-0.1235497917438572	-0.7127113470203994	-0.3378998556800512	0.5193396590375763	0.6086736586048196	0.9504305519731012	-0.8753881113815905	-0.547401728562867	0.2875968148029916	-0.2423642503086071	1.2507862327979191	-0.4008838895206601	-0.564690362270382	1.3915267435423646	-0.3973540736819224	-0.4773275821068527	1.0810107910792974	1.2513927585466469	1.2015133223489405	0.578330667738592	-0.5722145141439708	0.1109888175916622
-0.3532400866427245	-0.3952219246924524	-0.3451930674812425	-0.393993292692201	0.3454813829058021	-0.4898129980118179	-0.3207205231282125	-0.2691846522395903	-0.6428879687397364	-0.3733868603248181	0.6125950623999695	-0.1160382333402251	-0.2575350475135298	-0.4016796530775458	-0.1874450977379347	-0.3977558881760383	-0.3635648315153354	0.6108049191765813	1.0694500784033223	-0.4660584094248228	0.2789426974804137	-0.5030276033388872	-0.4089620127758448	0.4022980168206502	-0.4043149051695044	-0.4054698625290773	0.4050943525904388	-0.099733116828078	-0.1463988641573115	0.2420571251966803	-0.574488962854432	0.3936555662341444	0.2810882050919021	-0.2965008123236713	-0.3123851235336715	-0.4932816338343832	-0.3898382407152644	0.2715643607680134	0.3515326871859072	-0.3896685012652339	-0.2102879942258234	0.1723432577844292	-0.3961256140191553	0.1080978727555819	-0.0778629162188066	0.9329646108442304	-0.0762874635255078	-0.6950491120291067	-0.5722702539429161	-1.0013350721718786
-0.3780608607864087	-0.3963114429814768	-0.3451956953741699	-0.3963728621086198	-0.0310437823751107	-0.4935220063793544	-0.3186300106934689	-0.3191845389968811	-0.7099035963764854	-0.3499126839612252	0.5196327134385442	0.0655457798772128	-0.3491636795836463	-0.40153608721584	-0.0770963516772581	-0.39843439143191	-0.3635656487653679	0.4317426017897878	-0.2878774206398572	-0.5007628154577939	-0.1557341904981112	-0.5030276033388872	-0.4089621409886412	0.3295161234468	-0.4043147606649381	-0.4054698542739328	0.4947140298692528	-0.2845309120296935	-0.196161901802888	0.92020998794055	-0.2167408395170098	0.4402052302354154	-0.1559546429049804	0.0755697161408393	0.4565845683394413	-0.5598321080682237	-0.6156499258880164	0.2050598182521331	-0.3036656210227758	-0.4011346924763299	-0.2124171617583468	-0.3790063239052346	-0.3975056067054087	1.023869370342481	-0.8906299061689116	0.8779477038466522	-0.5190550994698733	0.0284466137930521	-0.5722089154866155	-1.412991017579326
-0.4042505818478365	-0.3953450246399216	-0.3451986376124039	-0.3951489522440429	0.2057691769579542	-0.5117749886967219	-0.3085731888254422	-0.2839649165932725	-0.5950050735075019	-0.3859956584944426	0.5007098443446194	-0.1164028626715991	-0.3409824778871891	-0.4014750983891345	-0.1876588258763821	-0.3981475379036679	-0.3635673667449305	0.465871187891217	-0.0984660850167399	-0.5301244336850026	0.2242889553751185	-0.660631310459793	-0.4089614765383531	0.519891902395755	-0.4043152516799106	-0.4054698650034923	0.4461815277121104	-0.3496597854224365	-0.1844958416955001	0.928189292840618	-0.5840712609132275	0.4909593800174467	0.1972314267296224	-0.6750563799207834	0.0020812940793085	-0.4914454245114735	-0.5027440833016404	0.3361957723738834	-0.0544728939226681	-0.3980352849731058	-0.4679578922294821	-1.0396740351609983	-0.3958042816684827	1.2381387179538828	-0.846612868329446	0.9579765494435905	-0.4233589122568778	-0.9030933632819386	-0.5722471456478491	-1.6756077328880958
-0.3516944620457048	-0.3957937748648024	-0.345200178267958	-0.3954245074785363	0.654677311474146	-0.5857415642845063	-0.3138708297014417	-0.2818708294099639	-0.6426517303365898	-0.3501374385854401	0.4460437780732803	0.4082723738576145	-0.3013525235077539	-0.4010187509866552	0.1523521905425667	-0.3975467293023185	-0.3635673049468907	0.3849849353688871	0.4971525860132872	-0.5044014622220354	0.5708737938863331	-0.5030276033388872	-0.4089618787588374	0.3752303705245903	-0.4043145481383492	-0.4054698674383946	0.5167742581224991	-0.0911419187377008	-0.2251447698821798	1.229607097523685	-0.6253015105948765	0.6376659017246782	0.5793346892468604	-0.4247128180007914	0.3240841063557327	-0.5169184314242788	-0.7285557684743924	0.3500844138170096	0.4296807245673046	-0.3919045377433617	0.6310544360170465	0.0482248421937607	-0.396625597462962	0.9351479172564746	-0.2551093670497376	0.8194607747517985	-0.4911639968245811	-0.6600840144802671	-0.5723037471357741	-1.2277999065647272
-0.3308612157347878	-0.3948247293056195	-0.3451981298157525	-0.3945708962205755	0.4646655923022968	-0.557585224065311	-0.2877314636717231	-0.2925038898813747	-0.4766591231365841	-0.3645132493708467	0.4562561201239703	0.2241848727080025	-0.3331551819732417	-0.4010820599300562	0.025668247450793	-0.3983779497952134	-0.3635653530793685	0.2971827579097035	0.1753070253416725	-0.6317429817689284	0.3127532100875206	-0.5030276033388872	-0.4089618994640598	0.4892152365935539	-0.4043147166017738	-0.4054698490431574	0.5167742581224991	-0.2040616050761869	-0.2251447698821798	1.3071860047327195	-0.5532781365362277	0.2609139437272941	0.3136146659257105	-0.6161263708861493	0.3585838046505152	-0.4918564689260375	-0.7285557684743924	0.9346871056949476	-0.6254777402780952	-0.3978894832771155	-0.3101064154636543	-1.0880943672599603	-0.3965628941202632	1.7178225510130145	-0.8506771448568594	0.8898686747617607	-0.6193337092429707	-0.6203028226806503	-0.5723391750974484	-1.2061454776255252
-0.3786263899633393	-0.3934808293471968	-0.3451973857216887	-0.3950270185269327	0.7331189942780441	-0.510084546846316	-0.2706941856432326	-0.2502860677611048	-0.6484929689376068	-0.3259533775116648	0.0905641658088324	-0.2568211176384619	-0.2689262413446659	-0.4010408898468063	-0.2676514289632388	-0.3981488181052811	-0.3635647142832484	0.489325194198807	0.3145911253898449	-0.5046688477332949	0.3952081582898268	-0.8182350175806986	-0.4089616081635699	0.2812454875521598	-0.404315250476346	-0.4054698519374713	0.5167742581224991	-0.5685251583982913	-0.2251447698821798	0.5198080736008044	-0.924750943365338	0.3152719384642624	0.422412059073222	-0.7724224960497794	-0.1979782357775459	-0.485810824297851	-0.7285557684743924	0.6351771563822232	-1.0477298662899543	-0.3951720457958679	-0.3379978530343385	-1.070332410122455	-0.395303120604638	0.0218247628707763	-1.2521921909733504	0.6738643603220958	-0.7041951714913413	-0.8734149786439801	-0.5722139493330101	-1.5943669486522214
-0.357104188984205	-0.3941287622871947	-0.3451961860075358	-0.3945768459846438	0.8098830918741177	-0.4857354269368869	-0.2727114031689163	-0.2666141454830781	-0.5262022153889128	-0.3154595927423068	0.3676490346841627	0.0114119888498082	-0.2592811260610818	-0.4012330957009453	-0.1108064477522019	-0.3985835200823049	-0.3635694945392448	0.4971431963013371	0.4302892416645879	-0.5564773971094414	0.890170775551539	-0.660631310459793	-0.4089619567857491	0.4612453354209584	-0.4043150320778765	-0.405469887859345	0.5167742581224991	-0.223749582906287	-0.2251447698821798	0.9725946316481394	-0.8067576282766108	0.3403486929423662	0.8217486225670804	-0.8633717028791003	-0.0402982811896587	-0.49715771564716	-0.7285557684743924	0.6663822957231814	-0.3061366757391739	-0.3959442020494678	-0.1220216870866397	-0.4390396146936283	-0.3949603745647849	0.0178574831284096	-0.5685513865919009	0.9953161540236553	-0.4404164144739748	-0.5566307364771818	-0.5723410169049307	-1.0257266411689123
-0.3479203116847142	-0.3942213252685936	-0.3451931042057163	-0.3954693180941092	0.7386753123174767	-0.5215571406705982	-0.2668516448313688	-0.2286031239628516	-0.5193090631435942	-0.347105707583908	0.4570070276276974	0.1456079790350203	-0.2878059724186601	-0.4010013337264595	-0.0259742580408041	-0.396879862194301	-0.3635726795280432	0.3976140156883585	0.0829587355038247	-0.5439507747245568	0.7885727505687459	-0.660631310459793	-0.408961754082985	0.5734256917368517	-0.4043147359106446	-0.4054698904668686	0.5167742581224991	-0.0610580322907262	-0.2251447698821798	0.7506625052117547	-0.7142136107789057	0.4424576333322511	0.7727417169145251	-0.8031462526802906	-0.0822672644589061	-0.5418889729953884	-0.7285557684743924	0.7997397433436666	-0.5802069461926951	-0.3918395357774346	0.0123351391668688	-0.4231677494371677	-0.3954789031623438	-0.4217332776387096	-0.1697533508591691	0.9981358291679348	-0.7074374294942339	-1.203379587481158	-0.5722655328170021	-0.9927082913132398
-0.3623991973706622	-0.3949499477803454	-0.3451939960334778	-0.3950775169143848	0.5414791263894625	-0.5554566718626379	-0.35447724643777	-0.2623014225534837	-0.5792875038764248	-0.3468567359889213	0.7091617673792852	0.3692426237155154	-0.3028922738576721	-0.4016797346588906	0.1248261536415063	-0.3988470312945436	-0.3635616203570009	0.5887040286175064	0.2099571922819293	-0.5525613333179996	0.2194463682217109	-0.1878201890970757	-0.4089611376935351	0.7758315357062777	-0.4043137793482564	-0.4054698380490196	0.3447044777471742	0.3531229535326128	-0.1086664509974787	0.5149025411447559	-0.3474292977232547	0.6648448990931625	0.1507139878062058	-0.3836362435668181	-0.3764025136900902	-0.5368044348400326	-0.2769323981288884	0.547251659416822	-0.0371394982989897	-0.363755239159662	-0.2837052126064688	-0.1805202880278959	-0.3965015834813968	0.1405763741692077	-0.0349597400818017	0.5997721581652447	-0.3380281503083707	-0.4819158454182775	-0.5721266557801739	-0.3711041391055187
-0.3261269220944736	-0.3943059110158372	-0.3451917657978993	-0.3945066849853094	1.2591419358226907	-0.5625710215858727	-0.2694240631949457	-0.2295943777229989	-0.4839052368033094	-0.3171537226367766	0.5522220991003041	0.1091533431367238	-0.180373519741472	-0.4007519730021039	-0.0494389367552345	-0.3977589307100814	-0.3635656698147188	0.5183420096947358	0.1396448782024296	-0.6865687012816589	1.3063709668799584	-0.5030276033388872	-0.4089619834952657	0.6398918009749545	-0.4043150623396612	-0.4054698501725131	0.4461815277121104	0.4547191730645827	-0.1669967515344182	-0.1609487214179938	-0.6749326314532704	0.5947200826783444	1.336499847176581	-0.7113369998736343	-0.7840889048340494	-0.5162477960284352	-0.5027440833016404	0.8714513856805117	-0.5924650139974565	-0.3914552739461611	-0.3109741157950558	-0.7297887271692782	-0.3955116104505245	-0.5772328509100494	-0.1497791475215394	1.4840609074901454	-0.537467163124533	-0.8680959331221676	-0.5722392756071844	-0.8001560693008013
-0.3228464148718887	-0.3931954219199223	-0.3451946766179147	-0.3938441752771949	1.832723515122536	-0.5728625065287591	-0.1829257737917756	-0.2382750221034972	-0.5276614557806192	-0.3243442600587588	0.5370537675250151	0.3917008826553667	-0.2678601284469995	-0.4011490531254296	0.1406209952440976	-0.397075391741939	-0.363563080421909	0.6381679265354365	1.7274523607070384	-0.5128356651624831	1.860613739439401	-0.3454238962179815	-0.408961800932085	0.6574857710673933	-0.4043151747882944	-0.405469832096418	0.4100579039474178	0.9350978727607328	-0.1728297815881122	0.0330908328526461	-0.594788205813804	0.533755038857325	2.022460360580816	-0.2986174534383378	-0.6855221105463924	-0.5817265898608556	-0.3898382407152644	0.1423053357082695	0.6300403797941712	-0.3956816966839207	-0.5476401845796371	0.5084580939277473	-0.3951182747121542	-0.7557658626338728	0.8907905416522747	2.142020095402561	0.6553486004582749	-0.2095301809151883	-0.572170572041361	-0.3041412793229669
-0.3462055216082776	-0.3962472386508568	-0.3451938468136626	-0.3955919388425141	0.0939209255740733	-0.5121531613711122	-0.2824437928007795	-0.2912942230868342	-0.5731640225935606	-0.3654780530021834	0.5281930589810342	0.9037365827503316	-0.3253906476751187	-0.4014209363928894	0.5329891281544983	-0.3976310884243232	-0.3635664832036083	0.6855269777334551	0.0055195270121412	-0.5160875305153927	0.1722317514914726	-0.1878201890970757	-0.4089613020094287	0.6111700207385795	-0.4043145673641297	-0.4054699146100251	0.4747219480147484	-0.0508259104205165	-0.1881414854790588	1.2478667151490757	-0.308104273727833	0.5923175193750531	0.0714551248041295	-0.237595790210494	0.8388509936883173	-0.5658453533078522	-0.5027440833016404	0.3619481348391248	0.1987657487935371	-0.4052246920997569	-0.3361248292833318	-0.6651110755907458	-0.3962931477680547	0.1988401340579082	-0.2197794359177594	0.7915630780203597	-0.187193401121945	-0.4044038944050984	-0.5722576542820631	-0.7157821221565576
-0.3478315761518485	-0.3946924277253177	-0.3451926931142551	-0.3951576117365495	-0.0641989222817211	-0.5907242858209805	-0.250489692741301	-0.3008785588789235	-0.5478374557945441	-0.3332373555444464	0.4448423260673169	3.4384383344722624	-0.2873417093027534	-0.4014725020301616	3.385252119889304	-0.3980768522697389	-0.3635663175642015	0.7055230215726183	-0.1786478813739724	-0.5397236780412699	-0.3147382814306301	1.5458205892328871	-0.4089608485452886	0.6698165877133762	-0.4043140050290763	-0.4054698508922338	0.5167742581224991	0.7351790005453356	-0.2251447698821798	1.793474562356012	0.9729254079836384	0.6815126820097465	-0.3046496253178336	-0.3340038311016473	2.603804103195817	-0.6224704790601601	-0.7285557684743924	1.3396961339230826	-0.0762760582298134	-0.3197547998807603	0.004468532938378	-0.5912625638387053	-0.3966699203306358	2.105538093202775	0.30089121415632	1.182576515840332	-0.6776199594368885	-0.5595096437952082	-0.572110186139018	-0.1454525974942865
-0.3617730575901597	-0.3945040308752583	-0.3451971987902297	-0.3948516242445475	0.2370951715297481	-0.5828974136267232	-0.3007168959794419	-0.286832834727098	-0.56109578939169	-0.3430239035695016	0.6520927970960193	2.217644516351933	-0.3024194257265327	-0.4011635957076095	1.8225111941655967	-0.3978153830905682	-0.3635639400445608	0.6682371653913213	0.4753793759449702	-0.5649256152807464	-0.0327363654611768	0.7578020536283585	-0.4089605858771233	0.4513205317790699	-0.4043132123184235	-0.4054698575824138	0.4858899385679546	0.3125339049340803	-0.1950682086678204	1.7590084423397627	-0.1013026664664757	0.7432285268630447	0.1164962989865363	-0.2066313996125025	2.3748905695286964	-0.5268175642376765	-0.6156499258880164	1.1208508911297437	-0.933064252126965	-0.3089496749364692	-0.0608454305234135	-0.7653342752413701	-0.3964643441488802	2.0081408422941283	0.2737762957723713	1.095549352247956	-0.9982856380446758	-0.1358238906701816	-0.5721022156588322	-0.5291001069734534
-0.3434277355877072	-0.3941861472296599	-0.3451957980992061	-0.3955722946885972	0.3307876503411417	-0.6242048108771777	-0.281003226660122	-0.2515573178090969	-0.53855606631096	-0.3776605328148644	0.4377837955322813	0.7163555025054364	-0.305513132249763	-0.4012525144022985	0.3822327601727268	-0.3980398263600229	-0.3635630339606194	0.523303434105957	0.4768879325450567	-0.635967443236487	0.3289679343619971	-0.3454238962179815	-0.40896090355103	0.3346289010805003	-0.4043139220295813	-0.4054698769978922	0.5167742581224991	-0.1622979209582533	-0.2251447698821798	1.4387217981530578	-0.4811793906968863	0.3978600520149046	0.1107173516017134	-0.2856826550350566	1.2632381325587618	-0.5129062241135212	-0.7285557684743924	1.5040989017589688	-1.1643783060941406	-0.3664470243434128	-0.1276818425267582	-1.1886822710448348	-0.3960734115396078	0.4313036285940473	-0.6335484018791635	0.8101417499544797	-1.002419920513098	-0.4560609640659772	-0.5722158917522422	-1.1026789469981275
-0.3535700493418388	-0.3949892942173138	-0.3451961581697215	-0.3948020723466378	0.8233456161427534	-0.532125228921734	-0.2488794238532563	-0.2582217193712639	-0.5258439534492654	-0.31729131791546	0.5366032230227789	0.72434968643047	-0.302835514292912	-0.4007800732708824	0.3884954603734303	-0.397115690981434	-0.363563266533129	0.6050917637939633	0.2710488504651067	-0.5192139750169068	0.7027877781404567	-0.5030276033388872	-0.408960607511973	0.4305686696187573	-0.4043138606214476	-0.4054698575898967	0.5167742581224991	-0.1074611283947851	-0.2251447698821798	1.4837057519908734	-0.7803733402923443	0.5421640104188448	0.8959970748745689	-0.485768228138583	0.9626190371437644	-0.5287238214765617	-0.7285557684743924	1.686989227686807	-1.2768574268617372	-0.3351071865563221	-0.6436248253912799	-0.8321894192620705	-0.3960688003119698	-0.0127659765697377	-0.5214602825826185	1.131977538458549	-1.006263831790711	-1.0867704711042194	-0.5722517561126497	-0.7015140144547867
-0.3015410886772486	-0.3942591603664088	-0.3451969182871839	-0.393843624076755	1.0538713417010253	-0.5650557701708421	-0.1954060967883261	-0.238420885557611	-0.5949681992533465	-0.311911775573923	0.4392856105397357	6.821421282853073	-0.2375681664877611	-0.4005818061000412	9.550947484124093	-0.3970405334592727	-0.3635680179423712	0.4336971023154202	0.2232366853039931	-0.5143344771214875	0.5599082919582893	3.2794613675628503	-0.4089603746038139	0.6737263588450295	-0.4043135369035873	-0.4054698309800137	0.5167742581224991	2.272431489963363	-0.2251447698821798	2.007573093432925	0.4608911131106596	0.5478700982641618	0.6962976480990419	-0.4120460239064804	3.968858485424039	-0.570218449266987	-0.7285557684743924	4.105741641439745	-1.3055360014345576	-0.2422380218577803	-0.5621020068775068	-1.14895381915952	-0.3955029517446464	2.3711472785232544	0.7558507102821409	1.477218466703472	-1.0931769383932353	-1.05443399919374	-0.5720252276620763	-0.0401679114071906
-0.3215666009722031	-0.395751988454889	-0.3452024363222733	-0.3947146434850256	1.0435234342598871	-0.5078174140425685	-0.1548362344636559	-0.1903196837585901	-0.529399065509983	-0.2925010511603372	0.4903473207931841	1.817796579014404	-0.2768614874871403	-0.4005794171725111	1.3868916364218855	-0.3970252917825226	-0.3635660023850439	0.4930838490557926	0.3005622271126442	-0.4979985233832937	1.341551779692999	-0.03021648197617	-0.4089611815458973	0.5356813627351233	-0.4043143723383158	-0.4054698935440783	0.5167742581224991	0.4154071072097801	-0.2251447698821798	1.6147829492411874	-0.447434808264851	0.5196399794504878	1.2582455913555597	-0.7016459886707441	1.8066979136291528	-0.5024420596997011	-0.7285557684743924	2.009290440909553	-0.5478518419834308	-0.3449337467157959	0.25918618232944	-0.3333418770691037	-0.395607869164388	0.9368610186802554	0.1794934548059523	1.4278379029246888	-0.7238012519409448	-0.6555300015184338	-0.5722180327985693	-0.6272186053839308
-0.269710487482403	-0.3944212530742143	-0.3451964705254098	-0.3934791960402935	1.503874915067761	-0.554449233516223	-0.2208893488472269	-0.2230199678195517	-0.5280405016214982	-0.3124690811827101	0.4796844342402582	1.9835076738511703	-0.2338439061278221	-0.4008435122783877	1.562930994102336	-0.3966337046317529	-0.3635655113842713	0.3588246975642672	0.2921642810004827	-0.5192045536901086	1.2207725272421712	-0.3454238962179815	-0.4089610600886996	0.5847038776935433	-0.4043140931420773	-0.4054698835935753	0.5167742581224991	0.2015370172271538	-0.2251447698821798	1.7378144757400296	-0.7617081066585816	0.515885974289095	1.1872052294969984	-0.7182879064004494	1.884780305107322	-0.487024299471176	-0.7285557684743924	2.666390667995061	-1.4548786013780863	-0.3300886510080189	-0.4291994340257888	-1.09503734030461	-0.3951365818351169	1.8718400654149128	-0.1090429575348244	1.2941524562901487	-1.055234733594489	-0.1602102432110198	-0.5722693413039678	-1.0361569828128232
-0.394228877934741	-0.3949385554456716	-0.3451976814856536	-0.3955138993213503	0.1092428562036404	-0.5327885334577221	-0.3505395664243435	-0.3560730417712794	-0.5251675896439237	-0.3922688466513769	0.4616626541508059	-0.088585887594142	-0.3254820423047568	-0.4021435441540872	-0.1712608739799855	-0.3988968107354049	-0.3635642437236523	0.5565299430417096	0.3826937419416275	-0.5116528407001231	0.159936503743593	-0.3454238962179815	-0.4089608724634194	0.4284634082401747	-0.4043141926050009	-0.4054698368561779	0.4726538016160065	-0.366469871431857	-0.1844958416955001	0.9706631976950312	-0.4872140502677359	0.6830142840743036	0.207665818495638	-0.3904066645347715	0.3402838684467494	-0.5022694663920959	-0.5027440833016404	0.337363852399806	-1.1652573148396423	-0.3943666798179076	-0.614176962584687	-1.1378597518466989	-0.3969489567575719	-0.2746864871281912	-0.7266490586597688	0.3930260123328614	-0.9600840546713518	-1.3582285676845405	-0.5721236252467484	-0.7831133939986569
-0.3181090962544734	-0.3929365676443137	-0.3451979451335488	-0.3936464037155748	1.3921440557866265	-0.5126885913365131	-0.2336958085680295	-0.1967840031789108	-0.4796880624035686	-0.3002217298536688	0.5411086680451419	1.7705070960819431	-0.2075591719669988	-0.4006574552120244	1.3380060680844377	-0.3980651088609583	-0.3635656525165764	0.4189631752760367	-0.0201640361904305	-0.5009665052633956	1.771832438573215	-0.1878201890970757	-0.4089609956385663	0.4505686527152904	-0.4043140562779029	-0.4054698346671337	0.5167742581224991	0.0414546083225832	-0.2251447698821798	1.690744773380798	-0.9995086599728094	0.4391541087902257	1.8821894784969784	-1.1618410959049112	1.6656898854968945	-0.4764911090547066	-0.7285557684743924	2.198808345945713	-1.009616611435542	-0.3832912900852935	-0.7196242195756373	-1.0329838935798352	-0.3961597538746892	0.4922554709315668	-0.6547701495664561	1.4484721827304028	-1.033782038064333	-1.3316772081901704	-0.5722173477106371	-1.1073704460395843
-0.3673867768202222	-0.3951776383142483	-0.3451965231085976	-0.3962276160309498	-0.2235629672325494	-0.5265333330551188	-0.3209898098402018	-0.3211818858136148	-0.6270694214124966	-0.3987988379285523	0.5055156523684734	0.7153694176857786	-0.359438894590287	-0.4016498136736505	0.3814612791312801	-0.398485863056206	-0.3635680589774079	0.5006011587697639	-0.4978179302767321	-0.5864593204410298	-0.5564436643039433	0.4425946393865471	-0.4089609949536253	0.5409445161815795	-0.4043143371392229	-0.405469846259523	0.4690690145248549	-0.2696874227230561	-0.190328871749194	1.2717545488279751	0.0567834061774732	0.4537196488164296	-0.5055922298057784	-0.3252225143583822	2.345105876561435	-0.5373176337301435	-0.5027440833016404	0.2749654870933783	-0.5865479390416394	-0.4028386645816544	-0.5157503451250328	-1.190024088665748	-0.3972685907027412	0.9377789132690688	-0.7891908218596887	0.7966847628444151	-0.8583914981626536	-0.5017974078868802	-0.5722119443626565	-1.3205911205801768
-0.3415428589406592	-0.3954921387196689	-0.3451975576602344	-0.3953341264143392	-0.1491770319352149	-0.5666799969604905	-0.2883178743606258	-0.2847851621762002	-0.5208672635002206	-0.400861941022998	0.5595809926368306	3.6988350421594935	-0.2742742194916483	-0.4017567973918934	3.764032798729701	-0.3992521632932371	-0.3635656628838238	0.5365338992025462	0.5244991852402592	-0.5168900251037608	0.0367931023987102	2.333839124837416	-0.4089602761247807	0.45387692059592	-0.4043131651974766	-0.4054698439812919	0.5167742581224991	0.5417165671892006	-0.2251447698821798	1.8455018062845587	-0.2023648345765069	0.4942629045594721	0.1264163026541371	0.0603287844912229	3.75751650943176	-0.5844201187844996	-0.7285557684743924	3.1377144820732785	-1.6879023468307524	-0.2762260332139484	-0.8975139100910591	-1.5638231595094534	-0.3961218773631772	2.157429251736817	-0.3715454009611179	1.0529437180793908	-1.1264717502480883	0.2147835266523555	-0.5722350353822975	-1.111703981055029
-0.2657326396823412	-0.3943565188006437	-0.3451888678453936	-0.3924758749703161	0.8914810087971905	-0.5217997257241086	-0.1681292816466829	-0.2066789925695749	-0.521350461655872	-0.2812988280499004	0.6986490623271047	3.8211765856717954	-0.1848789881848299	-0.4003856147928015	3.94751179948726	-0.3970538158472131	-0.363558883748475	0.7292777202687676	1.3287202565566925	-0.5389223121238315	1.04758887265751	1.2306131749910756	-0.4089605768207364	0.7767337905828132	-0.4043134532798645	-0.4054697886246022	0.5167742581224991	2.720242346683937	-0.2251447698821798	2.098162316462857	0.5959369125631868	0.7495352555341844	0.906171778792632	0.117743032869884	2.2888969351006754	-0.5369635576263793	-0.7285557684743924	2.735608742242573	-0.6621071329790335	-0.3212602528929307	0.318571131814909	-0.0886413342256913	-0.394533696130365	0.3196709900517939	1.8314822056212088	2.725397791182322	-0.7827256175079881	-0.5164350253791672	-0.5720549603606898	-0.0385705748919734
-0.3416071997567929	-0.395500062912659	-0.3451859631384397	-0.3941448250424524	0.765592079165562	-0.478431747431531	-0.2567930787097991	-0.2552283169863512	-0.5011712341775819	-0.3276494153265961	0.7624762001439152	0.4157255524680291	-0.2937707122461558	-0.400794164535082	0.1576494157266019	-0.3980751471807655	-0.3635575251373868	0.7521303417992397	1.4539530114007633	-0.5302308522708826	1.19416358195451	-0.5030276033388872	-0.4089618699739694	0.7054556553365219	-0.404314563520726	-0.4054697154743647	0.4213637709272078	0.595710483437878	-0.1633511077508595	-0.5968310331919412	-0.3761773580234872	0.7261102633270934	0.9774868553652906	-0.1787868408689601	-0.0900474062726624	-0.4561300785751587	-0.5027440833016404	0.1825317987145838	0.4338979312084272	-0.3927275972455969	0.8063822392780774	0.1001231667264677	-0.3965217683009098	-0.7719751868389445	0.743773036931091	2.1039378957251795	0.1640384531645498	0.2579066641465884	-0.5721434449551812	-0.5255598565480748
-0.3813146902154975	-0.3953843463054041	-0.3451850051773954	-0.3953138338442444	0.2054613541081692	-0.4971575803435412	-0.3325738482360622	-0.2797174718861615	-0.4811013047370048	-0.332532510479095	0.6511917080915468	-0.0890737941455192	-0.2900805760539887	-0.4012030784200971	-0.171550063538722	-0.3983492815745739	-0.3635544978428984	0.6501956220777905	0.9398138966629186	-0.4381038331222536	0.4907872203729574	-0.5030276033388872	-0.4089615420902747	0.8179367632779265	-0.4043147612807976	-0.4054697297978903	0.428533345109514	0.5377098605204909	-0.1844958416955001	-1.192241798675011	-0.2743858113729051	0.7564426250311475	0.2553133615488092	-0.0879941106362106	-0.5596377158317055	-0.4949641646689865	-0.3898382407152644	-0.2967058272633117	0.3558410752863872	-0.4039189732266595	0.6441307130400031	0.1652505684782796	-0.396699806116533	-0.7115527432037838	0.7638764138610861	1.0514556234756165	-0.0781933423177466	-0.0878823606532759	-0.5722301350372918	-1.1300706112367265
-0.349837517155309	-0.3956937800819309	-0.3451869884401772	-0.3961246897918554	0.1056600032073376	-0.5609063920803664	-0.2880526172595526	-0.2694932073726326	-0.4837904030078004	-0.3795691609048439	0.6333201095028397	0.1216544668828661	-0.316123304393602	-0.4013031085824361	-0.0414276631060714	-0.3992742968739922	-0.3635567686478976	0.7752836557182711	0.748533553474443	-0.5071912602789629	0.0148428375984457	-0.3454238962179815	-0.4089617884974769	0.6842526657379416	-0.404314828500478	-0.4054697116667893	0.2457092034607312	0.7087440603825008	-0.1494976613733364	-1.1074389786986911	-0.0576393717095848	0.6968290230682294	0.0878852171182749	0.205479364163705	-0.3408768824952244	-0.5122533769162461	0.1746909722166156	-0.4186580900439409	0.332104219161464	-0.4005488766288718	1.435891515275335	0.667914135230945	-0.3970051773211842	-0.6706434476221205	0.7575816787054868	1.4562838478889075	0.3747718967654163	-0.2280264732566253	-0.572254295935732	-0.931784534386984
-0.3621285544500742	-0.3956571223724391	-0.3451863659752133	-0.3949445154445798	0.4201056647893359	-0.4805750503486674	-0.3091771750120722	-0.2925659800170864	-0.4970718153977068	-0.2944061876919877	0.6324190204983673	0.1820136546614285	-0.2649683869925238	-0.4014749396004172	-0.002279269581884	-0.3979081010070088	-0.3635583305694253	0.6532025459633789	0.6122194492586822	-0.4513288883749244	1.133027206184763	-0.660631310459793	-0.4089611276559319	0.8215457827840681	-0.4043147945909547	-0.4054697616979842	0.4638297103147068	0.3886187352497808	-0.181943891047009	-0.903951856149012	-0.3899884732675857	0.6815126820097465	0.79449701005954	-0.292429712391408	-0.1942699231689096	-0.4879874508668287	-0.5027440833016404	0.2836123002634636	-0.3237132506185489	-0.3987358846784335	0.099927830792127	-0.4257717598798913	-0.3959463060001521	-0.7761049978776349	0.3211043795374478	1.1422294804776625	-0.5044502304736029	-0.1831949828590239	-0.5723073658611721	-1.4126463971359953
-0.3284848955381936	-0.3943265830103353	-0.345186834390982	-0.3956750909344013	0.6669212164462729	-0.4996957172297704	-0.2877111043556827	-0.2869821280429979	-0.4708718347210215	-0.3333069985430623	0.7743405387028047	0.1094116412512967	-0.3483802533764846	-0.4009176574763589	-0.049273789786312	-0.3979952276963412	-0.363553532961147	0.7094320226238835	0.916197090499572	-0.4614062753876699	0.7543967825303148	-0.5030276033388872	-0.4089612355782527	0.6663579440199908	-0.4043148193945297	-0.4054697192003994	0.2826600857849176	0.5776204169335659	-0.1553306914270303	-1.3826233466291795	-0.4303826680821171	0.7656023976249459	0.7666216647190339	0.0559967150726969	-0.5027018196784471	-0.5415750913499219	0.0617851296302396	-0.0658895321515768	-0.0768656509434892	-0.402409396527317	0.2145197832527773	-0.1342513434000498	-0.3977182287572719	-0.5129703685046072	0.6088548618340893	1.355855218907316	-0.2680251543827129	0.636496102217289	-0.572192183733203	-1.0406130877588124
-0.3253411686527809	-0.3944393726893946	-0.345182668311808	-0.3949234209167153	0.7638091286286858	-0.4633856185526316	-0.2733504921991508	-0.2553499241995645	-0.4812181197581545	-0.3410693354777236	0.5863132997695182	0.1548507394039482	-0.2778000899880192	-0.4014435329040915	-0.0199751949176821	-0.3984702517129317	-0.3635576195214787	0.4771471524621738	0.789608709995069	-0.5004242008766442	1.2957326999603225	-0.660631310459793	-0.4089615731454392	0.5397415096795324	-0.4043145783520778	-0.4054697609797665	0.4159865902904789	0.3638638795476849	-0.1494976613733364	-0.9935731032141694	-0.5973329057544052	0.5343556796831477	1.0155969480608775	-0.519923978357212	-0.3362278407178196	-0.4739279277187065	-0.3898382407152644	-0.0247936143715201	-0.3465229233487639	-0.4045460261922166	0.4510481494360913	-0.3062959458172271	-0.3972250121847995	-0.6998249166104787	0.2937377037263206	1.1704206821666587	-0.3924347587250334	-0.1038740434778405	-0.5722050306670603	-1.0278016936988106
-0.3286957936775995	-0.3958069303062638	-0.345188317310548	-0.3952317292211459	0.5434404749440116	-0.5147315545489335	-0.3551964280005291	-0.2385765777808532	-0.4823258211479219	-0.3792250406243996	0.4667688251761508	0.0090084144685542	-0.2905066383940445	-0.4014071269894537	-0.1122871614153057	-0.3980838661537932	-0.363556003572492	0.6011827627426984	0.2322826108069485	-0.5235688264177317	0.5116331718705754	-0.660631310459793	-0.4089617675979594	0.5260573107187466	-0.4043145290014734	-0.4054697577572998	0.490301984218603	-0.021678876595556	-0.190328871749194	-0.4962460732900504	-0.4213460355308481	0.6804615605645564	0.5003400650535107	-0.5483530770520318	-0.2039142052643643	-0.5581383523439459	-0.6156499258880164	0.2442792407631432	-0.1844675160464952	-0.3985913833309508	0.2687954875826724	-0.6841117383671423	-0.3961361410963608	-0.8281330813826782	-0.3125021028104914	0.4071849072475142	-0.479696753007243	-0.3234868812884164	-0.5722612721180558	-0.8062647422842613
-0.3184447921571224	-0.3952471086938833	-0.3451894792256059	-0.3937875075970776	0.4505418857629534	-0.483715315597039	-0.2673749451600103	-0.2477638002470061	-0.4679676958682383	-0.3567796243524043	0.54050794204216	0.4118764094334827	-0.2843621533080434	-0.4014403533804702	0.1549120495066447	-0.3988263121307744	-0.3635600416725071	0.6261402309930827	0.2485789214748124	-0.4779786558770568	0.4778739379057036	-0.660631310459793	-0.4089618233271286	0.4135762027773419	-0.4043148028455248	-0.4054697398326809	0.4947140298692528	0.5847436272671646	-0.196161901802888	0.0243510640995345	-0.4498721752318566	0.7642509557668447	0.4995348789097449	-0.5100035754951435	0.0495393297052219	-0.4930120168157827	-0.6156499258880164	0.2028849170403635	0.0021650381308581	-0.3945035861859181	-0.1339117845596731	-0.0407247059036963	-0.3969326552862527	-0.4578195837325052	0.2789819573828759	1.2412286382519602	-0.3602630323201499	-0.0982582775423035	-0.5720887986647899	-0.7013017738561862
-0.325822458663055	-0.3947982327123104	-0.3451889385530923	-0.3938409518727296	1.004230034838968	-0.5129986646916967	-0.2747533354168857	-0.2239224769620416	-0.470529876927089	-0.2908542742520764	0.5511708285950859	0.8770651964274878	-0.2429359610281126	-0.4015266348449592	0.5110257570881769	-0.3972702910297029	-0.3635605276346572	0.6852262853448962	0.4873928995797068	-0.4927202997341136	1.088257689672086	-0.660631310459793	-0.4089615419593914	0.4281626566146628	-0.4043144349386051	-0.4054697836322525	0.5167742581224991	0.6384385335349244	-0.2251447698821798	0.7240508702352441	-0.5318421212594097	0.4763938399912425	1.0057848681948072	-0.6817759545856101	0.2989149054290901	-0.4891372070877586	-0.7285557684743924	0.777202126973017	-0.3551619572331736	-0.3843737507796957	0.606682138692679	-0.4044915485836924	-0.3955580354562761	-0.7346350484356032	0.2681153732840456	1.3041652857697643	-0.5845966599178258	-0.6898197427475075	-0.5723153856499545	-0.680765528501618
-0.275595654756675	-0.3933661026022642	-0.345189857806443	-0.3944293551516326	1.5088637796802449	-0.48778003645629	-0.198448038259738	-0.2109288789009371	-0.472979750427262	-0.332510472930094	0.5745991427113742	0.8497762727503068	-0.3009882415228406	-0.400978207992837	0.4887273665637075	-0.3966538930038262	-0.3635584965570658	0.4338474485096998	0.3878364829688268	-0.5263756041932286	1.5780343578737173	-0.660631310459793	-0.4089616810946079	0.6265083536396803	-0.4043143761913242	-0.4054697698338912	0.5167742581224991	0.3358152722955377	-0.2251447698821798	0.5197368062618483	-0.6285037200777928	0.4268409718608572	1.3608607832578592	-0.8310968396606332	0.5372194618311066	-0.5173071063321617	-0.7285557684743924	1.1437460609638652	-0.613065991901301	-0.3918242832137014	0.0966045471333367	-0.637875759300284	-0.3958156271090371	-0.6342180052929295	0.1814910699374438	1.8795130138693643	-0.7740600667091573	-0.0463339024453356	-0.5721858025789577	-1.086811358198097
-0.3639366247670933	-0.3948303294426049	-0.3451924904924254	-0.3949666866731319	-0.0336006492470185	-0.5427545838296919	-0.3404223648833251	-0.2939151517136266	-0.4981713547375318	-0.3690079517531877	0.5867638442717544	-0.0013936297303372	-0.3112234073591653	-0.401530287242878	-0.1186797647317031	-0.3973649582628307	-0.3635564469581772	0.7222114491376346	0.586968707630075	-0.4727257849868098	0.1226096929874754	-0.660631310459793	-0.4089608969452261	0.71357594922534	-0.4043142275953567	-0.4054698239680833	0.4594176646640585	0.1695959586367332	-0.1682727268586638	-1.0318450335653653	-0.3839775554534389	0.544116093102769	0.2074487393091694	-0.3275376684935722	-0.0852101446491042	-0.515003655923404	-0.5027440833016404	0.5290224662843965	-0.98993781884473	-0.3945346798348824	0.4580208668060782	-0.7751192762340022	-0.396838199191339	-0.7780375178121196	-0.3461151110152647	0.6337465439550877	-0.8611202304607483	-0.4154641359327921	-0.5722819274680464	-0.9893026255822668
-0.2872267574902331	-0.393432831379396	-0.345188570444924	-0.3930001232123463	1.6256715949521838	-0.479034740410747	-0.2514917236765817	-0.1606607080069505	-0.4962757924105158	-0.3046963583438014	0.7226781024463744	1.120590886352452	-0.2031384044614937	-0.4008818283540482	0.7177869890362865	-0.3975530609545359	-0.3635585809548826	0.5284152047114572	0.8466613361272378	-0.5029560376912955	1.4935400520776303	-0.660631310459793	-0.4089616713317145	0.6219970792570036	-0.4043139125560412	-0.4054697221637688	0.5167742581224991	0.647511409314062	-0.2251447698821798	0.6230864609527094	-0.7513136029978235	0.4134767134862985	1.6503613681403255	-0.7727371694336118	0.539668119744979	-0.4791929976762537	-0.7285557684743924	1.3555696844383287	-0.6601256133957886	-0.3732110261227199	0.0942444657250554	-0.7061964679473582	-0.3957409131283426	-0.6006622607402367	0.629194837154947	1.783197488628531	-0.7428021819500957	-0.822714839968169	-0.5721774003839867	-0.6570508548394736
-0.2598907705441249	-0.3939666058952831	-0.3451912095272638	-0.3939986969899539	1.3782084922577305	-0.4540431575240571	-0.1510068626959815	-0.1550258420872379	-0.480791347851143	-0.2987788461112903	0.779596891228895	1.241377510220957	-0.2330344086835165	-0.4008519918987266	0.8255237067308061	-0.396761079678347	-0.3635573874559371	0.5684072923897842	1.1649384015696127	-0.4862141861210091	1.3047289119039456	-0.8182350175806986	-0.4089619295350448	0.6352301507795217	-0.4043146729954506	-0.4054697831927856	0.5167742581224991	0.7339397311130175	-0.2251447698821798	0.6132811282879763	-1.0445145991290776	0.5343556796831477	1.222988288785015	-0.8130779405269887	0.5444799737089191	-0.4902263504482639	-0.7285557684743924	1.1386889696192364	-0.642265544023888	-0.3863427621855513	-0.2602193974864422	-0.4240065374380526	-0.3948188718906256	-0.816448731009407	0.5585034223822073	2.820088687518404	-0.7111336654818197	-0.7221193826186628	-0.5722455584397236	-1.0730394391763065
-0.3233018916484145	-0.3937204013312259	-0.345187547907291	-0.3932281484667233	1.5886943785591507	-0.4752446494669379	-0.2422564387278835	-0.2464571376705129	-0.4709305573800007	-0.2669028742829861	0.6337706540050759	1.0005859717708276	-0.2394111460222318	-0.4006261953894794	0.614152314843103	-0.3971972103411118	-0.3635598648142207	0.6903380559503967	0.8145415381557811	-0.4809993224865052	2.009287030245452	-0.8182350175806986	-0.4089611332965891	0.5370347450499264	-0.4043144091699598	-0.4054697433571408	0.5167742581224991	0.781524409765112	-0.2251447698821798	0.3269732278974557	-0.8537287760329298	0.6355636588342984	1.926764343822292	-1.025056167866857	0.346867037910458	-0.4849630700888975	-0.7285557684743924	1.360765867722098	-0.5298187778277843	-0.3840560329621963	0.1650971583981345	-0.6491167965113495	-0.395577730134934	-0.7688044608421589	0.1276692566164745	1.965549473872564	-0.6714517877052824	-1.2343364312023872	-0.5721721622973498	-0.8951142185607354
-0.2964825668992453	-0.3939814751834578	-0.3451890976215599	-0.3941413314378912	1.475490523669014	-0.4718038824899847	-0.1316395174567645	-0.2242481122714691	-0.4751089700981213	-0.3212152572256916	0.419762015442829	0.8637747041305052	-0.247766935017481	-0.401260072492368	0.5001438737516825	-0.3971030480023135	-0.3635581004756133	0.4117465579506245	0.5984469104485026	-0.4649722663665412	1.9537113082805	-0.8182350175806986	-0.408961418271414	0.3992905005655325	-0.4043143382805002	-0.4054697703820074	0.5167742581224991	0.3971997029075044	-0.2251447698821798	-0.1042304707454103	-0.8150213644683268	0.6879695708873421	1.7082813987571983	-0.7283961134193473	0.2779201706438637	-0.4933986639829096	-0.7285557684743924	1.4243149123578984	-1.1142639773155527	-0.3894662577327916	0.5165766528162238	-1.0846338719702813	-0.3962365778576568	-0.6141919207061843	-0.1376317095406751	2.2888373666461312	-0.868702228297628	0.5925191971502273	-0.5722098652142238	-1.153504026274088
-0.321500940249255	-0.3948653388235938	-0.345187436493131	-0.3938349809289469	1.082298229194231	-0.4558130054266054	-0.2206214718528183	-0.2538401881421434	-0.4581518988007201	-0.3039401268425701	0.5948736453120081	1.0297280680042424	-0.2491992924808621	-0.400931205587399	0.6390070420722817	-0.397038339644765	-0.3635579139636529	0.6783103604080427	0.5224418706753827	-0.5228931093797576	1.101656479534635	-0.660631310459793	-0.4089607844557637	0.6877113094313271	-0.4043141011818832	-0.4054697332150151	0.5167742581224991	0.5726890108026161	-0.2251447698821798	-0.0548742287006273	-0.6719035061029573	0.4082211062603486	1.3285139662903602	-0.7914579457101424	0.3258387335402382	-0.4541895561731228	-0.7285557684743924	1.3526684728972431	-0.7289951594387006	-0.3895528927499324	0.0831945812401989	-0.4345786431992046	-0.3958909993108108	-0.7705156817841726	0.2091645427856971	2.001309723865768	-0.7064480735696306	-0.0863302255784607	-0.5723084252715595	-1.1327419080685606
-0.3486825258384608	-0.3946025653791143	-0.3451837138196442	-0.3947498697948755	1.1586970511766197	-0.5049970713400221	-0.2574349078802087	-0.2690846130502336	-0.4856764616015494	-0.3388152348969335	0.7076599523718308	0.707863356904251	-0.2609072433852017	-0.400634260993873	0.3755964216074348	-0.3977562155305205	-0.3635572039229909	0.678460706602322	0.522586321300499	-0.5056052129433323	0.979159409561636	-0.5030276033388872	-0.4089613353546446	0.5582377346485067	-0.4043141577747569	-0.4054697565269963	0.5167742581224991	0.5154575337898473	-0.2251447698821798	-0.2096551652157562	-0.671510647648932	0.7477333330567162	1.0313402265144496	-0.942662221494299	0.1389013953067775	-0.4915488426747711	-0.7285557684743924	1.0386154093760285	-0.5305296351735532	-0.3942118553754606	0.4170756577128474	-0.6789890263313229	-0.3966503592450856	-0.7233891040879422	0.1704511155958133	1.5911006533715162	-0.5424102508855116	0.1764410842145984	-0.572103850235809	-0.8357872852848643
-0.3832371210226197	-0.396472179979324	-0.345185629908916	-0.3944867181836217	0.448802167965062	-0.4812819849912571	-0.2709290615252692	-0.3350701435503662	-0.5770250442420803	-0.3896971894494059	0.7528645840962074	0.2631640139277919	-0.2998528022790737	-0.4014762722265674	0.0518261689749537	-0.3983054537693104	-0.3635577102728101	0.6288464624901122	1.2401273025223756	-0.4891221538728084	0.5433056204026533	-0.3454238962179815	-0.408961695770871	0.7092150506554191	-0.4043145060620698	-0.4054697663937548	-0.0230119519491323	0.5135671963006767	-0.073668270675315	-1.1724328118932368	-0.2426719560651018	0.8049443717163428	0.5741139606618828	0.3543288641243769	-0.4566798064762402	-0.469300875610452	0.1746909722166156	-0.044353109151975	0.7495517412615963	-0.3785963276006355	0.6135054409428583	0.3093240504586547	-0.3965582929286992	-0.6267534859291762	0.9378601209546992	1.72666595022388	0.2236558453127911	0.7822370344927635	-0.5721960581931406	0.1451332246121972
-0.3663157164974726	-0.3958179861059772	-0.3451833278253128	-0.3945313824579985	0.5370558928259624	-0.4710420901810228	-0.2908927984260797	-0.2924150400579011	-0.5033995909233455	-0.3374538291293802	0.761725292640188	0.0993865876422092	-0.2970034187563631	-0.4018229504842188	-0.0556723059615149	-0.3988546733960037	-0.3635555834856417	0.69725398088725	1.8737511586584383	-0.5040084125229348	0.2744738309489535	-0.1878201890970757	-0.408962126937899	0.6674105747092821	-0.4043146319481996	-0.4054697091104553	0.1232749366552116	1.0141306847336975	-0.1257098356856157	-0.7041367444288571	0.0683560401452965	0.6238511627307529	0.4109692822343105	1.2841315542041438	-0.8223735790830246	-0.4827536519328881	0.1746909722166156	-0.7546819802570287	1.235001471021146	-0.3844103808522401	1.6485874891034074	1.069295871035566	-0.3969504721130928	-0.8657672900739233	2.0002064792167227	1.2879974224297503	1.5965397664146903	2.330236608348464	-0.572190594625243	0.4349399914342017
-0.3911827381296506	-0.3959026245788606	-0.3451889243598673	-0.3972706239333926	-0.4844600591306691	-0.4896567706263824	-0.3662167738722126	-0.2933491148425216	-0.5003850631038831	-0.3726460190104588	0.6936930728025053	-0.2326376653513434	-0.3115112857556139	-0.4017965512840746	-0.254205931045951	-0.3992452586464104	-0.3635535604222382	0.535030437259752	1.6323204927607238	-0.4770234804575718	-0.2015866548316154	-0.3454238962179815	-0.4089625546524834	0.5988392040925966	-0.4043149467945297	-0.4054697395194322	-0.3492275772440189	0.3952757122413745	-0.1002814702952936	-1.1829947102739775	-0.1437929908663882	0.6288064495437913	-0.1104522347490227	2.016149562325966	-0.9560139655465102	-0.513964493320526	1.3037493980803756	-0.9631953847571422	2.3624567479979834	-0.4070965265615143	-0.0808178265530292	2.293222979344505	-0.3974935291577692	-0.5788120242886261	1.3569048177561869	0.7273326040740373	2.312332736148181	2.399998122950987	-0.572228829293648	-0.0963307054792383
-0.3890541401410995	-0.395860689659159	-0.3451876339539439	-0.3946842303926936	-0.3521293259137854	-0.5072131039878299	-0.383271731658597	-0.2729687884757495	-0.4514403554467414	-0.4219109423269225	0.6728178441988895	-0.2953735219105732	-0.3322856701107924	-0.4018173920599153	-0.2888353135015318	-0.3995619634919239	-0.3635573830267556	0.5287158971000161	1.3972513437236722	-0.4994404037915564	0.3116571384566798	-0.3454238962179815	-0.4089620310313673	0.4839520831470978	-0.4043148706441624	-0.4054697600194489	-0.0289406382921919	0.2400024678136025	-0.1261655411585606	-1.1546000964749097	-0.2350702199040526	0.4435087547774411	0.2508364675190877	2.0169346901996046	-0.8885975810549838	-0.4818975707570057	0.6263143425621196	-0.6981252505478859	1.4756228063080084	-0.409881902188016	-0.1605834428202431	1.419785918395048	-0.3974011368633091	-0.6912777329198572	0.8512443678427664	0.5146155077495287	1.1931991723214386	0.8960326968531367	-0.5722551576679191	-0.7841659771276972
-0.3595646193948512	-0.395350251916053	-0.34518579581034	-0.3939769480279463	0.9770596253883738	-0.4527217576976591	-0.2448904262906178	-0.2795557489004688	-0.4696772147689598	-0.3349145031079057	0.5678409751778296	0.357387178885413	-0.2700974709009228	-0.400751024992711	0.1165357151873675	-0.39828300164251	-0.3635560789294053	0.6226822685246559	0.5245966317562405	-0.4977262107394689	0.9367402553191196	-0.660631310459793	-0.4089615394936262	0.7042526488344748	-0.4043145072340748	-0.4054697862815849	0.5167742581224991	0.2836383500787822	-0.2251447698821798	-0.3629907672224653	-0.6860851168570958	0.6334614159439182	1.0141558542940865	-0.5595317972514227	-0.0758185049492053	-0.48496985794762	-0.7285557684743924	0.5186033816414665	0.1067995516195471	-0.3927014587036	1.0946695535684663	-0.4654148266420485	-0.3956335092317352	-0.6783465905483402	-0.178847044645202	1.6577565897497897	-0.2779535205976573	-0.5195067473755333	-0.5721969739650098	-0.747323487063845
-0.3783708950932098	-0.3957592104784687	-0.3451893887427429	-0.3955814388746524	0.2185931054541282	-0.4903007104169377	-0.2870627671586229	-0.3172888149973958	-0.5465200133636837	-0.3721927872833502	0.7105134008859942	-0.2530156685496806	-0.2929497215077179	-0.4021296107530566	-0.2655447878274172	-0.3992081769081188	-0.3635578496813614	0.7154458703950605	0.2017639662722368	-0.4811773033769172	-0.1650194276538829	-0.5030276033388872	-0.4089611835182421	0.5149295005748108	-0.4043144906243445	-0.4054697615715214	0.4329453907601623	0.2478398831547207	-0.1742880391015357	-1.632186831438595	-0.1121583755990015	0.7498355759470959	-0.2443188263923787	-0.3625750135427317	-0.7161956054336206	-0.4591957602879186	-0.3898382407152644	-0.3389381529428685	-0.6458166196567011	-0.398729704891207	0.126109949596009	-0.4461571851381193	-0.3974456579742437	-0.604643086808592	0.1315106825276291	1.5052078625162402	-0.6604210868969016	0.5628282885246955	-0.5721870745757951	-0.4647278024165306
-0.4061054243470635	-0.395871925852	-0.34518801273795	-0.3954367033202935	-0.1117321071804071	-0.4508956860717233	-0.3317443029844837	-0.343845389015534	-0.5155708796988983	-0.4214456956873702	0.5750496872136104	-0.3345189449623807	-0.3475511605511177	-0.4014281738335977	-0.3099169015031277	-0.399442814178528	-0.3635587071600519	0.5408939388366493	-0.0411827251687	-0.5119427451583438	-0.2715114119891762	-0.660631310459793	-0.4089617055121708	0.7269593965606139	-0.4043143270962682	-0.4054697526890197	0.490301984218603	0.0660231846044158	-0.190328871749194	-1.138565739102626	-0.2598881827430899	0.6292569301631584	-0.2959566737231012	-0.1242943450111949	-0.4285673400590463	-0.489641214168816	-0.6156499258880164	-0.3308065738852743	-0.7511341750875759	-0.3990093531499431	0.3596943693324224	-0.7616806036189698	-0.3962617312347818	-0.7975042463080452	-0.5091959600479762	0.8620328192390284	-0.8202043906139966	-0.4573016115154252	-0.5722776895151481	-1.0179570490041874
-0.3870274670285135	-0.3958840880505037	-0.3451890960232787	-0.3954500319081152	-0.0869478912809	-0.4600389121060642	-0.3072012675304959	-0.2975147169222835	-0.4811515648344893	-0.3906762919423358	0.5328486855041429	-0.1484575602044095	-0.3133036543394852	-0.4020790712405632	-0.2063288738611541	-0.3976839528943288	-0.3635580702382639	0.755738650461946	0.0784030361930714	-0.5364598278020304	-0.0339439224149474	-0.660631310459793	-0.408961352491764	0.5153806280130784	-0.4043147314041657	-0.405469789225956	0.4703099023640986	-0.0747689035673635	-0.1744703212907136	-1.1011932543934255	-0.1551768528982265	0.5496720207416305	0.0217670482975026	-0.548577307402071	-0.3611071682375822	-0.4609709821594777	-0.5027440833016404	-0.23200139437513	-0.4302036560199959	-0.4138721765821109	-0.2595401464342083	-0.7086133307000214	-0.3980022360179274	-0.476717517462673	-0.4131709635998252	0.8097926447572715	-0.7584741438699576	-0.7070761618155222	-0.5722121244351656	-0.9489008426470056
-0.3741575834315104	-0.3952707430852683	-0.3451904331955673	-0.3952583983655309	0.3143544244901278	-0.4858590987893881	-0.2922676246732103	-0.3401902336457329	-0.5035229219477648	-0.3801352122870678	0.5777529542270282	0.1153635485883582	-0.2675160224115857	-0.4020839771565835	-0.0454637778890762	-0.3986158227893668	-0.363560159930356	0.558484443567342	0.0847222219240627	-0.4785937147539982	0.2878036860389869	-0.660631310459793	-0.4089612273493634	0.5195911507702435	-0.4043147389597797	-0.4054697825114521	0.5167742581224991	0.091244045006532	-0.2251447698821798	-0.3192936928846143	-0.5132381092678059	0.7208546561011434	0.1428836193140771	-0.2548737064428255	-0.1820539675112046	-0.4645513188778343	-0.7285557684743924	-0.0969567659221844	-0.1784937996851238	-0.4018489718478081	-0.2362341135300132	-0.7310922772262474	-0.39686805236654	-0.6353405971251758	-0.2647218383187785	1.3575574400794612	-0.5301471951713488	-0.8582090785588035	-0.5723726046238717	-0.975276308039017
-0.3928540415092362	-0.395761716788307	-0.3451891528035502	-0.3942222900191455	0.7747244359862964	-0.4834508357603962	-0.2411467609524303	-0.262325365627302	-0.620670685504571	-0.3527292640092658	0.4956036733192744	0.1682528539313214	-0.2767040268370139	-0.4016754038596258	-0.0112407726598307	-0.3976052138425219	-0.3635642814902761	0.4754933443251	0.3968413518782119	-0.4864143766628865	0.8696623154456844	-0.660631310459793	-0.4089612725906162	0.6239519648228301	-0.404314657413484	-0.4054697987559441	0.5167742581224991	0.2598759807052769	-0.2251447698821798	-0.0307896425000289	-0.4974832655429228	0.6340620567697413	0.7824999775689561	-0.5122360676433511	-0.0375424810238531	-0.5358521623646568	-0.7285557684743924	0.245971632019242	0.3235808368233596	-0.3745243886848208	-0.0882533078961454	-0.1299343700386963	-0.3960825565103453	-0.7889244522100851	-0.077558678439014	1.3394318763681616	0.0109488114624042	-0.907347529866834	-0.5722263731954782	-0.8310880265960332
-0.3714412642338817	-0.3947539439050493	-0.3451904318924183	-0.3947695629465204	0.5958354193895334	-0.471201132495585	-0.2354539336860469	-0.1937904214974231	-0.5683732790531479	-0.3433998536887566	0.6465360815684381	0.0063396302820945	-0.2868867991905872	-0.4011593936617457	-0.1139297370825764	-0.3987625845242223	-0.3635569203438551	0.7065754449325743	0.3159088740272556	-0.4915940218351123	0.8893072241416043	-0.660631310459793	-0.4089613737980926	0.5191400233319755	-0.4043147122548229	-0.4054697867661845	0.5167742581224991	0.1602506779528119	-0.2251447698821798	-0.1878057785482543	-0.4490874473965935	0.6315093332599941	0.8548361087716744	-0.46114143523727	-0.159665429850323	-0.5355592475991625	-0.7285557684743924	0.1246922081199117	-0.5193152633453708	-0.4030709914021066	0.6248244229474283	-0.7885020966074837	-0.3971066805372659	-0.7048165330447105	0.0655759173086155	1.8052716931484487	-0.6289767444985207	-1.0908853331658122	-0.572216392673461	-1.1871845849638856
-0.3600314414716582	-0.3951576209762258	-0.3451895529228989	-0.3941886835347619	0.5736463410489021	-0.476915092358277	-0.2595703877828633	-0.2995799131441765	-0.4799603979109895	-0.3451878431223492	0.564236619159939	0.2066115078096101	-0.3231731391320058	-0.4012695796679881	0.0139923189442719	-0.3982170253548162	-0.3635581886272886	0.6055428023768015	0.1839679377516754	-0.4805277178907837	0.7050819550473144	-0.8182350175806986	-0.4089612494890423	0.4368844537545047	-0.4043147139162306	-0.4054697593688234	0.5167742581224991	0.0392019363410375	-0.2251447698821798	-0.5058190769933921	-0.7256946795879132	0.6670973021899982	0.5922065662760633	-0.8685057823954532	0.0300300215012092	-0.4828201592061783	-0.7285557684743924	0.2772683470970392	-0.8759307398173495	-0.381539858250024	1.0713188282267458	-1.139928697202179	-0.3962263336506353	-0.718190060052734	-0.3526416017133649	1.2796758128254735	-0.8711255404802107	-0.7867689282443089	-0.57216271971849	-1.220821850409094
-0.3570578340486932	-0.394455283335321	-0.3451890901860063	-0.3948461020525152	0.7234487829296241	-0.6270243967210033	-0.2599718769991748	-0.2680514286739477	-0.5231635698014999	-0.3378448143643842	0.5376544935279967	0.5351948007898787	-0.2533858299419826	-0.4012875453505332	0.2443478354862418	-0.3972765455792368	-0.3635560300671356	0.6040393404340073	0.4911688044999568	-0.4905263378340821	0.7663658343945842	-0.660631310459793	-0.4089611962353498	0.6514707385571576	-0.40431426532809	-0.4054697604348602	0.5167742581224991	0.6800338791849967	-0.2251447698821798	-0.3388959265631447	-0.539021729279975	0.5667902842775818	0.6518821906495045	-0.742445323301018	-0.0141331265306559	-0.474759221838371	-0.7285557684743924	0.8551026844839426	-0.5093084470019391	-0.3874401852799888	0.5305707183679976	-0.8657740294851264	-0.396382268690955	-0.7267968061008288	0.1165025875150188	1.2980494479609692	-0.4117088635173314	-0.7267605731896248	-0.5721205504492891	-0.9799454006127531
-0.3679837589120978	-0.3942781181923019	-0.3451891066452301	-0.3945600623627249	0.6515934531849137	-0.4647301781447838	-0.2720337730713589	-0.2524499046388338	-0.475054572899418	-0.3437150761354691	0.5881154777784635	0.4315644584914195	-0.2926291289397679	-0.4014736183258274	0.168950243470518	-0.3971530567878742	-0.3635581520637883	0.5533726729618418	0.573933546250958	-0.4596561952924842	0.8883408143613476	-0.660631310459793	-0.40896101365176	0.6571850194418817	-0.4043143255469561	-0.4054697452247724	0.5167742581224991	0.4607537739585817	-0.2251447698821798	-0.295731035558983	-0.6757836132623264	0.6122888268336629	0.8067136528556771	-0.3030536451984615	-0.130700289571126	-0.454089920870352	-0.7285557684743924	0.5072104702641823	-0.1798324402527823	-0.403888657320838	0.059444585491362	-0.6170558735453797	-0.3966803374453141	-0.7881178703410414	-0.1547541778619392	1.498830791963628	-0.3981085207021286	-0.7031839034533953	-0.5723397058703045	-0.9447135881716264
-0.3021882972792176	-0.3954249698436725	-0.3451873244530138	-0.394057178938839	0.970752523262932	-0.5712510069874827	-0.2580690743072918	-0.2500804931394559	-0.491958958082328	-0.2866085716100534	0.5924707413000809	0.6664036467506058	-0.2530264599453812	-0.4005739753567238	0.3433721418989056	-0.3978613219821847	-0.3635586443777049	0.520897894997486	0.5865327514719663	-0.4684543023758197	1.3795143875416966	-0.660631310459793	-0.4089616056792207	0.5230497944636289	-0.4043145413740887	-0.4054697427377392	0.5167742581224991	0.6420280828522531	-0.2251447698821798	-0.4232001321057751	-0.6307795548669412	0.4158792767895902	1.2236797326407076	-0.6549163853581863	-0.0688177046798363	-0.4745704001335898	-0.7285557684743924	0.8012426223975687	-0.5152400052458361	-0.3929604870632862	0.1566902458012726	-0.2695443458838038	-0.3961884344979289	-0.7056639125633607	0.6089628104309324	1.5924675815612508	-0.5448982076691512	0.1599717304604138	-0.5721452283795296	-0.8025529816978677
-0.3126409093834872	-0.3942312828265304	-0.3451886230831215	-0.3937591827830602	1.2526987802937253	-0.4572014836605724	-0.2812888212571144	-0.2554079250262036	-0.4688896033594966	-0.3377563823362881	0.6322688389976217	0.7806897421125781	-0.2546625110975893	-0.4009108600556665	0.4330597325490087	-0.3970121975929245	-0.3635595684290167	0.5449532860821938	0.0909203809591192	-0.4736793340622784	1.3820494670766352	-0.660631310459793	-0.4089615740914771	0.6671098230837702	-0.4043143143663869	-0.4054697539220249	0.5167742581224991	0.5732635543433666	-0.2251447698821798	0.3200349045427257	-0.6048471312008291	0.5281991112184635	1.4511504995371356	-0.8577986063111717	0.114821138706026	-0.4788392585474587	-0.7285557684743924	1.0493891557731525	-0.208394153906355	-0.3908896739828013	0.6027738565120052	-0.4921610667258856	-0.3964515325249619	-0.3814293339787884	0.477848924100026	1.3588363797862568	-0.4095337736406653	-0.7764589835158908	-0.5721074011511762	-0.6091144588544501
-0.341588066371765	-0.3953981369999781	-0.345189481399781	-0.3941489702924404	0.9536328351090974	-0.4709731919637384	-0.1984431546241633	-0.2581030468589225	-0.4907685390555656	-0.3350414231428132	0.6544957011079465	0.4553098187069235	-0.2388882736607567	-0.4009432131765465	0.186002985918457	-0.3976793076231248	-0.3635570275055075	0.5541244039332389	0.4990665788239383	-0.5053632321997997	1.0264162255787264	-0.660631310459793	-0.4089611703454782	0.5547790909551212	-0.404314758953789	-0.4054697730953178	0.5167742581224991	0.6911682441216656	-0.2251447698821798	-0.5007609295109299	-0.4752667467455956	0.6660461807448081	1.1309683782061302	-0.57503830636963	-0.1195434225591278	-0.4882908281290121	-0.7285557684743924	0.4335211600056236	-0.5891408824750975	-0.3971028586631938	0.7616807542753854	-0.6180617010033338	-0.3961141852545262	-0.7638980658016364	0.5473678081841296	1.9227984445885864	-0.6503251420527977	-0.6666177223723783	-0.5722344862980792	-0.8407617839315359
-0.3284572125956164	-0.3946473132076065	-0.3451907308066119	-0.3938014698527223	0.6960819712678901	-0.4886012803380122	-0.2303188733065544	-0.2672225420696753	-0.4854049618878126	-0.3312512183447533	0.6492393485818562	0.6113967776205759	-0.2470700320893981	-0.4003537376698747	0.3014042617929936	-0.3970292322819371	-0.3635591072985208	0.6569612008203645	0.8454670901587319	-0.4892622784818163	1.0296705094272198	-0.5030276033388872	-0.4089610934967708	0.5383881273647296	-0.4043145656170231	-0.4054697888898751	0.5167742581224991	1.1008832362041432	-0.2251447698821798	-0.3902339104476959	-0.4772757522665407	0.4774449614364325	0.9276269043038528	-0.5554693627576235	-0.3132456537249278	-0.4804398128849042	-0.7285557684743924	0.871501937765111	0.3251469503105163	-0.3809385571928946	0.2850523344261758	0.0447247834044844	-0.3952700234235018	-0.5937717655234186	1.694780357957928	1.831055534260733	0.4665966887672129	-0.6352801706466827	-0.5723663519685352	-0.3397598306604567
-0.3778408270279756	-0.3954233228928049	-0.3451873629441982	-0.395662198455588	0.2530437106366474	-0.4868042535689201	-0.3452047356464768	-0.3149548742140551	-0.503989729638697	-0.3815788750738975	0.6923414392957962	-0.1364806243936447	-0.3479009708744258	-0.4014845890941532	-0.1993813452262566	-0.3990287257569103	-0.3635584794023634	0.7488227255250927	0.3286946258536031	-0.4956717938828818	0.4614612443597707	-0.3454238962179815	-0.4089611071632589	0.5908692860165345	-0.4043142525671794	-0.4054697516088709	0.4219152766335399	0.5131535156851541	-0.1728297815881122	-1.8959471947848403	-0.1800943861886657	0.6731037104482267	0.4209202286628999	-0.2675903223204838	-0.6544069782553282	-0.4984518764002448	-0.3898382407152644	-0.3916927299836074	0.3869900153223589	-0.3957187817907738	0.6199003637358295	0.2079862042364159	-0.396867355915168	-0.6403376998620022	0.3774687752712232	0.9128427350713048	0.1366001234656994	-0.5324487185945949	-0.572238215174315	-0.8284376189381463
-0.3736559691763397	-0.3958297533285942	-0.3451880570296377	-0.3946992378554029	0.2712595815662051	-0.495125137927746	-0.341595495874583	-0.3546929933588703	-0.4692210396973391	-0.3817580495593978	0.7765932612139863	0.0331146679653276	-0.3855739775803191	-0.4016747241413381	-0.0973747635257267	-0.3989093104494412	-0.3635591243295036	0.5249572422430305	1.060418504539676	-0.5021402229076342	0.4292354754395064	-0.3454238962179815	-0.4089618545107055	0.8018465513130464	-0.4043141555505217	-0.4054697262899813	0.2248898630467286	0.7151763658895569	-0.1236135905100695	-1.897907268549832	0.0336000222143078	0.6725030696224037	0.3386030756165482	0.3942364331488664	-0.6768695533040133	-0.4913947140321824	-0.0511207129561364	-0.8334987348839787	0.8795851480621033	-0.3924461975198886	0.8181670705218214	0.797988709774777	-0.3969570962135127	-0.8046807128791957	1.2312909139766586	1.0823296732504226	0.4112726073328407	1.7770161560122524	-0.5720981320240811	-0.6434596489426768
-0.378340489370082	-0.3955524138772574	-0.345187898858879	-0.3954661608684799	0.0151776648940985	-0.4967082052766627	-0.3892455180083858	-0.3040565875348633	-0.4811558123834742	-0.3567490459681415	0.6674113101720539	-0.0866632973581526	-0.3305860820739072	-0.4015842583601487	-0.1701207790495839	-0.3980277914494398	-0.3635579717730862	0.5006011587697639	0.6198242888431124	-0.4877149228962237	0.1171050636958191	-0.3454238962179815	-0.4089621247767045	0.6830496592358943	-0.4043145106757334	-0.4054697709748523	0.383034124337191	0.2227205290177079	-0.1669967515344182	-0.6689704498350969	-0.0115316766207259	0.7825705009544414	0.1757937069745354	0.9078457443781824	-0.6863265441919394	-0.520856154994898	-0.1640265555425124	-0.4486427520997252	0.7753835613708548	-0.3895025696885782	-0.1417932619874205	0.4926868736140832	-0.3967569849456381	-0.8477165474365673	0.7570892646375315	0.3714476641665194	0.983596844082032	1.4180896613138785	-0.5721428592672595	-0.4542116282705485
-0.3648680456662724	-0.3954263211160892	-0.345190602497254	-0.3946861970728082	0.2610647794277521	-0.458576036346981	-0.3171610598175088	-0.235974478056426	-0.4793741345537703	-0.3934603133471811	0.7181726574240114	0.0389949224937531	-0.3121739522866039	-0.4014362034788418	-0.0937163824877837	-0.3981544898728235	-0.3635577330135159	0.768518076975697	0.7961322650980829	-0.5594682632474843	0.3108227060622738	-0.5030276033388872	-0.4089622928060422	0.8159818777121001	-0.4043147010708305	-0.4054697418489493	0.3755887973017217	0.2734152462499203	-0.1640802365075712	-1.034829576037693	-0.2529781830994685	0.5890139948330273	0.2523795934171944	-0.1870249824748967	-0.5436994916411825	-0.5224636976561158	-0.2769323981288884	-0.285481211851476	0.0890025784317165	-0.4048691406899862	0.8035500544981844	0.4681943287327214	-0.3966907898488725	-0.7721794596703174	1.0839044649033625	0.9454938946099384	-0.176301920396146	-0.2693564803804409	-0.5722648409706471	-0.9569182225717534
-0.3688936353090593	-0.3958815896954204	-0.3451896008916019	-0.3956772091855974	-0.2826430874464049	-0.4587026900574845	-0.2918745717738531	-0.3194030402468968	-0.4941521136614872	-0.3661009345042604	0.5328486855041429	-0.255668217763264	-0.3570644456345018	-0.4017065382316097	-0.267013511880057	-0.3988382608456585	-0.3635566856289077	0.6126090735079345	0.7606857619311642	-0.4794579817806722	0.0596613928630542	-0.660631310459793	-0.4089619612454389	0.7419969778362028	-0.4043150517932636	-0.4054697628024578	0.3019627855065105	0.2271753693589542	-0.1414772450495072	-1.5684857579687868	-0.2251161790765273	0.6475764753507555	-0.05645992127396	0.2065153154577373	-0.7147179517359082	-0.5133077370259876	0.0617851296302396	-0.4799850845114237	0.4692309675203025	-0.3912982924716756	0.2980022733884939	0.6369902310660249	-0.3958987559562118	-0.6146814723313441	0.4365331359289424	1.0195610519581726	0.0817315872686619	0.588072762053989	-0.5723314277725668	-1.2242225058211162
-0.391272258046863	-0.3959567562249441	-0.3451887010644578	-0.3952488302431362	-0.2008971162846804	-0.598022289018569	-0.3318517391683618	-0.293893999848192	-0.5209997859491857	-0.4126347998629965	0.6809276452391432	-0.2153415167650603	-0.3342642525770903	-0.4019552899471157	-0.2445424682618852	-0.3992965651217145	-0.3635587419537208	0.7513786108278425	0.7606354386221333	-0.5008307437452102	-0.047958534656911	-0.5030276033388872	-0.4089620890771415	0.7696661273832864	-0.4043146627638162	-0.4054697605660705	0.1850435757643006	0.1086843879278966	-0.124889565834315	-1.088701920700356	-0.2208171286285767	0.5681417261356831	-0.0282262204276047	1.2575355509713462	-0.8176408231031747	-0.4822947191821237	0.2875968148029916	-0.8960108250122694	0.7110878092394369	-0.4061821665533675	1.6557783841527365	0.5798042358686755	-0.3971027513297927	-0.7766829082674722	0.7774089502298904	1.037640781728813	0.1577951326804832	1.2720799696464191	-0.5722163192339719	-0.5210403737440076
-0.4111635398170514	-0.3962907209808249	-0.3451867245981869	-0.3957738255068494	-0.2355535365855602	-0.5163194424952173	-0.3310611335143421	-0.3265883580609696	-0.5290166281458525	-0.4009699754031084	0.7533151285984436	-0.2856993032320443	-0.3149593432176878	-0.4017700848618925	-0.2835265027053847	-0.3983060959703023	-0.3635571358300631	0.6378672341468776	0.4238834677283575	-0.4961882169589076	0.1019217923346739	-0.5030276033388872	-0.4089617474504	0.7483127619719502	-0.4043148413578175	-0.4054697148073448	0.2039326462061436	0.1012096826595813	-0.1416595272386851	-1.385258887647566	-0.232067845495893	0.6484774365894896	0.1214871320549661	0.0077320240754258	-0.6968446904531711	-0.4802194281620277	0.1746909722166156	-0.6117948221046557	0.5620803954336341	-0.3995746910745566	0.1374468533756322	0.6329577995701989	-0.396271127225128	-0.7045313514508045	0.4734641286981438	1.00688302565141	0.0940396455161421	0.033357369974452	-0.5721767300823191	-1.1034312157695318
-0.393362719803679	-0.3965180825816749	-0.3451856191245326	-0.3958315218186948	-0.4147719797724917	-0.476066536006509	-0.3262000395534986	-0.3615772321180287	-0.5134487319051424	-0.4222041482134429	0.7031545073494677	-0.3444573451008742	-0.3394001677900414	-0.4021997266904323	-0.3152205419047647	-0.3989856685713011	-0.3635582614030475	0.5721659472467697	0.8841516648440432	-0.4924350925458302	-0.1247461661978777	-0.5030276033388872	-0.4089616304094705	0.3836514160389199	-0.4043147904901171	-0.4054697396480298	-0.1994937779751064	0.0759183709567106	-0.1057499359706317	-1.4564933218906528	-0.0954052190629746	0.5492215401222633	-0.078787107497952	1.163187823164789	-0.8359803798290508	-0.4650774506611095	1.0779377129076235	-0.8741826301146954	0.5928802018754847	-0.3990195655685495	-0.1374721364272338	1.2019292146983938	-0.3973190489626288	-0.6839478846137288	0.7684155006999309	0.9636284560927476	0.393324217137183	1.2553216853471243	-0.572170072552027	-0.9089720263498844
-0.3134504384985629	-0.3935520473025685	-0.345190820443562	-0.3948826375149631	1.2667143086686468	-0.4755906988792793	-0.1983331333933319	-0.1939640483530616	-0.4702655966744271	-0.2812476223191173	0.4098500363936302	0.9967418265661908	-0.2527190347259765	-0.4003179363511812	0.610888652793989	-0.397508322815601	-0.3635586795700491	0.6682371653913213	0.860882578395889	-0.4825914944871262	1.671534604379696	-0.660631310459793	-0.4089610438038246	0.4486137671494639	-0.4043145720398557	-0.4054697427727586	0.5167742581224991	0.2897874349374669	-0.2251447698821798	0.4852070660198178	-0.5850650900365618	0.6550844856735412	1.829767576479416	-0.5495527499794552	0.8183645031521682	-0.4873933090656461	-0.7285557684743924	1.5723007335057542	-0.4049706892137618	-0.3804477988588994	0.3044144669440161	-0.7426643024142742	-0.3956463016911653	-0.605985906651829	0.435053897490797	1.7905506174376256	-0.5323105407208113	0.5294259146028716	-0.572150877525927	-0.8992913418638916
-0.3394231636492629	-0.3958401634675659	-0.3451886343028494	-0.3952618020969549	-0.3576951953351497	-0.4804982553614413	-0.3567629695451157	-0.3053538816831752	-0.4715188346399883	-0.4133068016287214	0.6965465213166687	-0.1467714429989994	-0.2973047445033365	-0.4012977799111126	-0.2053527253238621	-0.3996536936907613	-0.363557713827104	0.5948682225829626	0.6326778453091048	-0.5262707078235046	-0.1550459493597127	-0.5030276033388872	-0.4089623270757831	0.73222255000707	-0.4043151616024173	-0.4054697255836858	0.0033224455281814	0.0416969697644838	-0.1250718480234929	-1.6952256387662412	-0.0583136874685971	0.549822180948086	-0.1296724294856905	0.9159026261655626	-0.4969682941929422	-0.515492323345374	0.6263143425621196	-0.9396169251276604	0.4230247312232628	-0.4009549798090506	0.5038989540439609	0.3619572472915031	-0.3970216557239717	-0.8357187341839457	0.2238935195721108	0.5762608668167845	-0.1225484215559121	1.7271306309997942	-0.572138644127127	-1.1733402144230511
-0.3506407758418554	-0.3958299692121089	-0.3451899559425167	-0.3955413804696038	0.3012375883097586	-0.47189691903196	-0.3306995322045467	-0.3216485223940524	-0.4990468499934052	-0.370675102462662	0.5010102073461103	-0.1779058188806672	-0.3127016193964002	-0.401677148785297	-0.2232673691075925	-0.3982845089149364	-0.3635590218181886	0.3673944306381945	-0.1319869021054908	-0.4647716840544983	0.0717534797820033	-0.660631310459793	-0.4089616252525758	0.4341776891248984	-0.4043145960030421	-0.4054697902480707	0.4638297103147068	0.2894148600568683	-0.1844958416955001	-0.9550009580870586	-0.4049311267945875	0.6007264909365729	0.1808636586215211	-0.0390076611789794	-0.4105513717109495	-0.476365221033304	-0.5027440833016404	-0.2472309576790969	0.0821292613048288	-0.406768278945733	0.3467374146727318	-0.430474470135307	-0.3972458098938455	-0.6771111153078528	-0.0824803457862981	0.6907022491157448	-0.2923253988169276	-0.0156620919018123	-0.5721930964797911	-0.5927488623820951
-0.3390408343090651	-0.3951776171135165	-0.345191230198914	-0.394976186362985	0.3734735992055592	-0.5225559196249504	-0.282814229760533	-0.2626965745285173	-0.4783151180409531	-0.3389282396358216	0.442739785056881	-0.0339976637001115	-0.2880241363055445	-0.4018042518114937	-0.1385512722529349	-0.3991428498497665	-0.3635619743249949	0.4827099616505125	0.0482860987135332	-0.4956263336488205	0.2708111466026388	-0.8182350175806986	-0.4089622111659369	0.5210949088978024	-0.4043147075368207	-0.4054698121020233	0.5167742581224991	-0.0222271875204836	-0.2251447698821798	-0.0052768552642699	-0.5707850441997172	0.5203907804827664	0.1361582373015675	-0.6148736698353912	-0.1630192195259873	-0.4983875205845794	-0.7285557684743924	0.1003072135833722	-0.72400221285729	-0.3867495316604006	0.064702532045575	-0.6687477926793322	-0.3968138461472584	-0.6413512179877344	-0.0035731928562117	1.2246394190212946	-0.7776769822289753	-0.9406256877540384	-0.5723244805571088	-1.19512469756204
-0.2783645351303718	-0.3938897707402334	-0.3451897292741613	-0.3931901763655584	1.8172509880532144	-0.4783174810864549	-0.1738968167502807	-0.140652662770492	-0.517199341962886	-0.2831549325921598	0.4570070276276974	1.424927159126133	-0.2157498252534971	-0.4002780573892343	0.9958245619358298	-0.3973969436943048	-0.3635578118295291	0.719505217640605	0.6680729764910708	-0.4860504962284737	1.8357364845706	-0.3454238962179815	-0.4089609045112398	0.6453053302341664	-0.4043144137099241	-0.4054697978300886	0.5167742581224991	1.2632378952667618	-0.2251447698821798	1.3125071637452848	-0.4500396500566017	0.5591321137483403	1.801494212250836	-0.8264183797345495	0.538236382251677	-0.4601040892917273	-0.7285557684743924	2.0619363901186616	-0.9054161198050352	-0.3605713992608211	0.3091493144150489	-0.6433517584097923	-0.3955300373206311	-0.6954908644058495	1.2205896952993265	1.806051371353973	-0.8227654480104757	-0.7247617309929278	-0.572101008015335	-0.3497304081504207
-0.3821587517383243	-0.3954646316044954	-0.3451855774393292	-0.39510403214459	0.6816410845465543	-0.4808976078945969	-0.3020840035515723	-0.3178320703389661	-0.466100157326058	-0.3884916345753055	0.7343922595045185	0.1052747155681462	-0.3101759205214058	-0.4016911325738452	-0.0519168963306677	-0.3983306843505361	-0.3635559791472226	0.8300096704359815	-0.1778621210343214	-0.4884308583320688	0.5694911775487181	-0.5030276033388872	-0.4089610708744095	0.6684632053985734	-0.4043145335821828	-0.4054697304180452	0.490301984218603	0.2385531773972971	-0.190328871749194	-1.7537969209855797	-0.2575336493152499	0.7252093020883592	0.4877316864598944	-0.7345062511726617	-0.3649972951282346	-0.4661903688160844	-0.6156499258880164	0.0876851523435613	-0.6417320040646394	-0.3947093424914618	0.2242105104170194	-0.7365425172078873	-0.396097556496114	-0.6715524379325127	0.0802402438269254	1.352629545556382	-0.623125635554081	0.7406819977770601	-0.5721698388295803	-1.1371460431191316
-0.3315510203655761	-0.3962470818013922	-0.3451875126853769	-0.3954580791619582	0.2535535564901142	-0.4774826912919132	-0.3789895421639661	-0.2739315304010394	-0.4957033587406443	-0.3618024847872749	0.5794049507352282	0.3018537684692959	-0.290537695459615	-0.4018637084513179	0.0781439413756872	-0.398406982398843	-0.363557210253068	0.5650996761156367	0.6192695225613142	-0.5057846578006451	0.2169303296589017	-0.3454238962179815	-0.4089617315931818	0.6289143666437743	-0.4043142731763807	-0.4054697758976205	0.4858899385679546	0.6283007813463635	-0.190328871749194	-1.0452459549814033	-0.0938105595130933	0.7531391004891217	0.2611421923126204	0.2572935143877805	-0.3765806258151801	-0.4789802507479511	-0.6156499258880164	0.1563817731904939	-0.0398062756377395	-0.391943809193035	0.590253388045969	0.2524589106041363	-0.3972975440265733	0.2118046638829554	0.7591544720616168	0.4079665443307421	-0.0236244253481717	0.7802294472368129	-0.5720833943373173	-0.9923805059139404
-0.3215875316286428	-0.3952192785921585	-0.3451871247163152	-0.3942674264736191	0.7884832350112183	-0.4864641766432758	-0.2651339381796688	-0.2956363615234344	-0.4711538514715483	-0.3353771773815149	0.714568301406121	0.3425590783197586	-0.2903672339802719	-0.4012149341429856	0.1061571202885953	-0.3980163808496829	-0.3635580094522427	0.576977025463711	1.0765501573634413	-0.4767330088110973	0.8567817694437243	-0.5030276033388872	-0.4089614246516049	0.8645532652322521	-0.4043149037466866	-0.4054697187304422	0.4275682101234334	0.5880327105010879	-0.1737411925340019	-0.7595543851697374	-0.571819799130801	0.515885974289095	0.8644332053929508	-0.1538884112607473	-0.360566786829058	-0.468112263221167	-0.3898382407152644	0.2401545873406372	0.1649591881965296	-0.3595347141400798	0.6387978134636113	0.0494019867725909	-0.3957846654212199	-0.8313563222141334	0.6721957808375789	1.6274213438474294	-0.0559424028217277	-0.2353840820338097	-0.5721789696293502	-0.9671724118905868
-0.295709336504465	-0.3949063539289701	-0.3451835285967591	-0.3932185882175151	0.9620879837194756	-0.4483224775286771	-0.2005741178983831	-0.2524014317702704	-0.495156408720069	-0.3181267813635357	0.9248224024497322	0.5409245330922698	-0.2526228656823029	-0.4009163139917582	0.248590403833989	-0.3971094496605986	-0.3635552160156317	0.8755645673026468	0.3969009973523126	-0.4614500907894873	0.8625402060368346	-0.5030276033388872	-0.4089608622053901	0.8241021716009183	-0.4043140028110974	-0.405469728948204	0.5167742581224991	-0.2649430391591776	-0.2251447698821798	-1.5098461656226698	-0.8421440734091726	0.8168070280263442	0.8273884039384786	-0.5913968679848737	0.7558312499102185	-0.4637302571243217	-0.7285557684743924	1.9850164904622367	-1.60241162078031	-0.3847954227784557	0.1284583958059227	-1.1760075570880797	-0.3964827830367638	-0.3532552764916807	-0.6465674070375145	2.6279749050989816	-1.1594389268819003	0.1761929894510006	-0.5720820829914757	-0.7451900905910638
-0.3122487565499339	-0.3951942881765111	-0.3451838178523638	-0.3944099544269536	1.0669365426130186	-0.5070267126835372	-0.300626807360819	-0.245822816292986	-0.4853845375991741	-0.3490298775095991	0.7518133135909892	0.5564625286585863	-0.3459655219108948	-0.4011624291343965	0.2600693660804337	-0.3980584962281008	-0.3635542607463061	1.0251590306106737	0.6440890214582816	-0.4785683242819385	0.850548440234279	-0.3454238962179815	-0.4089608038260556	0.8638013861684727	-0.4043134720375399	-0.4054696946789323	0.4858899385679546	0.0277938331370061	-0.1844958416955001	-1.1286667318906318	-0.7096282072850313	0.9213185317195204	0.946829886538116	-0.7146577398477706	1.2133486698510327	-0.5469149027243004	-0.6156499258880164	1.4919955433455483	-1.1139056156660838	-0.3916056588508341	0.5353431091047289	-1.1236880669315898	-0.3960943353913813	-0.3863001962894971	-0.5433774742267896	1.4305630430584706	-1.023852317784439	0.3246465014805245	-0.5720655428562553	0.5349549594961007
-0.3447116251353737	-0.3943084382200921	-0.3451828631406828	-0.3943436275957157	1.2401030229248766	-0.509902944860044	-0.2154669543978149	-0.2562771659925834	-0.474738137923672	-0.3460682058552162	0.9524557985868924	1.211176811807488	-0.2828771142494746	-0.4011610427660625	0.7982635688173303	-0.3981799659227309	-0.3635548556976386	1.0914617022878992	0.8633709633666243	-0.4886153997134931	1.2323715100057384	-0.03021648197617	-0.4089603603185598	1.0311696657657767	-0.404313833781991	-0.4054697009579905	0.5167742581224991	0.4063733092948708	-0.2251447698821798	1.0939797503143855	-0.4038763377551589	0.8792736739119208	1.3274566370409135	-0.4741457298019766	1.879643104812876	-0.5153135901851406	-0.7285557684743924	1.8386800544801187	-0.4368278877598693	-0.3865358295022145	0.5109124618873845	-0.230908088334844	-0.3957545853888553	1.6047329597087243	0.457946901495006	2.785626015735406	-0.919019058382578	-0.9980187854553192	-0.5720792373386837	0.6094371628813402
-0.3635117034133059	-0.3960297243091024	-0.3451843069408414	-0.394859601088323	0.731964244262699	-0.4976833645487203	-0.2813398104492909	-0.2884647684448494	-0.5385185667039715	-0.3803800211202646	1.0712493656765327	0.1131928797634715	-0.2574658745131867	-0.4015160931535906	-0.0468542678064518	-0.3984149615878009	-0.3635550231407538	0.9538949345222264	0.8989994808779976	-0.4745801238958872	0.962357900780022	-0.5030276033388872	-0.4089613998621831	0.9932749609512932	-0.4043138368041541	-0.4054697004005194	0.4858899385679546	-0.1269777401139143	-0.1844958416955001	-2.148040587857408	-0.8372432752549629	0.9228201337840776	0.9345372751357978	-0.2914316009270192	0.4328732106792499	-0.4769769548952061	-0.6156499258880164	1.1723010129345597	-0.6684268421545311	-0.403620774392075	1.259386368197578	-0.4721061380191791	-0.3965278409885768	-0.812753605442879	-0.1862302731783719	2.156564533648718	-0.8564188779103298	-0.2023702082626598	-0.572045726599067	-0.0118172417073539
-0.3264283742192799	-0.3955393548563575	-0.3451830980431739	-0.3957572221936878	0.6176627819250124	-0.4907850755104592	-0.2347805056003312	-0.3280157869942502	-0.5089960154493581	-0.3830878040746528	0.9814408282307616	0.4305478819947059	-0.3029827748742583	-0.4009974296917938	0.1682231557803059	-0.3986470432770977	-0.3635562189488734	0.9731392473899926	0.0371701927118699	-0.4609260397053779	0.2712354204834329	-0.3454238962179815	-0.4089612620601258	0.8161322535248559	-0.4043140070168088	-0.4054696878567054	0.4209501416474594	-0.1213298466006807	-0.1786628116418061	-1.3805119782142057	-0.4558727354563318	0.7735608885670986	0.2476496966077734	-0.299660276322132	0.646377953702191	-0.4787282496781257	-0.3898382407152644	1.2272020657182392	-0.582252737039073	-0.3969395177260346	0.3453671276645385	-0.8224009958338746	-0.3959077699838523	-0.6683333718136262	-0.2714114409241764	2.535380770609104	-0.9315188792889358	0.0419750016683437	-0.572098955974471	0.0503442376586279
-0.320120530957635	-0.3957225825799004	-0.3451872577463267	-0.3954735604515221	0.5023867170129939	-0.4996983383172645	-0.302054694499364	-0.242969260356841	-0.5299662731781909	-0.3869516981464574	0.7482089575730987	-0.0670408098479058	-0.3398078716837542	-0.4017596958303551	-0.1584768876595443	-0.3981639559726715	-0.3635563364145803	0.6390700037011133	0.0662611306489671	-0.502601909629586	0.0287103877025668	-0.5030276033388872	-0.4089612283923003	0.7153804589784104	-0.4043136934223232	-0.4054697263535298	0.4523859669083361	-0.3268021102817632	-0.1786628116418061	-2.9543853454666045	-0.6856481338464947	0.698480785339242	0.0792309965712818	-0.3161787453861158	0.4683690598621123	-0.4696446906225361	-0.5027440833016404	1.2724918632929627	-2.149007696852626	-0.4051641256417319	0.8745862403068374	-1.401753329462331	-0.3972953455363049	-0.8971429050921037	-0.9898129426230292	1.3427335181130655	-1.2361790047660046	0.6403104981285583	-0.5721627814682688	-0.0716768409081041
-0.3592865832848259	-0.3956224495878302	-0.3451842441457153	-0.394954724549195	0.7411555712032623	-0.4998524150116392	-0.2707293326468123	-0.3236040645149863	-0.4792018474433381	-0.3782431830525655	0.7768936242154773	-0.1332813179980441	-0.2956949042375693	-0.4007373647026933	-0.1975197836266013	-0.3985119740719565	-0.3635556782930991	0.8752638749140879	0.6669763191369009	-0.4814418843825029	0.8265188721201798	-0.5030276033388872	-0.4089609761158327	0.787560849101237	-0.404314112411716	-0.4054697189679961	0.4770658472666549	-0.0027868740447906	-0.1786628116418061	-3.5317242136960165	-0.8302743269323869	0.8418837825044481	0.7941271364952892	-0.3875778510282217	0.1870345493499015	-0.5004993081537324	-0.6156499258880164	0.7461468961215736	-1.4256936005327123	-0.396484711675549	0.1776186967707237	-1.033840744120401	-0.3967015269883725	-0.7732908647287606	-0.2657097282010947	1.9970007750776264	-1.0882803551054856	-0.0832949700159618	-0.5721092631359141	-0.223931475498899
-0.3395208678296725	-0.3956058778379001	-0.3451899167300436	-0.3961576750495746	0.2071685679163861	-0.5234667424047568	-0.3141795885646617	-0.3352748188626042	-0.4981895710757255	-0.3690273302573397	0.803025205345183	0.1550521174285301	-0.3678346900059885	-0.402454807464729	-0.0198933686522963	-0.3985304946321203	-0.3635579699195809	0.9304409282146364	1.239300461047388	-0.5565478677350542	0.4709874045086356	-0.03021648197617	-0.4089612480015379	0.7413954745851794	-0.4043143009077148	-0.4054697315591647	-0.1097362242697085	0.2023589297468889	-0.0911673608363968	-2.1103113010788426	-0.3821042203045225	0.8250658393814084	0.4257807361320247	0.8470370171908589	0.0932756842650517	-0.5770572306198333	0.7392201851484956	0.4463149279979749	-0.093689816861112	-0.3944334443933147	0.5905983144730319	0.0887349418474912	-0.3972778362410407	-0.7999982074503754	0.5912700296883356	1.6350282653406376	-0.3619627140207753	1.430122667030753	-0.5719887625301927	1.0509271855779851
-0.3625833092737949	-0.3955782178377261	-0.3451858881402671	-0.3950456037169383	0.5836476775320335	-0.5055249804043043	-0.3251003121082179	-0.3024127195384454	-0.5820178443515984	-0.3452593139112067	0.9931549852889058	0.0132462672620713	-0.2883514620220778	-0.401823832275389	-0.1096755306215662	-0.3980441401842854	-0.3635554638159817	0.8085101646540236	0.462995097538173	-0.4818582300500776	0.5019774175624221	-0.3454238962179815	-0.408960761818794	0.8549292132158754	-0.4043135998260328	-0.4054697018617243	0.4020610712056178	-0.1406269478321685	-0.1582472064538773	-3.0975656276761696	-0.672460815418091	0.8555483612919181	0.5584430125392374	-0.2665130405824812	0.1799681637742558	-0.487280547062403	-0.3898382407152644	0.8706407000929417	-1.3225520427777868	-0.3993907666156869	0.3328623189943706	-0.9948777916707864	-0.3970534452958305	-0.8547079774055694	-0.4448590945595548	1.389812756840556	-1.031072298391816	-0.1266477618314506	-0.5720333711861141	0.1941706140053472
-0.3892959094551994	-0.395702031245596	-0.3451847279100828	-0.3944748269960866	0.2825452080260867	-0.4615706425195605	-0.3421066737250389	-0.3410114071452597	-0.5039392465838692	-0.3580599407389306	0.7810987062363494	-0.1153054494775589	-0.3248992330635443	-0.40148696419207	-0.1870154177130375	-0.3984404355686253	-0.3635554367271623	0.6713944354711894	0.386518878666708	-0.5173246277440786	0.1550184672068112	-0.1878201890970757	-0.408960727075606	0.9096660090590188	-0.404313534840457	-0.4054697297471992	0.3529770633421417	-0.2349472454987003	-0.1728297815881122	-2.7743070210321736	-0.6231215579539423	0.9579576220947146	-0.0215758617784142	-0.2689961044984839	0.0538432947221871	-0.4665943975531051	-0.2769323981288884	0.7128980914313822	-1.359711605306047	-0.4076433607167209	0.4626007186147543	-1.2447945776014346	-0.3971994632424804	-0.7595134943709708	-0.5057552758670243	0.9648390650031778	-1.0267598859532734	-0.7604187435122032	-0.5720123400278596	0.58593920255715
-0.3915435736065409	-0.3962147642787813	-0.3451864113759225	-0.39645592977192	-0.0824172483727226	-0.4946313615199214	-0.3106168864780026	-0.3388181719127953	-0.5083836301001488	-0.4148300229117278	0.7615751111394427	-0.3801388492933105	-0.3424757536838403	-0.4018261564724481	-0.3340700537460717	-0.3989977463410077	-0.3635546166125461	0.9820096728524788	-0.6076686145926739	-0.4684573531591657	-0.3665284426648969	-0.3454238962179815	-0.4089604123967574	0.9149291625054748	-0.4043139459544815	-0.405469731459253	0.4108851625069161	-0.6201228550336388	-0.1684550090478417	-4.112562473175554	-0.411142643026273	0.8427847437431826	-0.3691598267868037	-0.4722716775309865	0.3634859790738386	-0.463732701728317	-0.3898382407152644	0.6540398826908081	-1.9201358569181863	-0.4088746767000257	0.1914286973060899	-1.4481736058499448	-0.3977566925852019	-0.7877982608801221	-1.1941777186184557	1.0877222852684911	-1.2449602671139643	-0.7241227702992743	-0.5720544079670791	0.0644715139890613
-0.2991632319496403	-0.39510956911518	-0.3451848820709939	-0.3941267627479618	0.9857330389329636	-0.47480012618196	-0.3295609867465085	-0.2449474446811605	-0.4636064839257651	-0.3196338811928638	0.9901513552739972	0.509211559406157	-0.2945954725002312	-0.4012093322594133	0.2252057031735942	-0.3976888009149342	-0.3635521348365629	0.9071372681013258	0.207734216508026	-0.5002050857922195	0.955284453433775	-0.3454238962179815	-0.4089608656764567	0.993124585138537	-0.4043133279701222	-0.4054697137114765	0.5167742581224991	-0.0921443651138034	-0.2251447698821798	-0.5388771905464194	-0.6864680737632698	0.9944465522634528	0.8664121187815979	-0.7506766422985215	1.098214225079233	-0.5396602913687109	-0.7285557684743924	1.869447367439852	-1.499542162959784	-0.3994119486180936	-0.3922789969403274	-1.2347511295172593	-0.3961551869232418	-0.49940070395188	-0.6216163851351242	1.394598447009611	-1.1702419014165295	-0.2036355948397214	-0.5721514711116008	-0.2191807164575171
-0.3822756051608952	-0.3957985889501754	-0.345187217437561	-0.3957149291306649	-0.0549187696461899	-0.4565323414893033	-0.3360472359659865	-0.3683025756844228	-0.5112898306557817	-0.3934728404512173	0.7285351809754466	-0.2861271680517003	-0.330925084826922	-0.40228969641084	-0.2837602154358694	-0.3991513841856292	-0.363555143405551	0.8614320250403809	-0.2371068032949744	-0.4774719970188041	-0.1579210984808831	-0.1878201890970757	-0.4089606003770392	0.910417888122798	-0.4043136155684124	-0.4054697070973541	0.4104715332271662	-0.3608382682592657	-0.1713715240746887	-3.625502768522016	-0.3736055798168948	0.7777653743478589	-0.2617429404247077	-0.1354987470835646	0.4830893477726966	-0.4964374057267695	-0.2769323981288884	0.942859702580953	-2.227312506183699	-0.4062247464678712	0.5636160935568798	-1.4015676462306097	-0.39679077461766	-0.9290219228095536	-0.9802014789900368	1.1126199945655333	-1.21439908886104	-1.0407843695580354	-0.5720494115767389	-0.0776581738180365
-0.3902927444128505	-0.3960247788146812	-0.3451867451306951	-0.3950925299223046	0.4307700724985498	-0.4722236051643371	-0.3121398702089167	-0.2781063690046025	-0.5252261792448791	-0.3499680703749231	0.68498254575927	-0.1027392445330088	-0.2829982380330636	-0.4017145153447248	-0.1796270088484151	-0.398107033384649	-0.3635544838077881	0.8014438935228909	-0.2742925266722587	-0.4806200322834736	0.2704857753947066	-0.3454238962179815	-0.4089607647069874	0.8228991650988708	-0.4043142378056957	-0.4054697220343185	0.4384604478234735	-0.1902513935278246	-0.1844958416955001	-2.6747687846829646	-0.5905397179051816	0.8294204853686239	0.186574686476646	-0.6411779838931103	0.5592748854120523	-0.4837934599370166	-0.3898382407152644	0.8280513208322426	-1.2785497278772424	-0.4071067536459311	0.0491847744767597	-1.1476336209503897	-0.3967940984710313	-0.8961796562430057	-0.6527066801985006	1.1256195200302817	-1.0935952108672515	-0.7259971218059089	-0.5720817477903379	-0.3287867969324037
-0.3578841794777863	-0.3962735854242309	-0.3451844862635022	-0.3950435909166932	0.0189539838031321	-0.4764596562405556	-0.3453726076558207	-0.3290833869202433	-0.5203387781881893	-0.3681521637894314	0.9069508038610252	-0.3653337670889282	-0.3578718492528748	-0.4020056137676598	-0.3262853845858697	-0.3990149876785175	-0.3635546255043012	0.798737662025861	0.3966573544601642	-0.5400663480896191	-0.1787213233644863	-0.1878201890970757	-0.4089611566737501	0.932523132597914	-0.4043139122300183	-0.4054697036329405	-0.1464113537407318	-0.2019054206671313	-0.1006460346736495	-3.703497893083141	-0.4614835616470764	0.9861877409083886	-0.1390197793593442	0.3997775370574612	1.4234481882550611	-0.5392947501556411	0.8521260277348716	0.4227982739945095	-1.2160644904417113	-0.4090811351072496	0.8387398152589383	-0.1083407194727426	-0.3976216911781191	-0.7024809720277614	-0.2418067594257658	1.0240980605940786	-1.0773502213623194	0.2544675215813102	-0.5719782142112394	-0.1333253847669352
-0.4395989866879981	-0.3967850602765724	-0.3451852397539461	-0.3967652173508996	-1.2981111172679594	-0.6616157949618232	-0.4017281478086012	-0.4056898239213846	-0.5007561680357172	-0.4432113367160224	0.8788668632216284	-0.1374489223299621	-0.3735163232464533	-0.4020689408838127	-0.1999442037828784	-0.3995163366530633	-0.3635549080216522	0.8596278707090277	1.1022713681451604	-0.557119977779325	-0.724787482802415	0.4425946393865471	-0.4089606534810776	0.9059066137401216	-0.4043136846482964	-0.405469724147263	-1.6754609245438994	-0.2200268378813116	-0.0122756293601862	-3.204526374652904	0.328138715927006	0.8809254361829335	-0.6706775732369497	4.841013445219351	2.1509831462754008	-0.5224563940439986	2.432807823944136	0.4106610293302083	0.6592000851097469	-0.4122749884634449	1.346708395693742	2.3419717552693458	-0.3984050765000799	-0.6152679043636213	0.7782110979860769	0.5260507712256575	0.1114361961261609	3.861215016559429	-0.5719933573928759	0.6335122029972505
-0.3966205443915024	-0.3967683038771019	-0.3451887211489975	-0.3966290748059352	-1.444315768140451	-0.5180641282045505	-0.4490028947898644	-0.42308241668835	-0.5266274623764348	-0.4552615086668893	0.8073804688668008	-0.4153819730290864	-0.383116688641399	-0.4024671469204957	-0.3523934781299928	-0.3999830608956869	-0.3635586852978192	0.9725378626128752	0.8198446120165883	-0.5915054534895742	-0.8707193467083963	0.1273872251447356	-0.4089613650709021	1.0280117736979033	-0.4043130326351636	-0.4054697581981193	-1.858560819045848	-0.4486293020346725	-0.0007553950041406	-3.5872288604335147	0.1931597519188167	0.7833213019867199	-0.87953753432608	4.318299864459983	2.111031263186411	-0.5877416219915321	2.432807823944136	0.2645743764824821	-0.3336257882981459	-0.4126314619998479	0.9876461842741008	2.00656456934317	-0.3978938118585388	-0.7878550165721453	0.2645684782920869	-0.0529037613008665	-0.6550478560035345	2.841352123745945	-0.5720390953866689	0.2767092749012234
-0.4098902180783468	-0.3975113881075818	-0.3451873503456597	-0.3966595298884467	-1.5181169623345154	-0.5967528371854037	-0.3240289291415304	-0.3508234420747396	-0.5322911961639263	-0.4555269344874939	0.9410420045302392	-0.4002407709699405	-0.3708597031598861	-0.4025711804521432	-0.3445572071491595	-0.4000590732248368	-0.3635557753650847	0.9653212452874628	1.5830105409174442	-0.5858235807726273	-0.6372756682701048	0.1273872251447356	-0.4089608488564527	0.9478614654990146	-0.4043144614680032	-0.405469747222543	-2.1020505883910583	-0.5317035925090955	0.0327845278045995	-4.031126055289602	0.0155598078487083	0.8469892295239424	-0.5282654695611565	6.744191322891874	2.193249118276761	-0.560003917181674	2.432807823944136	0.2339558558754211	0.3043462715504598	-0.4167246061252349	1.0298981420415054	2.113675371920812	-0.3990121623929834	-0.5922855059447732	0.3718237594238742	1.5671439948110513	-0.6511536373289026	5.725216466984923	-0.5720647602089406	0.909324141347938
-0.4324193069107728	-0.3965343607832906	-0.34518773576695	-0.3951098343068078	-0.9273618355177732	-0.491576642180996	-0.3933422623710969	-0.401377211428042	-0.5981526772593924	-0.4200504071840978	0.8629476241426123	-0.3918730666762341	-0.3837122730980668	-0.4018264121443815	-0.3402033610151644	-0.4001536100587091	-0.3635579896599082	0.9063855371299286	1.4160219945939578	-0.5232541991323948	-0.1647368581170066	-0.1878201890970757	-0.4089606287588971	0.8558314680924106	-0.4043140536381082	-0.405469717892718	-1.330631981660335	-0.4277473887996816	-0.069876801140414	-4.986881279495936	-0.4347483907597477	1.069226335078398	-0.1148565161814539	3.034478696175658	1.7119389905748608	-0.5479737498566304	2.094090296185008	0.3128417218425365	-0.8357203171831844	-0.409807523373268	0.4743689098497991	0.6142782182809673	-0.3980704531785554	-0.7531447537993047	0.0106730569446024	0.6567705500834731	-1.0048386477602291	2.826146955725708	-0.5720241603758425	0.5633175707250719
-0.3006881165686679	-0.3950393579994178	-0.3451864795806551	-0.3954071648550854	0.5033362162116962	-0.5159253471366944	-0.291666065902302	-0.2039945903579589	-0.5223098012290963	-0.3358493633165522	0.8968886433110808	2.561070097280019	-0.3462638901124444	-0.4010215926222444	2.22662782857286	-0.398441278150804	-0.3635548400021932	0.9104448843754732	1.0613414817161664	-0.5043642633288737	0.5295324685362033	0.7578020536283585	-0.4089608195150762	0.7782375487103722	-0.4043139812950653	-0.4054697229829491	0.2270958858720543	0.6403585486191928	-0.1407481162927955	1.8599731077539887	-0.2047951949476924	0.7849730642577329	0.5614204485880071	-0.1876954913253417	3.369190976899086	-0.4880084189532891	0.0617851296302396	1.153190388124076	-0.2824883560470806	-0.3679141174511421	0.6025858405470698	-0.0509180326894112	-0.3954890339933478	2.117570488198935	0.7199783199104322	1.712329353509119	-0.9033456098715243	-1.1715454059250765	-0.572078087560208	-0.0391972838672413
-0.3392540695779322	-0.3949828093040879	-0.345186625346164	-0.394679445504287	0.8252130358383892	-0.4876450139799551	-0.2874046812966903	-0.2014557875530455	-0.4851285143691576	-0.3518302848038127	0.8208968039338901	2.82457568391806	-0.2447695634325202	-0.4015392485148543	2.5555451295995404	-0.3975544374299891	-0.3635574035426746	0.7679166921985792	0.1358516314971306	-0.5036107357984716	0.3513604362384105	0.1273872251447356	-0.4089607715221841	0.6606436631352671	-0.4043138677650534	-0.4054697399421429	0.5167742581224991	0.067838551531357	-0.2251447698821798	1.768210752677427	-0.4529377037343477	0.5478700982641618	0.3681153580025285	-0.5471328454836547	3.025293395928889	-0.4917586402387451	-0.7285557684743924	1.372442153102733	-0.7956654019516215	-0.3637897542569787	0.2102732102598471	-0.2177099387787496	-0.3956474820755382	1.786519260571662	0.361373129955728	1.6139859070442883	-0.9841751901585152	-0.3700066966641596	-0.5721138085488989	-0.3002129672256919
-0.3024479250578448	-0.3942903806934222	-0.3451894143643912	-0.3943663449863708	0.9240489165084702	-0.4910333923990709	-0.2870404174857631	-0.255612395824949	-0.4782564110814564	-0.3549051320031583	0.87421123669852	0.3566058434956368	-0.2788177336212543	-0.4009838478026939	0.1159332015346328	-0.3974692569957227	-0.3635603051870105	0.7199562562234432	0.081227912473949	-0.5000746707443028	0.698327885326153	-0.5030276033388872	-0.4089615498058968	0.7580871898010829	-0.4043140597306803	-0.4054697341865769	0.5167742581224991	-0.2620428075462108	-0.2251447698821798	-0.517337834393136	-0.9938223709745516	0.786024185702923	0.7407136473188879	-0.9459962456640304	0.6049901616354277	-0.4917815951290957	-0.7285557684743924	1.3299428780768496	-0.6757848830933847	-0.3910789723986347	0.0389165124120027	-0.7055446811972951	-0.3965352464543644	-0.6046307120934692	-0.1930870805930383	1.7485197953593048	-0.8354236909549793	-1.0555792528366534	-0.5720344140298654	-0.4727699680361386
-0.256979387481084	-0.394102049194606	-0.3451864889252832	-0.3938231561982889	1.5442869733946314	-0.4739085495001971	-0.2124850890359984	-0.1328360330023599	-0.4979578332903843	-0.2886246308610953	0.6737189332033623	2.571939884182824	-0.2348938872536965	-0.400283977541062	2.239872300330675	-0.3967152422023138	-0.3635560878212716	0.905483459964252	0.8464769535793183	-0.4913204734416362	1.689149634358993	0.2849909322656414	-0.4089603584798892	0.6191399388146416	-0.4043134475991295	-0.4054697542034776	0.5167742581224991	1.1148649525528338	-0.2251447698821798	1.792321955164366	-0.2575843540716054	0.7540400617278559	1.944562887574826	-0.7059538760431364	2.54691920839392	-0.4724171418217409	-0.7285557684743924	2.524146088135146	-0.3209026559420322	-0.3719449483157481	1.0584978152926583	-0.3518548056583322	-0.3954223866636318	2.0317413534226967	1.4024941126921602	2.1246665928017583	-0.8304450706980931	-0.1834501541681278	-0.5720402083410563	0.5001109108155556
-0.3327135374105328	-0.3939630363329688	-0.345185336669888	-0.3939870524574281	0.8590820903217156	-0.500822909229953	-0.2468731647736578	-0.2325200213512458	-0.4778885576042802	-0.3452309182478953	0.944345997546639	0.9773709459802274	-0.290433838971369	-0.4008006042864016	0.5944958958852152	-0.3967387197549808	-0.3635583248195498	0.6632757409801003	0.441160388658925	-0.4713023269583253	0.9317392645374076	-0.3454238962179815	-0.4089611258030005	0.8961321859109888	-0.4043139210089044	-0.4054697534701826	0.5167742581224991	0.2257679070890886	-0.2251447698821798	1.1264479807139791	-0.668576008190836	0.7148482478429149	0.8379489308071684	-0.587335478235071	1.6192324039334958	-0.5133474199264675	-0.7285557684743924	1.5331594146848793	-0.4269226338959608	-0.3889611863112789	-0.5222928702495754	-0.3800906975006701	-0.396245382395315	-0.4330574805006891	0.0049105076046121	2.0119307428519733	-0.7742065653307143	-0.9430152205403268	-0.5720612275936612	-0.4915162051918427
-0.306108492237727	-0.3948147836616846	-0.3451877401981477	-0.3944643782538531	1.0616581614789335	-0.4671420312917096	-0.2721103887990498	-0.2534724114882241	-0.4684261386804232	-0.3497016352632945	0.840870943533033	0.6161637649746765	-0.2859764684287744	-0.4014749413330509	0.3050189783971479	-0.3974563071275024	-0.3635575126698063	0.8638375641488518	0.1286951661503185	-0.4740198804955785	0.633646574779015	-0.660631310459793	-0.4089611715531179	0.71357594922534	-0.4043139285292517	-0.405469743284207	0.5167742581224991	-0.3077747593654785	-0.2251447698821798	-0.0122635271997201	-0.8989113678210281	0.7696567231992502	0.7456753598538682	-0.860701360695302	0.6622354608564559	-0.4774630429010471	-0.7285557684743924	1.3831777298520775	-0.6472451095487282	-0.3919529408040199	-0.2142711978185541	-0.5740402796253552	-0.3954594541388378	-0.3647815727004257	-0.2488728184196973	1.8199518829722656	-0.8420196024138984	-0.3845947813681716	-0.5721616293511946	-0.512173973921305
-0.3112036266876004	-0.3935236550989271	-0.3451884308134411	-0.3940766676259198	1.6889036433843618	-0.503620959741084	-0.2108676290948989	-0.1187216457652133	-0.5151434776398408	-0.3206813365644946	0.7105134008859942	2.24390015995526	-0.2307963783378024	-0.4001826579100077	1.85242584472514	-0.3963971216172186	-0.363557474100193	0.8152757433965977	0.6848658408951366	-0.4537188138286235	1.4128217981956743	-0.1878201890970757	-0.4089605489119524	0.7368842002025028	-0.4043138250605448	-0.4054697373993431	0.5167742581224991	0.1798220367064516	-0.2251447698821798	0.4338162361055302	-0.6056383858678802	0.9091555549966078	1.463322810587315	-0.4912875915000874	1.7036589510101523	-0.4815962505275552	-0.7285557684743924	2.2793792870688234	-0.5295295244435058	-0.389671871751313	-0.2755310375997066	-0.0775487723564805	-0.3949242117149936	-0.6112012562019353	0.550391190645671	2.0252198759740208	-0.8771894869945316	0.181897670405441	-0.5721178552616134	-0.3004549567602319
-0.276985670116277	-0.3939569196996441	-0.3451868832923522	-0.3932452827173157	1.6655728149563245	-0.5333925155209284	-0.2126696326518826	-0.1704219183158808	-0.5028818451070856	-0.283504530852023	0.8636985316463395	3.1893844086594827	-0.2165835899566525	-0.4007431232831677	3.037921002564578	-0.3964171097769167	-0.363557343412356	0.7411550696168419	0.4740485025272292	-0.4656430731668023	1.413073687111921	-0.03021648197617	-0.4089602625465647	0.8950795552216975	-0.4043132041387671	-0.4054697401127436	0.5167742581224991	1.5634008137739883	-0.2251447698821798	1.513726710009947	-0.4383906261349151	0.7125958447460792	1.5666329264955137	-0.93104312411774	2.9393781513745765	-0.5063815982966267	-0.7285557684743924	2.447200515938105	-0.866658676392153	-0.3621006009579792	-0.2603996454163086	-0.6921031540562521	-0.3953387078946683	0.702885166948557	0.7129499313834302	2.2038187263983224	-1.095561198324836	-0.8100249162621214	-0.5720583193104254	0.0996111983659075
-0.295912521376601	-0.3943178859335238	-0.3451885705250648	-0.3935118020033405	1.4481726203725382	-0.4873529627718315	-0.2149589061003945	-0.1969802092213424	-0.4798334208355099	-0.3059319174350153	0.6705651216877079	1.4604805487385706	-0.27694108361407	-0.4004643878260884	1.0297295510064484	-0.3966793735599397	-0.3635571692216033	0.488272770838851	0.5572012105126668	-0.470259340117045	1.3565723935878142	-0.5030276033388872	-0.4089607648350243	0.7376360792662822	-0.4043135060650937	-0.4054697485065379	0.5167742581224991	0.1370228867567576	-0.2251447698821798	0.4723863310197992	-0.8318681896712363	0.6918737362551909	1.3584146242335848	-0.8672870431092329	1.429819404960943	-0.447945906286883	-0.7285557684743924	1.6475018778999428	-1.1207282650104948	-0.3696966996957569	0.2456948078475496	-1.059475405715396	-0.3954800662367639	-0.5475085815572425	-0.1627773805546031	2.0625405028136607	-1.019261729098041	-1.0333943244396884	-0.572141050306872	-0.3918350732478447
-0.3251130613130126	-0.3931402647981957	-0.3451901096445652	-0.3940718196107472	1.2649060993614276	-0.5179002601658041	-0.2126023443769288	-0.2226798319155842	-0.4794540763834636	-0.3454150413837182	0.4703731811940411	0.6375234906741286	-0.2480158615477084	-0.4003754844006569	0.3212816774470015	-0.3968195194017986	-0.3635608398289344	0.6978553656643678	0.5954078386061451	-0.4637618082687016	1.459526254830648	-0.660631310459793	-0.4089607488175555	0.720342860799355	-0.4043143028608865	-0.4054697876382493	0.5167742581224991	-0.0721991374536497	-0.2251447698821798	-0.6320663258442212	-1.018200711304117	0.492310821875548	1.4972042817637894	-0.9108524171128128	0.8435577458214278	-0.4715069424430718	-0.7285557684743924	1.7724306293143937	-1.544058776874872	-0.4008575200451489	-0.0049763149753722	-1.318726042489405	-0.395556914945688	-0.7464438268566606	-0.7229685857459911	1.7361082204586815	-1.097728894127018	-0.5273241304353592	-0.5722132284833524	-0.6338166964236404
-0.3452141803304351	-0.3945010252116321	-0.3451867943277777	-0.3943050339656468	1.513808986803021	-0.5228488910487105	-0.2128329947580085	-0.2023089028640254	-0.4583085529961723	-0.2972745322082744	0.7228282839471201	0.4084831316947203	-0.2312857624500306	-0.4011667785265564	0.1525017483616532	-0.3985816979199402	-0.3635597636815833	0.7770878100496242	0.6720581242611747	-0.4542020101937135	1.623845432745175	-0.5030276033388872	-0.4089606836610566	0.7559819284225003	-0.4043141362920418	-0.4054697651163731	0.5167742581224991	0.1038306713417307	-0.2251447698821798	-1.7318609078654514	-0.9217000043649708	0.5700938088196073	1.6681170717617837	-0.9169131558531362	0.6657619473252919	-0.4811019616485235	-0.7285557684743924	1.3414295873572988	-1.4327468793761935	-0.3983813378227466	0.5385194161016404	-1.110342824475821	-0.3962006328093836	-0.89678025340527	-0.2497852773443543	2.0382869120490263	-1.0593653820966118	-0.294947798383718	-0.5721765002653443	-0.1138854417476777
-0.2864782746963333	-0.39399781064529	-0.3451845352179079	-0.3940593391351404	1.8966852351544925	-0.4846137393332532	-0.1812077833522953	-0.1705333366401341	-0.4883907938292489	-0.3297496419366782	0.8564898196105586	0.2184354917352217	-0.2240424458570366	-0.4005451686401894	0.0218402902683538	-0.3980092030340895	-0.363557086109617	0.8623341022060576	0.7109067327184383	-0.4664910526007509	2.2774178116814463	-0.5030276033388872	-0.4089611916433566	0.6385384186601514	-0.4043143076141495	-0.4054697261336578	0.4947140298692528	0.1431946807377082	-0.196161901802888	-2.382278851586014	-1.0679668116642562	0.7145479274300034	2.306052484826832	-1.0347299392333036	0.2820734451560085	-0.4800364459093865	-0.6156499258880164	1.2801470520357137	-0.8834252367969747	-0.3957172586346587	0.5707467487231239	-0.8640241283039997	-0.3956332359916137	-0.7429748390636366	-0.0123684776102016	2.857826655780765	-0.8927475008470537	-0.0582044325252371	-0.5720431553146607	-0.3796921015471491
-0.3809646570569313	-0.3958461680794041	-0.3451868985740339	-0.3941105558622978	0.5195033239381428	-0.5091454066244487	-0.3044253144966343	-0.2672408682523566	-0.5310315147216605	-0.3405797189075822	0.82945714947638	0.1138376929983286	-0.3377014280030244	-0.401293357068766	-0.046441310011878	-0.3983223419787232	-0.3635567527052111	0.9544963192993444	1.3557415036913534	-0.4918606720101704	0.8095782457187434	-0.1878201890970757	-0.4089614642667625	0.9317712535341344	-0.4043140394029237	-0.4054697412542572	0.2339897072011929	0.1668263311787851	-0.1107080115162716	-3.1444342646991146	-0.6045030910879693	0.8903855291896436	0.9876587138021866	0.6344561103842032	0.6089385572068787	-0.5092807147541821	0.0617851296302396	0.6412612783842624	0.421400118073332	-0.4085901906088546	0.862657114937782	0.0818890092309303	-0.3974213439187383	-0.8892736948329086	0.6214929452075493	1.557027643458101	-0.2653360240448843	1.5088265634232092	-0.5719619848623106	0.495033415841935
-0.3354404072493283	-0.3952184593014905	-0.3451870523711131	-0.3946164481328263	1.1530742605741624	-0.4613472679784503	-0.2644457641783266	-0.2787710644659594	-0.472373414013066	-0.3424213549310443	0.7411504270380631	0.0755675038104977	-0.2589931660381695	-0.4014537258430063	-0.0707799148413352	-0.3981948260452151	-0.3635564904313693	0.959307397516286	1.529542276613343	-0.498052672092318	1.520110837596353	-0.5030276033388872	-0.4089614425126995	0.8176360116524147	-0.4043140263519102	-0.4054697167265887	0.4550056190134101	-0.0304024091176488	-0.1728297815881122	-2.9458306806960923	-0.8923462638187274	0.8193597515360911	1.4369227752915372	-0.1024696267920446	0.5968810288630677	-0.4684704970511198	-0.6156499258880164	0.9035160639313236	-0.6096610663992945	-0.3998699015965789	1.1026899835537534	-0.1388135931688471	-0.3961197860898354	-0.7208484747788308	-0.1248234911336947	1.7976005855456023	-0.9083582691113028	0.1840444140226825	-0.5720345404602537	-0.1687105294467941
-0.2729763611547005	-0.3929150782488942	-0.3451896700343611	-0.3937221305076446	1.5480002260757828	-0.4756755852042402	-0.1914716803176555	-0.1514394399536676	-0.5029631680393178	-0.2851124805508618	0.7645787411543514	3.361501843392326	-0.2441257452300401	-0.4001023662290333	3.276395920508929	-0.3961513194165421	-0.3635575778148571	0.9675764382016542	0.7566551932107309	-0.5623241797209217	1.6275812388637592	0.1273872251447356	-0.4089604605607717	0.748613513597462	-0.4043135393652583	-0.405469762840012	0.5167742581224991	1.2438322233261945	-0.2251447698821798	2.014882622303638	-0.3235908516425776	0.80224148800014	1.686108498370552	-0.7942411096894733	2.6478998466467325	-0.4686222667438295	-0.7285557684743924	1.9906768698548407	-1.0641234508075157	-0.3497717635416343	-0.3769447407438089	-0.7864289652839612	-0.3957936522914826	2.32557868937042	0.7060197961194554	2.3709044300376423	-1.0890565306693338	-0.8515754085818007	-0.5721786612213178	-0.2104725087645559
-0.3968863171189563	-0.3955087840649379	-0.345189081874256	-0.3959431319867624	0.0005725165192816	-0.4642106488604032	-0.3385898704265952	-0.3559880196175212	-0.5230214532133133	-0.3801362040706064	0.7647289226550966	-0.0263035510832943	-0.3488899556166209	-0.4020297402618777	-0.1338844127551257	-0.3980552051036888	-0.3635594893968414	0.6981560580529268	0.189908385402844	-0.4695809405200278	-0.1201511509362011	-0.3454238962179815	-0.4089604362801022	0.6980872405114832	-0.4043136525160961	-0.4054697701295811	0.3884113049739214	-0.3100844558032866	-0.1611637214807243	-3.945422798273316	-0.6112461701584088	0.7923309143740627	-0.0262430627795882	0.0857617534671712	0.8752848858396204	-0.4737232911455478	-0.2769323981288884	0.9331548460305656	-1.7928874045944112	-0.4072905188492517	0.6461162833292553	-1.4558064174321688	-0.3973626069460093	-0.8363755847249704	-0.977361752877514	1.0176099923320792	-1.159109003895289	-0.9690725439124166	-0.5721161051417003	0.3777432177146341
-0.3632895569353704	-0.3953129499582683	-0.3451869772396845	-0.3950434432603888	0.2314508213599103	-0.4754861920680236	-0.3315407107053858	-0.3393934638701816	-0.4724383275498132	-0.3660705036728216	0.6466862630691838	0.0139107728021885	-0.3434690723562535	-0.40187000166548	-0.1092656338933669	-0.3978787614213571	-0.3635562032701681	0.8273034389389515	0.1662792750469476	-0.4646891044535097	0.2164047705525655	-0.3454238962179815	-0.4089607787238801	0.6313203796478688	-0.404313543706503	-0.4054697417861343	0.3775190672738798	-0.1362629643554251	-0.1553306914270303	-2.9569429229830884	-0.388588373080959	0.6774583564354422	0.1061259702517974	-0.2134899561445545	0.8461688907643061	-0.5211724741271522	-0.3898382407152644	0.9820411664586934	-1.353786178475138	-0.4098504314256068	1.1812363733637226	-1.3004819656286293	-0.3970824557503418	-0.745257880460857	-0.6436716197780529	0.871541470306473	-1.1366244960387006	0.166849873638046	-0.5720078980231112	-0.1632944306657088
-0.3816129736833004	-0.396124358251002	-0.3451889564938338	-0.3957105852969695	0.3069775354447113	-0.5032352870043723	-0.3079160793617977	-0.2976193520755856	-0.4733794205932055	-0.3701765280065752	0.5926209228008266	-0.0217282625473786	-0.3123263818340138	-0.4019679770894132	-0.1311027164966935	-0.3987122388491775	-0.3635570829891519	0.6689888963627184	-0.2283331982646277	-0.5074280098815321	-0.0352717575504251	-0.3454238962179815	-0.4089605070512793	0.6832000350486503	-0.4043143111291498	-0.4054697423977185	0.4704477787906824	-0.3892513528684517	-0.190328871749194	-2.7589843668529195	-0.5823920216410648	0.5711449302647974	-0.0465179480742977	-0.6671863442436049	0.970547158624801	-0.5083910229821492	-0.5027440833016404	0.8748035627179783	-1.8087395536795272	-0.4006287863278299	0.1148523811793783	-1.1524545891982276	-0.3972054561386863	-0.795220289608585	-0.822299506478875	1.144654700634687	-1.2235954320866445	-0.876099970989896	-0.5721025391286578	0.2230314881306873
-0.3681649309554065	-0.3958195797879376	-0.3451876248634768	-0.394727262984895	0.4392470028437329	-0.4708880532159534	-0.3306119719869583	-0.3007572205100448	-0.4868875507865334	-0.3761806164831477	0.7126159418964302	0.0934638090690037	-0.3410242696045481	-0.4011432538472368	-0.0594413524288432	-0.3990064224915806	-0.3635605645377018	0.5837426042062851	0.20083071271331	-0.4820685521235018	0.2769396828703419	-0.3454238962179815	-0.4089608528004256	0.6935759661288066	-0.4043137548202882	-0.4054697459937547	0.4947140298692528	-0.1581408613524431	-0.196161901802888	-2.130691887077828	-0.4786933421385039	0.6145412299304985	0.3476400616546678	0.3936007033775298	0.6935975282254893	-0.4757534317300952	-0.6156499258880164	0.9089447503920832	-1.464950983335731	-0.4016545904260937	0.5611416963709221	-1.170047865105596	-0.3964797247017976	-0.8382150753579797	-0.6756091874619746	0.8911757237265905	-1.143000671968754	-0.7447878382141847	-0.5722028748688528	-0.1357273350021353
-0.3437235165598333	-0.3955340049801339	-0.3451889487582481	-0.3946486352977107	0.3220713746584838	-0.4609950365694912	-0.3397032151899204	-0.2797919760572229	-0.479834690870947	-0.3823914412468359	0.7304875404851372	-0.0364442938502918	-0.3396178289453053	-0.4019833947864272	-0.1400322730600286	-0.3982390785813605	-0.3635578068408012	0.7501758412736073	-0.1254208657448641	-0.4851338303673343	0.1405467440085073	-0.3454238962179815	-0.4089609167435805	0.5218467879615818	-0.4043138776342685	-0.4054697470987748	0.490301984218603	-0.3237541460635613	-0.190328871749194	-3.618155146342497	-0.6775675538965416	0.6286562893373354	0.0895065642386522	-0.2132793393724126	0.4898749438881657	-0.5252377073207622	-0.6156499258880164	0.8346589607242437	-2.032421987905542	-0.3992648757795657	0.6089291768538674	-1.226894313985516	-0.3968719386690568	-0.8438190880003484	-0.8367789516880264	0.8659265457451014	-1.2068525231596423	-0.1545168410967857	-0.5721717969085897	-0.3723644081824878
-0.3451394053162906	-0.3951123498566412	-0.3451864544468498	-0.394883981240248	0.5421660174609	-0.4595199758944094	-0.3233263873177354	-0.284329228492308	-0.4715034636780084	-0.3626907521362247	0.6405288215386206	0.010862550537983	-0.2943314414567881	-0.4016551589334939	-0.1111450703705984	-0.3983184583860489	-0.363557608915073	0.7256694116060612	0.5628299547277469	-0.4837150057970498	0.3060698937612049	-0.3454238962179815	-0.4089607502409193	0.627109856890704	-0.4043138281685978	-0.4054697414363438	0.4685175088185228	-0.1758953301854319	-0.1728297815881122	-3.1917884000307266	-0.7334232855477517	0.6637937776479724	0.2326878809829858	-0.262879726671874	0.5011749977369061	-0.4576776209983166	-0.5027440833016404	0.9029409788598212	-1.682308389821914	-0.3969043622056235	0.9717752947912038	-1.1919982938361344	-0.3960658643838411	-0.8423178249961516	-0.6145744933310354	0.9308889831678556	-1.1271022971881186	-0.0965736944696261	-0.5722627424057714	0.0480322470451982
-0.35415752003302	-0.3951408095031203	-0.3451881946029502	-0.3946311718991873	0.4706082247896285	-0.4640785584768822	-0.3340884951188378	-0.3385014369928267	-0.4688567988264795	-0.3800639474515294	0.7388977045268815	0.0353891204296195	-0.2853185893156729	-0.4014594911486463	-0.0959606807462245	-0.3980118997559045	-0.3635547246326066	0.6300492320443478	0.4174692933674224	-0.5191005319564233	0.7853425852027845	-0.3454238962179815	-0.408961016855055	0.6809443978573121	-0.4043137466284665	-0.4054697488725873	0.5167742581224991	-0.2401205838275085	-0.2251447698821798	-3.000653136197333	-0.5928776329099511	0.7698068834057058	0.808412062946613	-0.6189569468230481	0.5977808776427491	-0.487024441176258	-0.7285557684743924	0.8989243446462829	-1.7301602415973594	-0.3965264105596269	0.2333517590966135	-1.1723460536026655	-0.3965800841020774	-0.8994980228271281	-0.6804277537626252	1.0101578164381726	-1.1569197772720636	-0.5939274304913726	-0.5721115059053442	-0.1754122700887418
-0.3311049905460487	-0.3953087848135374	-0.3451875394313162	-0.3952203314236349	0.7899377792872387	-0.4718503683447477	-0.2331548502794924	-0.3117702011362937	-0.5160182744657495	-0.3382641164975231	0.6058368948664249	-0.107658564071364	-0.2917061839479461	-0.4010741364125328	-0.182523797379846	-0.3985681429100803	-0.3635571115120401	0.6584646627631587	0.631963739589085	-0.4474990418505959	0.8466197489796629	-0.5030276033388872	-0.4089609419774354	0.6392902977239308	-0.404314369140494	-0.4054697409186526	0.4430103699007057	-0.1796760246689407	-0.1844958416955001	-3.745648063010037	-0.8759407431866966	0.6330109353245512	0.7926435282326694	-0.4508955722865733	0.2976194856718235	-0.4798902569527039	-0.5027440833016404	0.8896047974754404	-1.7803582210704174	-0.3968995734658531	0.5518189098449762	-1.2654300986108202	-0.3956913896984877	-0.8348434640743214	-0.5820688962324129	1.5995398461571342	-1.1887737978478778	-0.9944984253301052	-0.572176119054814	-0.5619763931998824
-0.3787219051870558	-0.3954710855598325	-0.3451889664296243	-0.3958161223132923	0.1325202585992836	-0.4561837385363768	-0.2900869701404939	-0.3108253762301954	-0.4935302778948359	-0.3896257885060195	0.6720669366951623	0.0289305244050268	-0.3246199774507086	-0.4020700294268578	-0.0999729423703219	-0.3985094065476156	-0.3635550024333305	0.6532025459633789	-0.0717722085141654	-0.4763571306904265	0.0942895375964447	-0.1878201890970757	-0.4089608453984489	0.670117339338888	-0.4043139002021861	-0.4054697322169148	0.4947140298692528	-0.3381750078847328	-0.196161901802888	-3.62138721398598	-0.4000812643406454	0.5899149560717615	0.0871545940515689	-0.5448658078462262	0.636558095055989	-0.4765709062003767	-0.6156499258880164	0.9727825640867696	-1.6258747280686396	-0.4002302497593774	0.552686570919873	-1.2484755636429896	-0.3962292014050903	-0.8017400291980494	-0.6536388192238552	1.0866687598694105	-1.1764052089569197	0.4076810236053809	-0.57225855200059	0.1255548349923691
-0.365413560102712	-0.3958913481024544	-0.3451883609688809	-0.3951847994083116	0.4248019188570354	-0.4707403454175878	-0.3539811856575364	-0.3446290362075043	-0.4912165299579434	-0.3757046816851829	0.6582502386265824	-0.1103631451340877	-0.3553515001933228	-0.4016521626758578	-0.1841139000013002	-0.3986805141072198	-0.3635562665784695	0.6204270756104646	-0.3514682429152457	-0.4709050709354329	0.0909735260452214	-0.3454238962179815	-0.4089609153039533	0.7092150506554191	-0.404313849179642	-0.4054697486139533	0.4345999078791558	-0.2969473296629211	-0.1844958416955001	-3.830225862950365	-0.6646073458768523	0.6480269559701225	-0.025708382054207	-0.6505942254427851	0.5753289178607022	-0.5078767501790032	-0.5027440833016404	0.7954294521613098	-2.0907405733287923	-0.4041225820342686	0.4047336433514617	-1.3228165640564764	-0.3967381303476019	-0.8465071286883634	-1.0708947838249303	0.7002020748493879	-1.222635807273634	-0.7147105255861967	-0.5722006939726921	-0.1009112348471933
-0.2964655532853394	-0.3934560159265363	-0.345185145240109	-0.3935771279524366	1.9676135855257064	-0.5843323922221746	-0.1104534966083793	-0.2686287114108662	-0.5167659134576127	-0.2703006673687657	0.808131376370528	3.416854890501079	-0.1840986998321163	-0.4005602781839278	3.3545731935661007	-0.3962399215410927	-0.3635524263396725	0.96081085945908	0.993734832844302	-0.4937100562601825	2.125593621898757	0.2849909322656414	-0.4089602797104308	0.7045534004599867	-0.4043135446423934	-0.4054697526649519	0.5167742581224991	0.5153802458546216	-0.2251447698821798	1.9085237302478424	-0.4700060880744481	0.8114012605939384	1.970988011665256	-0.7665006219761937	3.189885410510614	-0.4833113535771621	-0.7285557684743924	2.232723771400543	-1.0705213182075186	-0.379144579384067	-0.2976748522397274	-0.9456431500732786	-0.3955360840011925	3.4405331822996863	0.2970079241975595	3.453236716237657	-1.1221783895454924	-0.4107525286481197	-0.5720495321427946	0.0115527426620217
-0.389164540870423	-0.3950803509998467	-0.3451875394529294	-0.3944612947697447	0.5220300671347079	-0.4698340861832303	-0.3046690152640677	-0.2613967247833119	-0.489852743779663	-0.3748324131321845	0.6333201095028397	0.1046785119591085	-0.3350121353105375	-0.4016588505843699	-0.0522976855764419	-0.3974222204597974	-0.3635582368017223	0.8238454764705249	0.6343714629665044	-0.4622980279990075	0.6106284024782691	-0.3454238962179815	-0.4089604778810251	0.7224481221779372	-0.4043141626486646	-0.4054697291296646	0.490301984218603	-0.3490862844218437	-0.1930631045868631	-3.0680618462865965	-0.7822645045538904	0.6855670075840509	0.6097804753393893	-0.27687334946222	0.3269532279355536	-0.5157467859876341	-0.6156499258880164	0.7851985929572887	-1.1051492646253525	-0.4036161314751036	0.5293569030864318	-0.9955970627807512	-0.396997116763752	-0.8070682101096947	-0.6643777955018679	1.1891903593096698	-1.0287533808658271	-0.2480650654518721	-0.5721335463817331	-0.0365463143053182
-0.3088395008737331	-0.3950362256555937	-0.3451867751489394	-0.3962051086541891	1.3190174835048358	-0.522871064514879	-0.2231239409230523	-0.2767682929149541	-0.4663498702948291	-0.3366436258335978	0.553874095608504	0.0227860357430961	-0.2566292898202942	-0.4011827674071284	-0.1037808254692811	-0.3974470083562865	-0.3635547023925728	0.7500254950793279	0.5163043724525771	-0.4564082420847181	0.9848989061304704	-0.5030276033388872	-0.4089608335563785	0.6774857541639266	-0.4043143818607235	-0.4054697235202908	0.4858899385679546	-0.0469826345726514	-0.1844958416955001	-3.0782009877333185	-0.8713721115297379	0.7152987284622819	1.0082299302312494	-0.7012005322286833	-0.0361020119222689	-0.4594988203410802	-0.6156499258880164	0.8983228622064047	-1.6475325669636254	-0.4020520285883356	0.5624826613948575	-1.2524950563399315	-0.3959566917055273	-0.6763442234607481	-0.6016316307013964	1.8458834284290004	-1.0823748319760953	-0.4554958925503714	-0.5722473072024791	-0.0449410401484258
-0.4056301014949963	-0.3960472573406107	-0.3451855512186706	-0.3955815965510881	-0.4536792332465592	-0.5189938831455169	-0.3828683861730015	-0.3794879224759809	-0.5174515070405431	-0.4169212188272329	0.8336622314972522	-0.2373062567316136	-0.3066705337428549	-0.4020415163505049	-0.2568123276559106	-0.3990627986548082	-0.3635581547538213	0.93209473635171	0.9164577418837404	-0.4967887584342039	-0.2296122698573906	0.2849909322656414	-0.408961421423191	0.7480120103464383	-0.40431430327749	-0.4054697653851044	-0.589408312351243	0.0397359228240085	-0.0902012652337538	-4.33992082190957	-0.0666607685218381	0.7995386042839372	-0.1193580157820364	1.8664047980776644	1.2896046161550685	-0.5245560589141337	1.6424669258395037	0.2968401925770117	0.3032234554141477	-0.399630107994513	1.171569473003239	1.1764956312136516	-0.3976545680851446	-0.7080727905285438	0.7727163257838809	0.6374536042229126	-0.726560031696161	0.740433948310645	-0.5719435253288092	0.6673561401598278
-0.4141736238443432	-0.3958790483291239	-0.3451865153051379	-0.39633795846011	-1.28649054277982	-0.5124797765461724	-0.4324110767695479	-0.4368632965016591	-0.5044222093536083	-0.4479271427492249	0.7354435300097365	-0.3270397401551628	-0.4044049370196271	-0.4023216217129446	-0.3059103481936742	-0.399564363418036	-0.3635583698252697	0.79903835441442	1.2924976465994416	-0.5563907147572811	-0.6569619493795977	0.2849909322656414	-0.4089609477913943	0.890417905026265	-0.404314008679529	-0.4054697142793552	-1.806719282650718	-0.3419603582922794	8.310306607785253e-05	-5.792123687928205	0.0495801234772051	0.8261169608265981	-0.5984789728721238	3.9802007029875615	2.4929276492844474	-0.5229757975194252	2.432807823944136	0.4179284097509159	0.7765717492543979	-0.4099082506626625	1.2914249592320883	2.275383046352996	-0.3981349950136628	-0.903108560948004	0.7995958900674406	0.0869922100321757	0.0933099749559963	2.191095400746411	-0.5720791812286127	0.3578965826132279
-0.3775544325181631	-0.3964768253789789	-0.3451890617384622	-0.3958821893345221	-0.8105940532240198	-0.5211021366180592	-0.308765070155326	-0.3642174423671447	-0.529997820277858	-0.3932076417497828	0.7710365456864051	-0.1999130209800807	-0.391380503309769	-0.4021171737808263	-0.2357918257976836	-0.3993678546565572	-0.3635606844217977	0.6314023477928624	2.004457171692525	-0.53352032609939	-0.1186687298880331	0.1273872251447356	-0.4089612468929643	0.6955308516946334	-0.4043139694067006	-0.4054697753798496	-1.2528696770676409	-0.220272950200888	0.0021611200227063	-4.540236378619894	-0.0838011464325816	0.6914232556358237	-0.0889015209785689	2.682105976182405	1.303997919191707	-0.5140169891686425	1.7553727684258795	0.3240060965677606	0.470144450395	-0.4039407543750107	2.316064433390625	1.5422254827357391	-0.3974516283911323	-0.6152681661267813	0.3144142928000245	1.42434937173044	-0.4515692843248379	2.8500119660199568	-0.5721177611199803	0.6071394977785532
-0.4093722371347345	-0.3962399459873733	-0.3451870097396557	-0.3958264428143618	-0.2532866360576885	-0.5523929574424319	-0.3195439172949018	-0.2910075832904334	-0.5072376063790469	-0.3543912487805236	0.6827298232480885	0.0607408214326365	-0.3410205724383217	-0.4017851462999505	-0.0801164416365667	-0.398822547875149	-0.3635604226657703	0.6214794989704207	-0.1508847727535741	-0.5295648433711413	-0.3746351892756286	-0.3454238962179815	-0.4089607266046802	0.5561324732699244	-0.4043140102535191	-0.4054697651238492	0.0171100881864602	-0.5149933603942486	0.03715930034487	-3.2195542438702414	-0.8265932037534525	0.8487911520014111	-0.3776916712964335	-0.096422967243389	1.1466687739085597	-0.4784440341408587	0.0617851296302396	0.7075703345572422	-0.8371645922420848	-0.4025359266319491	1.2282073414918004	-0.571194053199009	-0.3971207813599238	-0.7890649014928378	-0.8110797277811668	1.0263022954062335	-0.913233397948658	0.1046127799309824	-0.5721217280215041	-0.2362874513866944
-0.4102314372807706	-0.395958939364346	-0.3451873930993308	-0.3953224138803162	-0.4042073933544515	-0.4846918865907541	-0.3850123843940443	-0.3439699362534442	-0.4690264293317158	-0.4017053575516972	0.6441331775565112	-0.3043773540473398	-0.3452122264592629	-0.4023841188972658	-0.2936896251181419	-0.3991890608717424	-0.363559212889281	0.8017445859114495	-0.8440398323706294	-0.4572244159401584	-0.5758362860323288	-0.3454238962179815	-0.4089604619789029	0.4263581468615924	-0.4043136585476907	-0.4054697670268934	0.3376727799914518	-0.8199865981038812	-0.1573722519458232	-5.209178461129699	-0.5199217580109838	0.5528253850772002	-0.5916630895178172	-0.4153036861502109	1.2570618535281737	-0.4752000161272963	-0.1640265555425124	0.6621894725158596	-1.460405346475818	-0.4106519861120229	0.6213414267254	-1.383933232322646	-0.3976512278995002	-0.7275307573031	-1.2479768361596126	0.3396160975957934	-1.2224163748893424	-0.4061361593098025	-0.5721724500205178	-0.2139849731408691
-0.3807298597787336	-0.395873175522262	-0.3451899406022097	-0.3952663408377554	-0.16429268630981	-0.4751691680870551	-0.3384962076701567	-0.3441994982985982	-0.4681780668790974	-0.3714086573963274	0.3801140992460339	-0.0938674303583131	-0.3602194102018862	-0.4017380497950054	-0.1743883383764293	-0.3994028383795269	-0.3635609524981871	0.5951689149715215	-0.4359210854832912	-0.5022377644786519	-0.3770682476312218	-0.1878201890970757	-0.4089610300653348	0.6105685174875563	-0.4043139701172589	-0.4054697848549121	0.4373574364108122	-0.7132579617996239	-0.1844958416955001	-3.2880506223940613	-0.7188135225747485	0.5086782843792208	-0.3657080225864915	-0.6851570994385834	1.0550582135343074	-0.4971704827315852	-0.3898382407152644	0.7574862647738037	-1.7158666287766104	-0.4029981943481787	0.3216215349873734	-1.329067105872372	-0.3973528842118464	-0.7771945795943146	-1.2767778248623889	0.6121347231919105	-1.1633135118779845	-0.1529804533955865	-0.5721980668854353	-0.2101101229745788
-0.3590650558503118	-0.3956085852603374	-0.345188497827583	-0.3951035383309751	0.2194140091303018	-0.4711406180890963	-0.3302918179197461	-0.255912334183411	-0.4907648607830222	-0.3545113711920181	0.5785038617307554	0.7685874939415669	-0.3154841103621712	-0.4018821586246436	0.4233502154612946	-0.3985409621237162	-0.3635592717469713	0.7211590257776785	-0.1036229611666738	-0.4977656971012046	-0.0597675841013029	-0.1878201890970757	-0.4089609756342797	0.6441023237321193	-0.4043137755049829	-0.4054697126372762	0.4893368492325254	-0.4717471594451908	-0.1890528964249485	-1.5158241506722945	-0.4440982006717033	0.6555349662929082	-0.0077826771002156	-0.3441712109282554	1.1743719560342158	-0.4953427056546804	-0.6156499258880164	0.915185120584814	-1.150573821740861	-0.4004712011424164	0.7780483523970597	-0.5513809144646092	-0.3968346673560826	-0.5759081039488323	-0.7189782654204565	0.9652367358638816	-1.0701636768634375	-0.0517974882225667	-0.5723011346290927	-0.5631107671836909
-0.3099530024540405	-0.3947401013732482	-0.3451910413652042	-0.3938992405875007	0.6885181126775834	-0.6520239414894028	-0.2705640002855352	-0.1569406434688613	-0.4821840156693242	-0.3050716093335331	0.4553550311194975	0.1744114486162031	-0.3066780106062901	-0.4005907665900595	-0.0072128792478037	-0.3974485896812091	-0.3635601267028586	0.7739305399697561	0.1813753587894776	-0.4854722688305047	0.525553061220581	-0.5030276033388872	-0.4089606222104959	0.4791400571389093	-0.4043140696858874	-0.405469785952488	0.4927837598970933	-0.5218332416680657	-0.1936099511543969	-1.2483179711244832	-0.8053318338897499	0.4487643620033911	0.3080196774759357	-0.7857763698913536	0.8394399544631742	-0.5196742640088566	-0.6156499258880164	1.0008422889578434	-1.3004301989478808	-0.3943569607589349	-0.5525582776295384	-0.9067886337942426	-0.3957703345784092	-0.6086711086287236	-0.8744279653010975	1.1581782006906152	-1.1228725783346163	-0.7402954722126002	-0.5721679788840027	-0.5025009409630982
-0.3171042343157557	-0.3941584781944351	-0.3451858626109799	-0.3937835732311548	1.4379751946168091	-0.5394712281478823	-0.2336992466344348	-0.2369599711736156	-0.4949256124319238	-0.3402191325433808	0.7370955265179365	0.7456444834920787	-0.2342841659647824	-0.4010340031948536	0.4052514183888902	-0.3970865972264539	-0.3635572416763175	0.6686882039741595	0.3028776781275967	-0.4478196062126682	1.2136010683370426	-0.5030276033388872	-0.4089608698103141	0.8257563055412329	-0.4043138943132744	-0.4054697477552015	0.5167742581224991	0.0450324097949687	-0.2251447698821798	-0.8868137398134337	-0.7180194567396074	0.8345259323881183	1.285519649745284	-0.8834996787309936	0.6490151574565225	-0.4868667736040923	-0.7285557684743924	1.6243329973341087	-0.928980926778432	-0.37774524614787	0.0659784368877211	-0.5740651379128139	-0.3959442157368386	-0.7554900200547793	-0.2401121551781581	2.0944386614457544	-1.036379822486444	-0.4307580554323519	-0.5720810916516652	-0.3875529743129272
-0.2668605245637048	-0.3941010415224042	-0.3451837839103988	-0.3933930428664393	2.005006205651352	-0.4901914493733781	-0.1747629884226149	-0.1522975235272588	-0.4958908437471994	-0.2467915570829545	1.0679453726601331	3.5691243063474083	-0.1889166080869722	-0.4000466074269595	3.573106397449762	-0.3962425927333158	-0.3635530851455308	0.8952599187532512	0.6518923650044725	-0.5070000904930252	2.1226156328552284	0.4425946393865471	-0.4089598708682702	0.8738765656231172	-0.404312947211017	-0.4054696911157267	0.5167742581224991	1.012557467909377	-0.2251447698821798	1.9668732426705728	-0.3187046964122296	0.9879896633858573	2.128790822685436	-0.9339243129355508	3.1558809444793177	-0.4982695473987023	-0.7285557684743924	3.273213325625546	-0.8954643336386582	-0.36633013862699	0.0480313628114664	-0.5285638756009278	-0.3948525656041391	3.5508851810521214	1.1812187853388052	3.34704825245612	-0.9891690196748236	-0.8746664784566878	-0.5720346616643949	0.1577070983734939
-0.3067482568051656	-0.39395762999939	-0.345185424988682	-0.3930010353337188	1.808870033350728	-0.4826005991476971	-0.1936652749181267	-0.2114128892114949	-0.4682273788354975	-0.281249511162543	0.9550088840995647	2.119869083859488	-0.2005810260550576	-0.4005848987726054	1.7125395844681042	-0.3964820544858494	-0.3635537897040173	0.9711847468643602	0.7574638262104146	-0.4827072757492469	1.8233855980911584	-0.1878201890970757	-0.4089607191260827	0.8313202106132008	-0.4043132080849784	-0.4054697017134627	0.5167742581224991	0.7561372632438924	-0.2251447698821798	1.4781033209250196	-0.4348656285538504	0.9549544179656004	1.840663081248319	-0.8804677009001778	1.8212691605917608	-0.4766146281215512	-0.7285557684743924	1.9955850656967484	-0.6142441155090771	-0.3777224090667835	0.1886591426008568	-0.4945862840455839	-0.3951400718030569	1.5074030838310508	0.4269057952995537	3.022498333239744	-0.8551749174054799	-0.3431042560886497	-0.5720884467925893	0.0824548526908561
-0.3183546044157989	-0.3946854469002823	-0.3451849419842657	-0.3943897997355735	1.473924467634202	-0.4757280260765896	-0.279295439019219	-0.2333543856989723	-0.4919555337767338	-0.3310344414061447	1.086868241754058	0.3039130500678366	-0.26049101996342	-0.4009175716549554	0.0795546921576883	-0.3971758843605845	-0.3635511443742569	0.8961619959189279	0.6221873177056549	-0.4577950101857209	1.466603516045798	-0.3454238962179815	-0.408960907542266	0.989214814006884	-0.4043143299551756	-0.4054696795037906	0.490301984218603	0.3115543842833248	-0.190328871749194	-1.170910590967235	-0.8664360146739547	0.9186156480033176	1.4047776695846237	-0.428761930038659	0.7471950176211523	-0.4760068670071707	-0.6156499258880164	1.3278269914265406	-0.852429601480812	-0.403916435612461	0.0458982369979144	-0.6144598378252805	-0.3962660151472872	-0.8317467319438426	0.2790455158065217	2.08650255547005	-0.8073177425164331	0.7214127177170567	-0.5720484855381351	0.0700836211882938
-0.3432746056336495	-0.3953603097136804	-0.3451910118321163	-0.3954106877685009	0.2909647377413472	-0.5445573124286865	-0.3284069219687568	-0.3160485329339882	-0.4810057508738709	-0.3771994158259522	0.3553341516230369	0.860529874552519	-0.3322777110331534	-0.4018288352278	0.4974934361181743	-0.3980932940914293	-0.3635651457967607	0.6396713884782308	0.3125302353400571	-0.4895814132816293	0.2938498384146384	-0.1878201890970757	-0.4089615708270343	0.5735760675496073	-0.4043141697447991	-0.4054698117805933	0.3134065289128813	0.4191249218880853	-0.1319985712122545	-2.526740983579832	-0.2608340084909337	0.7237077000238021	0.2632333659038567	-0.4285635598851496	2.412198012450532	-0.4868628427210413	-0.1640265555425124	1.2391103645207282	-0.5286447915237058	-0.3778117127853312	1.8638729241681733	0.197116308552378	-0.3964804913218067	0.363153564243227	0.4018093817469146	0.4463834550316423	-0.8041319986480774	-0.5376671503744263	-0.5723414152618682	-0.331124358409423
-0.3944380840112554	-0.395412657035488	-0.3451943568907304	-0.3960726677938204	-0.276188416951829	-0.5094484536901142	-0.3521144328401746	-0.3555274966571733	-0.4852461422744758	-0.4140577609063527	0.374707565219198	0.3123990016385543	-0.3589298053620289	-0.4019982957943738	0.0853782668352019	-0.3985275986910069	-0.3635667172013835	0.4508365684632747	0.0828434343036299	-0.4685590971271313	-0.2085797977474616	-0.03021648197617	-0.4089609780560739	0.4244032612957656	-0.404314272580744	-0.4054698347312789	-0.3140690884654069	-0.0717076009455735	-0.0807772760532545	-4.032137570422341	-0.2387452481456471	0.5348061603025147	-0.2672964756659396	-0.2827115497162374	2.659316700052595	-0.4922730044105612	0.9650318703212476	0.8082806134699387	-0.958056789058482	-0.4064662424998144	1.3267727920076453	0.1503832506374769	-0.3974809056500955	0.0192565921522479	-0.0511407443387141	0.4321692830278585	-1.0607631801000448	-0.9442163998882084	-0.5722001231537314	-0.7977775464347985
-0.4107941952982771	-0.3961293918546395	-0.3451969226644816	-0.3961033132775015	-0.4264188713163749	-0.5068093151300948	-0.3595333429244755	-0.346602871518239	-0.5069238107072489	-0.3814897461442424	0.5062665598722006	0.5320832483360526	-0.3911381375596836	-0.4016340325553348	0.2419828015821981	-0.3992233747314694	-0.3635676221736892	0.463766341171305	-0.3438805420721168	-0.5105205962683786	-0.3298922935993517	0.2849909322656414	-0.4089607603206808	0.5289144511611084	-0.4043136772408288	-0.4054698672054942	-0.3293733718160968	-0.0638089881908368	-0.1074998449867399	-4.974424896414927	-0.0465768099514321	0.5657391628323918	-0.5155716072616628	0.3163193288333446	3.041463401189951	-0.507166057506469	0.8521260277348716	1.4069565273274869	-1.1072485960939304	-0.4038887424990517	1.9729063790857149	0.2204325589249664	-0.3975125400239021	-0.604536659780275	-0.3394155022978187	0.2548672430647314	-1.1186441521199215	-0.0125197568874734	-0.5724052960236335	-1.2509903464049927
-0.4029172350569515	-0.3953184112409028	-0.3451952182489049	-0.3961227990153796	-0.2543389680598771	-0.552163968526915	-0.3753189883826656	-0.3552020683595837	-0.517002618106686	-0.3909056568272092	0.5998296348366075	0.8808448074040794	-0.3473413577785699	-0.402416364178236	0.5141280211847421	-0.3987015265249973	-0.3635660191243645	0.5822391422634908	0.3360506094936866	-0.5351441152357087	-0.4108181655572634	0.4425946393865471	-0.4089604227268718	0.6298166215203099	-0.4043134849573552	-0.4054698574856569	-0.2637441927626872	0.2243485504994443	-0.0620022105679271	-3.479868190916991	-0.0013187382271152	0.4223361656671858	-0.4283981908290221	0.0830906627394421	2.751621684821102	-0.5473414044196282	0.6263143425621196	1.4993984259258395	-0.7120269019129721	-0.4019741269166381	1.7164044292056793	0.4484442092928459	-0.3981438253532852	-0.2706608345012142	-0.0556306759435965	0.279309823131877	-0.999495359597973	-0.2866805082385735	-0.572087623893643	-0.4885811774025388
-0.3689745003895875	-0.3950177042707697	-0.3452024454785872	-0.3952368931409081	-0.2138804008213434	-0.5239944969194337	-0.3360548139780703	-0.3388310296751501	-0.503669210448833	-0.3724348574860127	0.5750496872136104	0.6371590269826319	-0.3377685769955258	-0.4018804609130537	0.321003264219563	-0.3986920927850828	-0.3635661253823329	0.3464963096333544	0.4185466929590653	-0.5090014290460231	-0.1386327408449853	-0.03021648197617	-0.4089617168662303	0.2998920883338898	-0.4043147045593043	-0.405469882707234	-0.0741641062113481	0.0019955552338007	-0.1174342242969374	-3.82494426322714	-0.369126823850943	0.4106236695636402	-0.1129800082140839	-0.1021972111591273	2.773531178243065	-0.4831229105737967	0.4005026573893676	1.179860050311269	-0.7594098556757487	-0.4082515911131944	1.5828707276682945	0.2550947091955073	-0.397167424372476	-0.2774760738485091	0.063270399089283	0.49541811146072	-1.0184889186196977	0.3151392696846655	-0.5724396107058295	-0.935917679073602
-0.3686829383575449	-0.3963586997312279	-0.3451943322038323	-0.3954075173527606	0.1230141700934521	-0.4943054161522309	-0.316039932943077	-0.2561057718995054	-0.4686137895521392	-0.3391085098640929	0.4834389717588941	0.8986032186024713	-0.3225799447100912	-0.4013571496044511	0.5287488772477303	-0.3982609914947911	-0.3635637600638428	0.4818078844848358	-0.0743462381295753	-0.5807090651621529	0.0905413466441904	0.1273872251447356	-0.4089611737395649	0.4838017073343417	-0.4043141249846558	-0.40546984772699	0.1593985604199012	0.1262981762786942	-0.1497893128760211	-2.59753355845408	-0.3990207540849397	0.5983239276332817	0.1085538782078574	-0.3536512612820173	2.3504803102875576	-0.4929881561408037	-0.0511207129561364	1.3355222359524237	-1.005338275053557	-0.3861550857378777	1.971833107055218	-0.0052898810098827	-0.3968540857067139	-0.2772100812416351	0.0968816357257526	0.6605813132509499	-1.051002778914228	-0.3742627433355347	-0.5723148044895127	-0.6728334385819956
-0.3626584155254004	-0.3949201390992962	-0.3451950963256528	-0.3945033750706501	0.4581865221364897	-0.4940491775002438	-0.3369629691952064	-0.2501769544450297	-0.4979253133791578	-0.3694370942819286	0.6448840850602384	1.2751478726551253	-0.3183306347264737	-0.4010579838973548	0.8562605061823306	-0.3983471448363422	-0.3635659086198285	0.5774280640465496	0.1400006428292614	-0.4916694490126961	0.2128795638128471	0.2849909322656414	-0.4089607592068604	0.5516211988872477	-0.4043134126198379	-0.4054698534954825	0.3233336316268423	0.6386498519501417	-0.1553306914270303	-1.9533644093318607	-0.2132073271918724	0.4820999278365595	0.163919991350177	-0.234973237846113	2.604284401094633	-0.4840912677403765	-0.1640265555425124	2.0752313978338264	-1.0362739407790245	-0.3914746522724263	1.8971540025376816	-0.3447447123082057	-0.3965572039946893	-0.4049543766687931	0.7897627084391844	0.8443461642434357	-0.9973820695879186	-0.0917001710597414	-0.5721985273571376	-0.30029603545436
-0.3800052552126728	-0.3957315322576855	-0.3451979666744121	-0.3960232898411405	0.083667354979276	-0.4934381247163247	-0.342755820524048	-0.3071669695385521	-0.4740164984395846	-0.3884611297206064	0.4720251777022411	1.0530167752985615	-0.327341092167681	-0.401498325923985	0.6590133988904296	-0.398240404556628	-0.3635635981800141	0.5160868167805444	-0.1446029977997441	-0.469544164354102	-0.2892909965446779	0.4425946393865471	-0.4089604942443431	0.6567338920036138	-0.4043138222175907	-0.4054698092560198	0.3244366430395052	0.8290076946610272	-0.1494976613733364	-2.358405144260048	0.2942168417136064	0.5773014987294818	-0.207241568010872	-0.4454166601142269	2.22975625502536	-0.5144199684494907	-0.1640265555425124	1.717455746714565	-0.3846912521632067	-0.4026768620005498	1.8971936412799884	-0.0543263404750709	-0.3976661754227067	-0.5610895954686542	0.5957075694823567	0.472941851227231	-0.8158217625880273	-0.4452987564671244	-0.5721978860394907	0.0043104654351906
-0.3470136886995201	-0.3959719078115386	-0.3451983259207191	-0.3945119855258426	0.5862505590818794	-0.5009282964511953	-0.3229537892828347	-0.2900087551313748	-0.5160341854293996	-0.3598339551875659	0.7216268319411563	2.823951051235213	-0.296896636640271	-0.401432869920758	2.554746222877933	-0.3981469392644671	-0.3635674495515987	0.5878019514518296	-0.1438873281916341	-0.507071742721356	0.5377960431234649	1.7034242963537929	-0.4089606049528723	0.6302677489585775	-0.4043134841696222	-0.40546989716069	0.4143320731714853	1.9155053637219936	-0.1773868363175606	-1.2863432072840155	0.2970198226735183	0.6390173435827797	0.5441830376360581	-0.1828670639890001	3.591197610635463	-0.5093003027394504	-0.5027440833016404	2.6886849893094045	-1.0704842138072488	-0.3694934608479603	1.8285058918259856	-0.5050505659550427	-0.396146283250272	-0.4696789160150041	0.8329923308148871	0.8194505458925913	-0.9692765695224574	-0.4366182855185375	-0.5723177293444515	-0.0145175362127657
-0.3777912429379504	-0.3957427896357485	-0.3451932020232435	-0.3949053258054208	0.83789548742365	-0.4916730919036494	-0.289618934051735	-0.2438801286081345	-0.5243050176602143	-0.3363037277561579	0.6674113101720539	3.3599431488385227	-0.2519058702432036	-0.4011176182480637	3.274205324042912	-0.3985290416927921	-0.363565358732664	0.5819384498749323	0.0902830359337307	-0.5060758112546097	0.6538943785625156	2.333839124837416	-0.4089602167545507	0.6213955760059799	-0.4043133854826148	-0.4054698412329638	0.5167742581224991	1.950576567879648	-0.2251447698821798	-0.635576565620059	0.4537945904103885	0.520540940689222	0.6690433676915603	-0.4615796583128081	3.879283604251458	-0.6304178502688095	-0.7285557684743924	3.730545837986822	-1.4467125304551949	-0.3344363927044885	2.0819295360791124	-0.5761169753509964	-0.3967214886540302	-0.4968805514461867	1.170871511004116	1.0342139874969265	-1.1258970833891122	0.563929879637351	-0.5721971366764149	0.3234044354559693
-0.3633530425011713	-0.3954296811120916	-0.3451935818026795	-0.3943476643233377	1.087578090489174	-0.5113123352759107	-0.2510886480893665	-0.2654397915832568	-0.517613315605083	-0.3030397109441544	0.6050859873626977	3.387758173309966	-0.2599850628562499	-0.4011002866736567	3.313388814970433	-0.3970367942486635	-0.3635671971390302	0.6133608044793316	0.5405718630503769	-0.4955233176772947	0.9110838099226168	1.07300946787017	-0.4089606879031653	0.6065083705431471	-0.4043138526229496	-0.4054698702317185	0.5167742581224991	1.4807681476037275	-0.2251447698821798	-0.1293958295864448	-0.1112002914548854	0.6463751936991098	0.9452158450759238	-0.476260205393823	3.3984053951479907	-0.5008582286547176	-0.7285557684743924	3.467922510948491	-1.3122320556821094	-0.347708530815544	2.2518648417806983	-0.4072163540189102	-0.3959861504109085	-0.398812349944149	1.3385921529768736	1.465969374787912	-1.0908044993647783	-0.5485772758138561	-0.5721956347806192	0.1271816146645562
-0.3636613669426991	-0.3948457626253288	-0.3451949872690835	-0.3953736796497002	0.5024006227989373	-0.4881256650626638	-0.2735086537399566	-0.2840029015509118	-0.4883379434889932	-0.3461391977786857	0.5613831706457758	0.8734245989571088	-0.3224162749276269	-0.4012022488131703	0.5080408041932029	-0.3984626508225328	-0.3635671675575347	0.4192638676645956	0.1971293658461438	-0.5344223451173085	0.540298411367437	0.1273872251447356	-0.4089609204793006	0.6275609843289716	-0.40431448804759	-0.4054698215414131	0.3442908484674273	0.2436782169707207	-0.1553306914270303	-2.3816471467374014	-0.3677395998864212	0.6550844856735412	0.45891331810709	-0.3822488358107738	2.2685112339363656	-0.5077834802928812	-0.2769323981288884	1.4038971779025111	-0.6827759567475052	-0.3918568612411808	1.4088324705966295	-0.0272844455334943	-0.3969084757382384	0.0495277091093593	0.7482508916033692	1.0196332002771624	-0.6744471324732146	-0.2255205508232752	-0.5722908291696229	-0.3566869382848679
-0.355807294623666	-0.3951145025082521	-0.3451984335119196	-0.3944770913933281	0.9248976384512348	-0.4833728168004862	-0.271182674885858	-0.2510357585325068	-0.4721059102845498	-0.3489598365735175	0.4720251777022411	1.081011956470611	-0.2757872335571073	-0.4014257560326328	0.6832320649294339	-0.3987575329352787	-0.3635672623917811	0.5082688146780147	0.0541717862494621	-0.4885949141357292	0.8268347351040048	-0.03021648197617	-0.4089609667449306	0.3622980506275836	-0.4043141693554403	-0.4054698828684394	0.4638297103147068	0.759123782472605	-0.1844958416955001	-1.6071798593268856	-0.4536741017881674	0.6237010025242969	0.7711078442608632	-0.7000957614946088	1.935202475905751	-0.4705256943454499	-0.5027440833016404	1.8571527516784936	-0.4849192405399434	-0.3847955080396527	1.8311005855423903	-0.1962976319625674	-0.3962207185374069	-0.4505804988491956	0.7966583973487992	1.0600330544154943	-0.7803405745361789	-0.903703094736768	-0.5722527529763846	-0.6363141761488907
-0.3705907083467775	-0.3950912265704187	-0.3451963261693033	-0.3946732541897592	0.8793133515213435	-0.4744272185535542	-0.284039703420227	-0.2788094238705109	-0.4545726680301959	-0.3433057136444762	0.3098291568971697	0.9736175846364103	-0.2984157851117882	-0.4011001156665953	0.5913299015699196	-0.3981303710438949	-0.3635653239355391	0.3776179718491952	0.2370240914624869	-0.4979680258254669	0.8168540864404864	-0.03021648197617	-0.4089611022850762	0.4168844706579712	-0.4043144683408591	-0.4054698484210682	0.4194335009550497	0.6656883781239271	-0.1673613159127741	-1.6283124881683135	-0.5752749587277179	0.2831376542827396	0.8270278849323491	-0.6873767823841928	1.4961143400098518	-0.4720714594570335	-0.3898382407152644	1.6545082657146668	-0.5677999992667713	-0.3749107649783853	2.5563124211370605	-0.1336177368316997	-0.3965682372314384	-0.4482446364596144	0.4267103467268028	0.6287908296687459	-0.899075116279575	-0.5466960817386488	-0.5721812019639266	0.0796941903859505
-0.3630821542395411	-0.3955691564918179	-0.3451968288921529	-0.3956171237771183	0.8803873429799828	-0.5243768533094432	-0.276974922157031	-0.2950422949774416	-0.498954791238437	-0.3550588620901871	0.384319181266906	1.1782399816077185	-0.3088938115577637	-0.401399615391849	0.7687788048906815	-0.3983787653450079	-0.3635674489008661	0.4897762327816452	0.7080964738550816	-0.4808393961132947	0.6651863931237875	0.1273872251447356	-0.4089610209683468	0.5782377177450401	-0.4043145599785521	-0.4054698491144044	0.4241212994588626	0.5125803908893771	-0.1786628116418061	-1.330339526788287	-0.3675591755423552	0.8013405267614055	0.5869341070863218	-0.2975113310256417	1.9275736616165955	-0.4809560350902667	-0.3898382407152644	1.5816547274132131	-0.5847744486489235	-0.3954895284928466	2.012033297776397	-0.0260579904252035	-0.3963463413143765	-0.5017166636121588	0.4505892535437523	0.9121360533367496	-0.8808877578515261	-0.2263785835214386	-0.5722848370460982	-0.0099645715126116
-0.3521415518501755	-0.3953521936028395	-0.3451961211468172	-0.3950097600913778	0.7932321089314628	-0.4815238594498522	-0.2865197512780486	-0.2974212379561873	-0.4987551155143941	-0.4079883172673946	0.6011812683433165	0.9269905107751796	-0.2771330779542689	-0.4019279804601872	0.5522750840087304	-0.3977321672537424	-0.363563719924762	0.3556674274843995	0.2222888183703891	-0.4936068363010217	0.52027667741674	-0.1878201890970757	-0.4089611798441341	0.6126737788661384	-0.4043141633157311	-0.4054698218472248	0.3447044777471742	0.4707842840563732	-0.1553306914270303	-2.4103996137101493	-0.1677808172634593	0.4501158038614927	0.4640409800885707	-0.2677923094799035	2.051466842131446	-0.5379756253437411	-0.1640265555425124	1.6076792466053849	-0.6960526920160215	-0.3903315274798111	2.291977014008476	-0.1017947631823091	-0.3972738618142314	-0.4694245494942901	0.5605641383927666	1.0934368483956305	-0.839913990322002	-0.7314183279442137	-0.5721528549555562	0.1538883994024615
-0.4141470618478064	-0.3965691888648111	-0.3451950725578483	-0.3959701465436726	0.025923377714939	-0.4984509310073945	-0.3546417722031762	-0.3541898336545994	-0.5137693369935549	-0.3915014629412672	0.7111141268889758	0.8976919383943247	-0.3684065456689032	-0.4019374843245401	0.5279968199613959	-0.399535429912421	-0.3635610672319233	0.5789315259893438	1.150473221410264	-0.5072122176601859	0.0037005166941506	0.4425946393865471	-0.4089612368469519	0.5433505291856738	-0.4043141237153479	-0.4054697995150988	-0.6078837535133378	0.6235657344132343	-0.0908757093337123	-3.040744651631216	-0.1257511330833351	0.6866181290292409	-0.0218483092096102	1.366808338176191	2.6154695601407707	-0.5083463388632784	1.6424669258395037	0.9531847307001045	0.2618361556851297	-0.396074276195089	2.058482603139394	1.1018636945436204	-0.3964148575708703	-0.4844457753560047	1.1061922654948066	0.8635145192325129	-0.3754083885501457	2.7201175340947445	-0.5721610031382004	0.2115893019546784
-0.3824253862117568	-0.3963783679315525	-0.3451919324404743	-0.3960136117465659	-0.7987551048754569	-0.5542462941887707	-0.3957115167618942	-0.3862843790795902	-0.5247038231909131	-0.4108868945789909	0.6450342665609837	0.8374401934595831	-0.3788061760722979	-0.4024878816769947	0.478704879773126	-0.3996386184777248	-0.3635620888060673	0.6375665417583191	0.790534378979253	-0.529716607845056	-0.4362775136401446	0.6001983465074529	-0.4089615801170705	0.4415461039499371	-0.4043138520473697	-0.4054698022556764	-1.2062674448826565	0.1688934991768312	-0.0652103770974588	-3.679806161419392	0.1601759021216094	0.7334681134434234	-0.4500606228782586	1.7485959614643989	3.291273895775272	-0.5193167344033666	2.094090296185008	1.3130281761930165	0.3903739169556606	-0.3843748948517225	2.153936640974942	1.2010051557834052	-0.3973047182531503	-0.6410909356146051	1.2380632986147275	0.2924962237755256	-0.3799541059237519	1.5031843130014628	-0.5721607847315705	0.4717591889374233
-0.4334038247444171	-0.3971315828508204	-0.3451914970204258	-0.3960995380754391	-0.5798542338759004	-0.4917294636267106	-0.4016298390979601	-0.3701941842498604	-0.4855320816644786	-0.4063643502185805	0.5501195580898681	0.8942982066568308	-0.3544127915210617	-0.4021809569140683	0.5251976576789135	-0.3990112178440059	-0.3635628777569556	0.4358019490353323	0.9944165395232072	-0.5608876294498815	-0.4962425294364695	0.4425946393865471	-0.4089606220659219	0.4552303029107228	-0.4043139053882645	-0.4054698231174075	-1.2037856692041662	0.1518710406282556	-0.0608447186666472	-3.606155029061378	-0.0190119419525081	0.6098862635303712	-0.5002809998743447	1.470263583894068	3.0086166713632503	-0.6051583437248265	2.31990198135776	0.9991594678196202	0.4470816585705611	-0.395402781661643	1.9392635808671208	1.6709328146595328	-0.3975383973710115	-0.2251795599495903	0.8777162275914363	0.0837000945365656	-0.2537394230906506	0.4327481161863774	-0.572052474416509	0.1050255297740803
-0.3482016326489083	-0.3960530802441266	-0.345194472247127	-0.3964313611168467	0.0261044705873858	-0.5555424555035701	-0.3707828642315034	-0.323420986361898	-0.5114936314167835	-0.3951254028523228	0.4724757222044773	0.4642546261265837	-0.3542775600789623	-0.402036084692676	0.1924611752825277	-0.3987015450783746	-0.363565051047984	0.3979147080769174	-0.0004753171631486	-0.4918820724826152	-0.0102568401032739	-0.03021648197617	-0.4089616460159801	0.4644032274888323	-0.4043140837681687	-0.4054698106452329	-0.2619517992171113	-0.1325801303493647	-0.0367287850384063	-4.010585791162629	-0.6002089810244974	0.4502659640679483	-0.0006006463425328	0.012604701132658	2.746447787306208	-0.4684995632316577	0.5134084999757436	1.049695653603173	-0.9875518491858152	-0.4062028955092835	1.904686075383283	0.0419688965047458	-0.3972790852976547	-0.2321360481275746	-0.3874252329667718	0.2884750981138438	-1.0594483732838689	-0.6663155757058007	-0.5724777763473697	-0.5267672678247808
-0.4226908730367039	-0.3958081989518842	-0.3451993460788147	-0.3950765494791255	-0.2161744430166158	-0.4938054177150507	-0.2972385079718549	-0.3639744199893657	-0.5483446399241193	-0.4029633371325948	0.3249974884724587	0.7079905167511907	-0.3169275603491087	-0.4017534732337818	0.3756956938130728	-0.3982037372728541	-0.3635651182935124	0.4007712857682266	-0.1741492418394983	-0.4707916653697386	-0.2451893961766068	-0.03021648197617	-0.4089607502088288	0.3445537047223888	-0.4043146789672535	-0.4054698588504203	0.162156088951559	-0.1053823156548207	-0.1144994810511726	-4.128872567101156	-0.3808987958902748	0.3862977161178146	-0.3091809350736603	-0.6988936241777177	2.6449097736142133	-0.6152336559669488	0.1746909722166156	1.526316802220145	-1.0971695687258791	-0.3984218640066767	1.3804614378820428	-0.529488567794084	-0.3971803600622174	-0.4579750135900769	-0.3932186258366615	0.5660205230091593	-1.096734699377463	-0.0517704997693799	-0.5722971356935156	-0.8722221178799601
-0.3840198097589258	-0.3956270303108395	-0.3451998083350028	-0.3951763195894572	0.1916930300081893	-0.5271451641509944	-0.3274509435567814	-0.3029738616088923	-0.4904343574418829	-0.389538104812966	0.5218854359497258	0.6273668947864537	-0.3179338063821892	-0.401503362313616	0.3134675573785308	-0.3976928799870304	-0.3635671134146133	0.3579226203985908	0.1634524188250462	-0.4902279073062627	0.0763843464814001	-0.3454238962179815	-0.4089610077857016	0.3329747671401853	-0.4043144553663275	-0.4054698503270371	0.2719057245114613	-0.0435193434719518	-0.1203325111048666	-3.804844872526715	-0.5600269975049799	0.3241313906451493	0.0280098653355274	-0.3923623960791949	2.383631214306172	-0.4991130968404723	0.1746909722166156	1.0147552607244748	-1.0656158392096624	-0.3899469005216241	1.5317863728476946	0.135518370402796	-0.3968979585233773	-0.304943976054026	-0.1947411651472555	0.6398009879292964	-1.0501110394406787	-0.7118855777260429	-0.572289136166103	-0.8260758954227698
-0.3370874457924862	-0.3948929544457658	-0.3451929135779851	-0.3953643587171346	0.6174052034418371	-0.5213946529726837	-0.2877730311871996	-0.2127025689615269	-0.5142136573402831	-0.356317161497395	0.4178096559331383	0.7264779535043941	-0.2999170256207581	-0.4016120290960744	0.3901653281020495	-0.3975368163814604	-0.3635634332164868	0.4903776175587631	0.2382554997740892	-0.6230916326745108	0.6109966227375958	-0.3454238962179815	-0.4089612281586456	0.4950798932910333	-0.4043142897659742	-0.4054698140424527	0.4373574364108122	0.3742975386803442	-0.1611637214807243	-1.7735558099631492	-0.6771558345922238	0.3080642485543879	0.5173615829986653	-0.747615961928108	2.388419341701141	-0.5053478920873167	-0.5027440833016404	1.304740929122178	-0.8987763236356491	-0.3954130885471713	1.2527548814139815	-0.1279894321609638	-0.3968483348889946	0.1577161776222864	-0.0826990187027909	1.0526411036888526	-0.923248558256634	-0.312188341148694	-0.5722484983588985	-0.9269809863072722
-0.4025053991042169	-0.3955424533237661	-0.345193645369525	-0.3958062000886815	0.2051129205895092	-0.5215384668694827	-0.3077114573690093	-0.3180735907647739	-0.4834795887833972	-0.303885901654814	0.3344589230194211	0.8761509229440072	-0.3395150486092932	-0.4022191023183508	0.5102758647705603	-0.3976391186003111	-0.3635662990624924	0.4061837487622857	-0.0476846596350074	-0.4917944957417235	0.040695550274471	-0.3454238962179815	-0.408960983465116	0.3016965980869606	-0.4043143686469507	-0.4054699067928404	0.2257171216062253	-0.1882337888038254	-0.1203325111048666	-3.5915182700367696	-0.493627274628577	0.4424576333322511	-0.0575088211863863	-0.2632406729560416	2.594207049935835	-0.4880819444238385	0.1746909722166156	1.3854805240906904	-0.8199699216012926	-0.4026852792349715	1.8722749393745577	0.0927654644092321	-0.39742067363079	-0.0242686879754191	0.1053292133833786	0.5069687499763214	-0.995482488652942	-0.783760662066181	-0.5725041440521907	-1.0363134478166205
-0.3645012529108436	-0.3953874930953032	-0.3451992260168917	-0.3957706919114904	0.2084655592443735	-0.4807363673196482	-0.316293396161838	-0.2987762293996193	-0.4786103283478375	-0.3988348391933571	0.5080687378811459	0.8903022216894222	-0.3361564565970465	-0.401778800050029	0.5219052991644793	-0.3988262676602214	-0.3635677408819343	0.2940254878298358	-0.1817189263431717	-0.4660713934359613	0.1336188725102278	-0.03021648197617	-0.4089611053003645	0.4746287827562326	-0.4043142196260877	-0.4054698516116578	0.2592210932658439	0.0432830788045458	-0.1378316012659485	-2.8857504217924745	-0.5309941643285552	0.3741347393949016	0.1479582240162317	-0.3122371048838414	2.472952384070147	-0.4757409634115837	0.0617851296302396	1.568821396613416	-0.9603502923160696	-0.3924223068619927	1.9699726469197687	-0.0563014910172241	-0.3975361337468906	-0.2081973005106215	-0.1256740210068548	0.7658590471243657	-0.9404140536822694	-0.4641809173983234	-0.5724892536972246	-0.5917786337030977
-0.3486726231550694	-0.3946974590965138	-0.3451971547329417	-0.3949655058164281	0.773912762545134	-0.4768577848220764	-0.2602807326098133	-0.2723519376700371	-0.5600407642600236	-0.3866292710046999	0.2685292441921746	1.1206310419477994	-0.2929687198525778	-0.4015790537468607	0.7178222184840856	-0.3976400489836724	-0.3635683921484195	0.2678652500252159	0.56527642492895	-0.4615953743170383	0.8171964077005465	-0.3454238962179815	-0.4089615594115895	0.3932754680552969	-0.4043149370459771	-0.405469876461846	0.428533345109514	0.4557111134394828	-0.1844958416955001	-2.407992406169751	-0.5545307823156214	0.454170129435797	0.7069654520960069	-0.7194437271367197	2.2089385961464734	-0.4600798266629833	-0.5027440833016404	1.869339162603869	-0.6086243251675537	-0.3905041217448882	2.1432568775582417	0.0989177116783896	-0.3968369659035257	-0.5572174203257678	0.2385658993999632	0.915999287064248	-0.8504994465514747	-0.3759364004946665	-0.5723746071078626	-0.6288769496806135
-0.3831913299554771	-0.3953365506082208	-0.3451953695574686	-0.3956246651005835	0.5568539671660504	-0.4550866848691758	-0.3569711996016726	-0.255628222362627	-0.5015278557835767	-0.3941025503895872	0.4550546681180065	1.0308513787114062	-0.2840079891985192	-0.4010428573562948	0.6399691344465113	-0.3983577464417571	-0.3635676630347582	0.4781995758221298	0.1258411126043448	-0.4962704961691313	0.2870553184445056	-0.03021648197617	-0.4089611537314164	0.3687642105760868	-0.4043138034891828	-0.4054698658745402	0.3888249342536682	0.1498420103922672	-0.1553306914270303	-2.131640227081172	-0.3838364177817885	0.4687356694620009	0.3210262917096158	0.0079597433828829	2.611043287338948	-0.4736227634358635	-0.2769323981288884	1.4184774960153912	-0.1643488892563618	-0.3961034275927047	2.348787774714483	0.2248565049484277	-0.3970445995824695	-0.1360000344094485	0.2643249702672504	0.4900868053115632	-0.6214149282715301	0.0034476372607046	-0.5723951823312075	-0.4316746684285488
-0.3546881373396669	-0.395873502795777	-0.3451996750537239	-0.3947701155509304	0.5257241236826581	-0.48343081498726	-0.3058819929795738	-0.2943083006776344	-0.4865221940452036	-0.348527270109096	0.474127718712677	0.9335516486873198	-0.312767860783154	-0.4015682033462728	0.5577397063171821	-0.3985273646671378	-0.3635692375924342	0.3953588227741672	0.227279931528879	-0.4838161942140614	0.393754867735237	-0.1878201890970757	-0.4089613620365002	0.3475612209775066	-0.4043138795004549	-0.4054698664545059	0.3755887973017217	0.2140542810723197	-0.1786628116418061	-2.079820005490657	-0.4989124316177952	0.3371953286067963	0.3658036309030067	-0.3851677487512317	2.49529432908677	-0.4906006561036883	-0.1640265555425124	1.5651789248584416	-0.8318408399177053	-0.4003443873133216	1.7561008167155414	-0.03337978334514	-0.3973884206808746	-0.4050269472264938	0.3547684623945423	0.8791350722259428	-1.0136781152125458	0.8259298756803073	-0.5722177107732643	-0.6782457517008261
-0.3900729076359895	-0.3959371634193313	-0.3451968581869729	-0.3948947058661932	0.7503553628170369	-0.5109270888109433	-0.3101212645709744	-0.3211616144242988	-0.5242314290051242	-0.365714126567993	0.3320560190074942	1.03576076411928	-0.2776565814726598	-0.4014009982892065	0.6441776378306135	-0.3980340234135717	-0.3635651462784662	0.4296377550698757	0.0284316940379736	-0.4576420156047071	0.5202808330900592	-0.1878201890970757	-0.4089605745127652	0.4681626228077294	-0.4043138681053827	-0.405469863984279	0.4020610712056178	0.2784154876304536	-0.1728297815881122	-1.764456049040136	-0.4146957050408889	0.3711315352657874	0.5061615714054374	-0.6182817901058513	2.002263600921579	-0.5154234125015282	-0.2769323981288884	1.6301309921907683	-0.466379798575902	-0.3885618622404931	1.3931581859296005	-0.0571221694262711	-0.3963984407759432	-0.5080980860495047	0.348763211657167	0.6519199592321028	-0.7275484877401678	-0.5585219773567937	-0.5723348738747868	-0.2215312154785994
-0.3955192637603333	-0.395944290770621	-0.3451918468198218	-0.3950772636129058	0.8217079684258154	-0.5177318541335454	-0.3135595817270082	-0.2664069223830837	-0.4796736130346083	-0.3266614670159934	0.4732266297082045	1.1108893298878282	-0.305904932963359	-0.4016039893398145	0.7092827562186597	-0.3987045563784221	-0.3635659021895072	0.5977248002742718	0.848257588139992	-0.4721303964251677	0.3623118362975116	0.2849909322656414	-0.4089610335623673	0.6529744966847165	-0.4043142381614086	-0.4054698431928344	0.1891798685617859	0.9142917849662052	-0.1646270830751051	-2.44033352482	-0.1798016970079703	0.5020712352951693	0.4835511329596427	-0.6275556678868169	2.291408047337294	-0.4840430219073192	0.2875968148029916	1.4980916499175725	-0.5467601431211623	-0.3852778916682632	1.8343066557671703	0.0785794285669545	-0.3967698555736849	-0.5623480947578294	0.8001053022112449	0.9131240644306556	-0.7816965276437403	0.7574068924363255	-0.5721511130927689	0.1294263206636071
-0.4010686679617722	-0.3960579120258169	-0.3451957019424436	-0.3959100455531067	0.395832525311401	-0.524048934572142	-0.2666381421585808	-0.3253906744231175	-0.505640672307301	-0.4295832964181484	0.4221649194547561	0.7772205181853157	-0.3625644075866775	-0.4017554208330653	0.4302940073963555	-0.3988096860912762	-0.3635671828532579	0.3416852314164128	1.00293671269149	-0.4893131792645683	0.0598052427980026	0.2849909322656414	-0.408962022953102	0.4740272795052089	-0.404315423497495	-0.4054699202272879	-0.6886793394908544	0.7310424959445183	-0.0945578095551065	-3.523803024285218	0.0152505853612642	0.2963517524508423	0.1398985564055855	1.1907575364205851	3.550715602470894	-0.482145457195949	1.5295610832531277	0.8846534615734614	0.0051725321967974	-0.3819877005335806	2.5324941789927022	0.7678964807360339	-0.3961724434575746	-0.7009732642780895	1.3570937862222228	1.1270644752217776	-0.5654794671745559	2.122128456412869	-0.5725040146681344	0.2118776881830983
-0.3910664013557984	-0.3948742374471194	-0.3451945878696535	-0.3961224999931287	-0.0646740735700597	-0.4767764488201197	-0.3296146207553486	-0.3232303885603875	-0.4990521419207429	-0.3744975333049998	0.5098709158900908	0.4780427033604802	-0.3372357119211189	-0.4020064076339574	0.2024530809387847	-0.3993606634001196	-0.363560108726973	0.5753232173266375	0.9033012813942494	-0.4794919667522901	0.1006698537352439	-0.03021648197617	-0.408961581641089	0.4179371013472625	-0.404314739000623	-0.4054699240050835	-0.4287822753822904	0.3282140223217523	-0.0905840578310274	-4.966396883076627	-0.0132190639772306	0.5026718761209923	0.0024644378799105	0.5597751859743537	3.282838938580515	-0.4829643411541935	1.1908435554939996	0.6014126789259863	-0.107099894938173	-0.40834090784015	1.5241651456534178	1.172295329308764	-0.3979800260765379	-0.5131515811126356	0.8898236220077487	0.8436440940561665	-0.6466264003253599	0.6802492227992707	-0.5723794692465316	-0.3383352822134353
-0.3728903452280672	-0.3966473548023073	-0.3451917192709489	-0.3965298919849153	-0.504022886362544	-0.5030706467275602	-0.3866145398760879	-0.3611271135038136	-0.5502808024938433	-0.4104178522487515	0.4714244516992592	0.2682472553702236	-0.3377970961117882	-0.4022552142083018	0.0552637615281632	-0.3992397193954894	-0.3635648452913668	0.4518889918232307	0.7537923298816377	-0.5464053728119652	-0.473018156024289	0.1273872251447356	-0.4089619379243285	0.5889144004507081	-0.404314334143545	-0.4054698147163763	-1.0381960808782331	0.3474748578922149	-0.0727386315105075	-5.290518248885071	-0.0291404888557092	0.5068763619017522	-0.4699687237691446	1.3960281847550065	3.816191337803504	-0.5083038941022334	2.31990198135776	0.6304349966745408	0.4227159236592284	-0.4047622869010573	2.511073403098899	1.480355575890469	-0.3979919744095233	-0.6898454762723547	1.0871946298248814	0.2857224433866169	-0.5329012178107624	2.6452055576964417	-0.5721193304886142	-0.1667679489184828
-0.3681190520216864	-0.3947846313341436	-0.3451922792015722	-0.3952937650336085	0.9729679040952278	-0.4886173613640199	-0.2720282003267175	-0.309206469557762	-0.52267524394986	-0.3239117960821366	0.4295238129912823	0.6345662386142638	-0.2926297481878263	-0.4016496830490339	0.3190237629669282	-0.3988409083794186	-0.3635636692665412	0.5503657490762532	0.3218175904856702	-0.5591664301625661	0.6313861461602028	-0.3454238962179815	-0.4089607082367542	0.2947793107001898	-0.4043144730392346	-0.4054698287080179	0.4241212994588626	0.4477630770741147	-0.1786628116418061	-2.731122113900074	-0.5698244158022497	0.6403687854408813	0.7479266919218103	-0.6697648678809267	2.0198922305249143	-0.4820182099462341	-0.5027440833016404	1.400306930648633	-1.1637474150053202	-0.4060091989483365	0.8211317174199464	-0.2094147305198609	-0.3967973166859175	-0.1192079361249231	0.3497597809265648	0.9874386185835758	-1.0839356533283528	-0.2306817064678611	-0.5721556115733242	-0.4747176585855832
-0.3575029107351014	-0.3957057921707551	-0.3452020675203567	-0.3948457012445627	0.2697073247078815	-0.5022855075826361	-0.2850527586620313	-0.2919381742467414	-0.4889505148815075	-0.3241805644673747	0.4003886018466678	1.491061951690974	-0.2795779783737531	-0.4014834444639535	1.0591313296756175	-0.3979328390109161	-0.3635707819391784	0.4114458655620656	0.4848159644982199	-0.555337529619349	0.2563426838248703	0.6001983465074529	-0.4089616983995874	0.6102677658620443	-0.4043147473498649	-0.4054698759198932	0.3473241298522482	1.0435513157089014	-0.1197856645373328	-1.3678251364747875	0.0195020346227546	0.6441227906022742	0.2237867153581256	-0.0319526250810136	2.9268207113271343	-0.5177261311226189	-0.1640265555425124	1.1363349684465551	-0.2425540798233592	-0.3758489300224262	1.6374575675041405	0.156172024088779	-0.3970044434387853	0.0012725604787318	1.381592638420281	0.8333565032199683	-0.7374271793767957	-0.2314813110802668	-0.572223594693622	0.0896146213493203
-0.3913592929136434	-0.3959943617008576	-0.3451953906536493	-0.3953608692817028	0.0835645564075311	-0.6207920108526245	-0.3147222786487023	-0.2971819193577502	-0.5034833309316707	-0.3478576243943366	0.4326776245069367	0.4747233295268685	-0.3000460275632613	-0.401708441991559	0.2000435307931357	-0.3988786826251239	-0.3635685493258646	0.3021441823209244	0.1586033341653042	-0.5058698278284741	-0.1950594656994322	-0.03021648197617	-0.4089616361383088	0.510718977817646	-0.4043148576645381	-0.4054698848771741	0.0153176946408836	-0.0166267680909477	-0.1300390376785917	-3.6506297929011993	-0.3793491408633767	0.378639545588573	-0.2228444954022833	-0.0055236991459594	3.133851203184523	-0.5037027945560993	0.6263143425621196	0.9357991370873256	-0.3154225155899527	-0.3969115800719119	2.024794298583681	0.1304017536271766	-0.3972697408106294	-0.5159275619850089	0.0157354119125324	0.4061437990666002	-0.789588483598987	-1.045153448832582	-0.5723192423408918	-0.6505946370679395
-0.3704203403335656	-0.3955297806114832	-0.3451988046321851	-0.3952152561246986	0.1796564484541569	-0.5494702232482587	-0.2892877260024648	-0.3277801980629012	-0.4832685744389183	-0.3751754653714577	0.3041222598688428	0.5414685579607559	-0.2542195236145702	-0.4018090607866195	0.2489936629604035	-0.3985814239142128	-0.3635685764379021	0.4843637697875861	-0.2125592321146401	-0.5122006568191049	0.1382360415206297	-0.1878201890970757	-0.4089611321897709	0.4680122469949734	-0.4043153082668709	-0.4054698964336607	0.2506727548177118	0.0446655002056069	-0.142024091617041	-2.827002942884703	-0.4510365216811487	0.4272914524802242	0.1243835532274455	-0.2432148559382467	3.0991133712785994	-0.5094663994371569	0.0617851296302396	0.8367050505706647	-0.3423736941412195	-0.4028102520506388	2.3475264548109163	0.0055676822469596	-0.3970334773818065	-0.5586515994767376	0.1926881434481196	0.6005297710368641	-0.8186678349209568	0.8141542698612062	-0.5725037882393299	-0.8220871868591467
-0.3675785601182991	-0.3947073443050308	-0.3451977228832336	-0.394845656586855	0.5160258741907574	-0.4761914695444614	-0.3402963323209626	-0.2813396036968044	-0.5006373842489817	-0.3763529898079799	0.3602901411476362	0.5646401213736666	-0.3334824461386403	-0.4018235882767547	0.2662328776760556	-0.3978781700491102	-0.3635634282095062	0.4434696049435828	0.5295612617676082	-0.5502240035465148	0.4994324036735334	-0.5030276033388872	-0.4089611374890365	0.3630499296913631	-0.4043142420510375	-0.4054698946060911	0.2355063478936026	0.2368655650824906	-0.0620022105679271	-3.445733841242532	-0.5366495226745936	0.3603200004009763	0.6125237011813264	-0.2763862306641952	3.0039407176447965	-0.4963640772918389	-0.0511207129561364	1.1444658527800553	-0.8635070924463077	-0.3989453817568264	1.52981163421722	0.0695083274949245	-0.3965723776213293	-0.7346087296703301	-0.0413659367712016	0.5083057351325437	-0.9845383838230328	-0.8784352346098349	-0.5722734274959203	-0.9459841621202896
-0.3883033966297163	-0.395220477905929	-0.3451985786088917	-0.3952032672475001	0.5789922966984596	-0.486161143817745	-0.2917110486186336	-0.2929027011282586	-0.5500083672917093	-0.3201523255255093	0.3520301586066372	0.6228508039843866	-0.2929168179876684	-0.4019904991879065	0.3100319275427816	-0.3980285958753502	-0.3635679654238824	0.7420571467825186	0.5216551670900561	-0.4990578213112192	0.5987273107944001	-0.1878201890970757	-0.4089609766267069	0.5683129141031512	-0.4043148170095415	-0.4054699071035242	0.2512242605240424	0.4313408538818941	-0.0795013007290089	-2.979462808750855	-0.4162820065669238	0.4684353490490898	0.6119232438603927	0.091471840545549	2.838318037024867	-0.5084397769059198	0.0617851296302396	1.216755986843105	-0.5074451285355596	-0.3935830371933053	2.0376892370990034	0.2489549697319136	-0.396765685502263	-0.6427771731081559	0.8086586245981482	0.657131496671309	-0.7636848141678898	-0.5466978939542525	-0.5724506237591761	-0.4307748028362752
-0.3478439020914566	-0.3955912337405181	-0.3451924573362159	-0.395636465887977	0.56139761760413	-0.4890045376273034	-0.2885454759162938	-0.2730902861075555	-0.520674409432738	-0.3893934223324579	0.4642157396634783	0.8881499754466131	-0.305878527099141	-0.4016987666233796	0.5201336036334413	-0.3982165149750525	-0.3635696584811617	0.422571483938743	0.5529405196498369	-0.4904321683763562	0.5985692434380986	-0.03021648197617	-0.4089612763274148	0.3534258776749864	-0.4043145628540345	-0.4054698248605367	0.3704873695181574	0.2338968607184	-0.1611637214807243	-3.048676212511484	-0.5700234770395729	0.3669270494850275	0.5403245236764149	-0.5726661674267322	2.591413939675283	-0.4737879675630064	-0.2769323981288884	1.2618626701509543	-0.9543824768197176	-0.3987809725019816	1.6909776796733085	-0.1684367529855167	-0.3969809124445328	-0.7312986624079374	0.7309843581912803	0.7302753642344049	-0.9950612468433128	-0.3293701359576726	-0.5723347176879996	-0.7158233516745012
-0.3756213533247725	-0.3955087379841014	-0.3451981088169196	-0.3948139973592033	0.6008827595159107	-0.4688503148010987	-0.2860678996447244	-0.2984904725494354	-0.4823181744866314	-0.3133983019320292	0.4891458687872207	0.5688570086794673	-0.326830779825394	-0.4015339876376667	0.2693837418363965	-0.3982622837501033	-0.363564632713519	0.4517386456289511	-0.1331397826603594	-0.4699419650167685	0.2947585228381482	-0.3454238962179815	-0.4089614445195445	0.3573356488066394	-0.4043147226565706	-0.4054698369366257	0.4197092538082143	0.1624223320218059	-0.1844958416955001	-3.143892998853855	-0.4396408649554926	0.3254828325032508	0.186378556543148	-0.4225563944284339	2.64511112284898	-0.4723737022351773	-0.3898382407152644	1.20919385770803	-0.4710090552351121	-0.3985132564153968	2.780995236778891	-0.1148182306830095	-0.396674540015466	-0.868617251100821	0.2935005934699523	0.931665018038618	-0.8972284694621675	0.1705405171251116	-0.5722493739173277	-0.7034170917420407
-0.3670539391767037	-0.3955271250992678	-0.3451972436597767	-0.3942133846528294	0.6842668843219064	-0.4717013253374506	-0.3230116207997363	-0.3030972966551626	-0.4800396665953527	-0.3575316820233876	0.4089489473891578	0.4889540691017597	-0.3044577568466478	-0.401693031622246	0.2103921106522019	-0.3977427220672373	-0.3635681542102013	0.3493528873246636	0.5857154920132257	-0.4727302255901401	0.749022312537323	-0.3454238962179815	-0.4089613245184192	0.3493657307305773	-0.404314480214946	-0.4054698764556059	0.2883130192748141	0.501773825947995	-0.1203325111048666	-3.0144593340662422	-0.5121516958899108	0.5016207546758022	0.7979280764124952	-0.58800198205684	2.3004293107375906	-0.4790697597561855	-0.1640265555425124	1.057977235855873	-0.5574517462228413	-0.3923858744678645	1.5145033818390183	-0.2672039117790259	-0.3970805869529246	-0.7087685489124878	0.5562556149358947	0.6390770784317007	-1.0266459570177264	-0.99570151996474	-0.5723206845666309	-0.498650174581955
-0.3098282046288485	-0.3948357623146006	-0.3451964700485962	-0.3952307355140017	0.6703812572118579	-0.463069355193893	-0.2914789390790984	-0.2420785140632918	-0.4864021490766144	-0.3241193462101967	0.3251476699732039	0.862799987265264	-0.2851112363874247	-0.4015842060460591	0.4992691951614441	-0.3982742289530493	-0.363576504001136	0.273277713019275	0.0497216532809899	-0.5506798551856669	0.543686575607638	-0.1878201890970757	-0.4089616865064947	0.367410828261284	-0.4043144862171237	-0.4054699062495347	0.3455317363066709	0.3909595273027114	-0.1553306914270303	-2.0966481900253946	-0.5208492952506486	0.3565659952395835	0.6347214954789788	-0.4447223840398258	2.265958546786117	-0.5008400100699943	-0.3898382407152644	1.1803988066045397	-0.648956841389539	-0.3834464153071475	2.3969533252397266	-0.1371753158501096	-0.3965862018541576	-0.5395965893826781	0.5847644794421849	0.7222681719701086	-0.8145382236561424	-1.0387370585952584	-0.5724440954691824	-0.6203722392899308
-0.3473993679991646	-0.3957504786598084	-0.3451945441949807	-0.3952001573211395	0.7348421965294551	-0.4708175357465187	-0.2879338470103446	-0.2977316824186021	-0.4707825492346424	-0.3612617571399876	0.3831177292609427	0.7687064596372012	-0.3208207870417852	-0.4013629784063532	0.4235184709112075	-0.398351606426784	-0.3635673570426118	0.3499542721017811	0.9656933708971503	-0.492974329251163	0.6600504053847712	-0.03021648197617	-0.4089617286677716	0.5352302352968558	-0.4043151472219221	-0.4054698019065593	0.1400958606983113	0.7270598956691491	-0.1494976613733364	-2.8178298926703054	-0.2699625561903395	0.6349630180084754	0.556167218794244	0.1552440266926114	2.225137139126584	-0.5364432363200854	0.4005026573893676	0.9803512263704948	-0.0067744084913903	-0.4000398841753888	2.096694142023149	0.3836949510153531	-0.3970651733345889	-0.7455266539754385	1.198116313315014	0.799357354984368	-0.676970178897521	1.2973420429528275	-0.5722217563658407	0.0736698862791264
-0.3555478460373653	-0.3957988633248807	-0.3451921271306441	-0.3953094110898373	1.29618641084795	-0.4814876893888523	-0.2477441643121222	-0.2782738110292179	-0.5036026427569448	-0.332632260168643	0.4277216349823373	0.8751229529782004	-0.3114761728302495	-0.4019023189274234	0.5094329141659208	-0.3978645287059435	-0.3635649465763054	0.5625437908128864	0.739237880717344	-0.4752164647426579	1.160928231003759	-0.1878201890970757	-0.4089615165932297	0.4767340441348152	-0.404314263417606	-0.4054698106668407	0.1418882542438871	0.8426456028943728	-0.1240419536546376	-1.9637452350392	-0.4984924288697775	0.6026785736204971	1.2561787960473614	-0.3839091856883398	1.5491084576808491	-0.4613199505977445	0.2875968148029916	1.3198777031177475	-0.2899066280027303	-0.4039476940050552	1.7838327050057023	-0.0638331538351084	-0.3969321987015022	-0.5495431199282146	0.905443257226828	1.1953835909849388	-0.639711699319351	-0.2318744770464214	-0.5723343715397735	0.2585588679037229
-0.428291788885451	-0.3962886744682346	-0.3451934861208438	-0.3952822721403213	0.1677951272329716	-0.4863241648940047	-0.3505902203762619	-0.36651995526598	-0.4855725746258329	-0.4112344506141963	0.7075097708710855	0.6577070092651984	-0.349883801570692	-0.4015613938179019	0.3367476033875459	-0.3989336302881714	-0.3635621090922561	0.6345596178727305	1.353649504846225	-0.5412325381766889	-0.0332666637274607	0.6001983465074529	-0.4089610499029786	0.5350798594841	-0.4043143323434318	-0.4054698483069173	-0.6897823509035157	1.1530045931500537	-0.0690018466323598	-3.047184842507125	0.1094323234099556	0.5224930233731465	0.0146401210384048	0.9052277784675123	2.788832653833933	-0.5822950391531618	1.7553727684258795	0.870860876884513	0.1441979698533036	-0.3979424602404276	2.3508273308872605	1.0664415144677373	-0.3976633863365311	-0.646958698531887	2.219854762395992	0.6806143843702827	-0.6850299212095916	0.0564415942841242	-0.5722016227541054	0.0973387585876055
-0.3990422890247925	-0.3966751347571273	-0.3452000448192734	-0.3956239396746224	-0.9439727658936408	-0.53466048236878	-0.3929274313476669	-0.3635518163941543	-0.5176158611205617	-0.4137640217586832	0.4947025843148019	0.3213819145068831	-0.3223647695214506	-0.4026796242549643	0.091561443410428	-0.3992406547683965	-0.3635645386779647	0.4806051149306005	1.149066621883334	-0.4707191162306834	-0.212158230352964	0.2849909322656414	-0.408961522034757	0.4929746319124511	-0.4043149705390492	-0.4054698846442959	-1.6207239831905305	0.0267340745880957	0.0176186496649953	-5.368829630458864	0.3132717884590961	0.408070946053893	-0.1996961124333146	2.5043513924342715	3.9349057696601446	-0.5064588370387079	2.432807823944136	0.7021520165737595	-0.0245675746479749	-0.4031899878466041	2.761291045474884	1.883601345596609	-0.3981562298074679	-0.5842507765255085	0.6863485484377551	0.1379409107121742	-0.8679624768985942	1.3114277208059135	-0.5723597482217129	-0.0617444824409249
-0.3800650297175416	-0.396185139386588	-0.3451962046315572	-0.3965452811803959	-0.585159204741025	-0.4880831493840402	-0.3534231616819745	-0.3721836363722629	-0.5049069430547309	-0.3893547434244608	0.3996376943429406	0.5037270886632785	-0.3479831610174599	-0.4019433022569446	0.2211855124789569	-0.3987590640130982	-0.3635651443963462	0.3923518988885787	1.3305049344436988	-0.4917212815883944	-0.1334279269545196	0.2849909322656414	-0.4089615876696603	0.4370348295672604	-0.4043149520193921	-0.4054698893994889	-1.022616044674377	0.1157482421010824	-0.0328370602994574	-4.803421160429259	-0.0165513734813021	0.4718890337975711	-0.1046555218767757	1.2760747112261126	3.997782711827151	-0.5333834248355188	1.868278611012256	0.6309981759292446	0.3292654361557993	-0.4090418091661935	2.257326343926352	1.1991583301486808	-0.397348615299449	-0.7177486157917794	0.8299458817543903	0.6320262350130905	-0.4384437226087663	1.3608320930500464	-0.5724789550832643	0.1418554234121223
-0.3797706737753687	-0.3953027510576085	-0.3451965528564147	-0.3953484280633327	0.130982519596454	-0.4958894220152955	-0.3410453519662743	-0.3052736450983214	-0.4889893831050879	-0.3587738331987365	0.2408958480550142	0.2595601567229975	-0.3588415847787119	-0.401675942724789	0.049392663282828	-0.3987895435867897	-0.3635720725869497	0.522251010746001	-0.056088496663258	-0.5123068613339545	0.0048341173880668	-0.3454238962179815	-0.408961004752545	0.1410952300636714	-0.4043147958104186	-0.4054699737497858	0.0107677725636515	0.2119148219504031	-0.0503361504605392	-4.126667370291206	-0.3838901212820997	0.2501024088624827	-0.0166461852748356	-0.210254570687654	3.1135199370828617	-0.5824551738102065	0.6263143425621196	0.8015434626319563	-0.8632918128380904	-0.3941620045952745	2.464165621773259	0.1210116511161138	-0.3968804454093934	-0.6585610426563573	0.0135104919694902	0.3369544340685299	-1.0179756284596275	-1.028804492366538	-0.5726574008824635	-0.8830732989209643
-0.4146487710798742	-0.3965524357310699	-0.3451932901481142	-0.3958845751877828	-0.5034568764345387	-0.5017118223936181	-0.392360809208368	-0.4019656021735262	-0.5027003304495994	-0.4024261774405093	0.7863550587624397	0.3800860289305611	-0.3756036292500699	-0.4023718503040262	0.1324373198539313	-0.3998467002192391	-0.3635604051618255	0.6241857304674502	1.05603109963676	-0.5248491096065648	-0.5044355007284199	0.7578020536283585	-0.408961659908674	0.5344783562330763	-0.404313933733131	-0.4054698338123769	-1.2696906011107412	0.0140917612067514	-0.0522045428996131	-4.136532357543428	0.3721301885683601	0.7935321960257087	-0.4843583510028564	2.1851132655508825	3.2957724231708485	-0.5967362056490022	2.432807823944136	0.6814236129651876	0.4691925166265726	-0.3955373583450965	1.5908466215293096	1.648049243450965	-0.397432246321951	-0.6631209101762003	0.7675453734574837	0.2282397820937691	-0.3727460607038809	2.0914432355320325	-0.5723105003782639	0.5512463779420008
-0.398034402951336	-0.3959837755244172	-0.3451931475968511	-0.3968032761201939	-0.636227874662198	-0.5792443633284226	-0.3654607031869282	-0.3976637857263222	-0.4896250641002135	-0.4493150117129	0.5139258164102177	0.253084781381799	-0.3497990764486798	-0.4019125297774377	0.0450279107948391	-0.3991319366059651	-0.363567492386533	0.6216298451646999	1.0154182443446351	-0.5496400926262179	-0.4561022798628105	0.2849909322656414	-0.408962019499975	0.5392903822412648	-0.4043141845788064	-0.4054698095245326	-1.6924197250135828	0.1758116037243828	-0.0489690340417048	-3.996681730680185	0.0778919212069472	0.483451369694661	-0.3575443473913706	2.183289275992933	3.308786627046389	-0.5057594717157967	2.88443119428964	0.4366181065291676	0.5784499849710273	-0.4050331207902745	2.6628482334407377	1.8468067616914885	-0.3978730801256386	-0.2150852077668464	0.6310965463994509	0.41096208262874	-0.2388100844600358	3.2414330133551146	-0.5722212254907763	0.5019071247464326
-0.4243141568313589	-0.3955035624263117	-0.3451940653277712	-0.3953239560516228	-0.585502139638798	-0.4680881735311559	-0.4073791089772228	-0.4081060916793285	-0.5150836556586915	-0.3818442292055214	0.6803269192361613	0.4235425460450396	-0.3689688037195748	-0.4015464727073857	0.1632193561235731	-0.3991791672434294	-0.363563455881496	0.6629750485915414	0.1406490544424044	-0.5369690615764268	-0.6482598509568087	0.1273872251447356	-0.4089615776586774	0.5689144173541749	-0.4043136764440466	-0.405469808839664	-1.130021780982373	-0.3252362951243611	-0.1062056414435766	-3.667656983472114	-0.0992634958990281	0.5462183359931491	-0.6547987728489851	1.1454428061800022	3.255470617342137	-0.5266044644873022	2.432807823944136	0.4107821814601567	0.2183387155563022	-0.4046419951877674	2.189353809107706	1.3534703885861237	-0.3977069625912944	-0.3351915113118383	0.1600669474324551	0.0450661500028982	-0.4539021506381598	0.9394930952840488	-0.5722595887033897	-0.2368168236546807
-0.39729305370383	-0.3965364523451748	-0.3451959472468668	-0.3953455082933776	-0.2909422167269411	-0.5158987558644987	-0.3860623131730226	-0.3166282571345437	-0.5337055248101003	-0.4085231204184595	0.5833096697546094	0.1654128891163565	-0.3365817334067162	-0.4013926291723789	-0.0131450930083918	-0.3989845487930044	-0.363568134010134	0.4866189627017774	0.19613590357607	-0.4883379700810893	-0.599145701167247	-0.03021648197617	-0.4089612720200531	0.774478153391475	-0.4043136341006028	-0.4054698200129568	-0.4323670624734427	-0.0178669394433518	-0.0999169059169378	-5.800889967969674	-0.0885279605149981	0.7270112245658276	-0.5164185890201926	0.227850313760312	2.736410258073896	-0.4960243807609922	1.3037493980803756	0.8462380292852886	-0.7182943301744446	-0.3887586542730555	1.3879746217576985	0.2597341582352427	-0.3969296459836292	-0.5605369472653556	0.1460261335542899	0.2511985589751448	-1.060797696379	0.1904688804481067	-0.5723399870274474	-1.0141053306962386
-0.2895599448687266	-0.3945952026783157	-0.3451949333004566	-0.3935180289725866	1.258013163717722	-0.4963762954545838	-0.2093779672433987	-0.2877746412156392	-0.6213900202498949	-0.266669634781942	0.4226154639569924	0.0175500040234912	-0.2376978754376474	-0.4007061558906317	-0.1070189299159092	-0.397997000160888	-0.3635641622571389	0.5230027417173981	0.7867392517820259	-0.5833153844104945	1.300173875037833	-0.660631310459793	-0.4089618560813231	0.6021474719732263	-0.404314914566056	-0.405469828389768	0.5167742581224991	0.3090853085228359	-0.2251447698821798	-0.9177128405199456	-0.9081424712118604	0.6116881860078399	1.234261957015221	-0.5812266395167982	-0.8615681643586283	-0.5494958181619285	-0.7285557684743924	-0.0428480904374618	-0.0033624057714521	-0.3940938091143117	-0.3888638914150742	-0.376868194188854	-0.3952210144926625	-0.6995542588727136	-0.3640216581271987	1.432217172086071	-0.3650145284447126	-0.96008730962397	-0.5722588739380525	-1.079654125520739
-0.3706459927861528	-0.3950472707468703	-0.345200947064445	-0.394431865003403	0.5805957928882477	-0.6929318322500687	-0.2822754938441432	-0.2965721698163261	-0.5223430884084175	-0.3252991555812433	0.6376753730244575	-0.1596617004020809	-0.2582969253403434	-0.4010924165440123	-0.2127975293999558	-0.3969093127783688	-0.3635669503749601	0.5198454716375299	0.9260580695201588	-0.5300143569802597	0.7372029658598407	-0.660631310459793	-0.4089616354719791	0.6128241546788945	-0.4043152973295246	-0.4054698735236406	0.4947140298692528	0.2220832902743564	-0.196161901802888	-0.8496627971931792	-0.802129479717703	0.6336115761503742	0.6878358984110793	-0.1599974057945981	-0.8988702831646392	-0.5192046163464173	-0.6156499258880164	-0.2779483668808174	0.0257766183127067	-0.4005553362778841	0.1507887927007663	-0.4809788361100034	-0.3963067455631944	-0.7521623270656573	-0.1329742244356947	1.2028196692340605	-0.3014326511926128	-0.7920037253315722	-0.5722938900012358	-1.13136302326453
-0.3347798876034217	-0.3951580452392521	-0.3451953707352402	-0.3937394453946433	0.9935146069397752	-0.65977547201511	-0.2453660870014109	-0.2023925723565469	-0.6398604528187175	-0.2956751482172762	0.6082397988783518	-0.1296003791174573	-0.2705147705135364	-0.4006249529005632	-0.195374985280687	-0.3981359594671708	-0.3635645744196294	0.5826901808463294	0.5901963289236404	-0.5565920100464119	1.228856706831324	-0.660631310459793	-0.4089618155805812	0.3940273471190764	-0.404314756858957	-0.4054697822818082	0.4814778929173063	0.4707365872670055	-0.196161901802888	-0.7962672813770169	-0.6620954498763015	0.4103233491507287	1.0322025435815867	-0.4138532130167277	-0.8731247294895014	-0.6484074588071382	-0.6156499258880164	-0.145519277142175	0.3933396045578047	-0.3976818878587391	0.6717428723157598	-0.1003416663820749	-0.3961387577891385	-0.4991516018071626	0.0800513818131486	1.3394878605437377	0.276272629541188	-0.5080724775675728	-0.5722539332798489	-1.005547507066271
-0.3231746286791598	-0.3942743048192431	-0.3451960897685485	-0.3949657943847332	0.3652452798793806	-0.5580526078951125	-0.2719471263885049	-0.1949345252776863	-0.5828229880573698	-0.3394666304877725	0.5957747343164806	0.0935976549478202	-0.2584967116375509	-0.4012716915342822	-0.0594036606660081	-0.3980925622095721	-0.3635668786113516	0.4377564495609647	1.206209019752673	-0.580486978310292	0.383934870937473	-0.660631310459793	-0.4089620078851134	0.4507190285280462	-0.4043149644196017	-0.4054698753242674	0.4508693262159248	0.2367196496407678	-0.1766577075608488	0.5340597569556745	-0.6135711622307639	0.6276051678921457	0.4642076933837215	-0.2643284093334422	-0.7339860988129899	-0.5702426725379047	-0.5027440833016404	0.2293791789884634	-0.0864488795544195	-0.4023382419124097	-0.5048947638899964	0.0113956973386733	-0.3967374500551341	-0.6156930709058118	-0.0566247864243545	1.3447571573820385	-0.0988367787929377	-0.8634372681357915	-0.5722440627701346	-1.348499624200559
-0.3314955681577541	-0.3955315229200661	-0.3451969958087831	-0.3943754414927658	0.8294388997455575	-0.565882160439577	-0.2491707794065638	-0.2498892383408368	-0.5429464208627597	-0.3161725490031043	0.4802851602432401	-0.1208134978299226	-0.2555985788304711	-0.4006271202415211	-0.190282456910817	-0.3970709617722612	-0.3635644364469948	0.4326446789554642	0.4651777497148609	-0.5561451715529095	0.6928468962812114	-0.8182350175806986	-0.4089621187964118	0.6383880428473956	-0.4043146875630581	-0.4054698134634252	0.5167742581224991	0.1531416653572932	-0.2251447698821798	-0.5846984503865484	-0.7734745243820315	0.555678428999859	0.6535422091024954	-0.6621715329631271	-0.8507459491907483	-0.5223897676508371	-0.7285557684743924	0.0959170126393362	-0.039851613855265	-0.3953891758144428	0.6617850278274731	-0.7688704130511799	-0.3951074616385261	-0.7955302573518379	-0.1550262651405414	1.2530500357239172	-0.4736502997754571	-1.3109324575698935	-0.5722351901203871	-1.7347910900706522
-0.3122437326680382	-0.3947091148342986	-0.3451956200895007	-0.3943581737467345	1.0787492839475878	-0.5823699554912316	-0.227007140319963	-0.2553555658790735	-0.5129698239706658	-0.3389004242044237	0.3039720783680975	-0.2199087380688876	-0.2454451299568599	-0.4012306887547855	-0.2470735243645599	-0.3980705782031923	-0.363568331153309	0.3588246975642672	0.3214301084832806	-0.5017444269192739	0.7389138104654966	-0.8182350175806986	-0.4089619981377183	0.344252953096877	-0.4043148402548251	-0.4054698316759439	0.5167742581224991	-0.1491516186297602	-0.2251447698821798	-0.1590556989660746	-1.044252279841953	0.3392975714971765	0.74119861140886	-0.7054384345553604	-0.9503149656190166	-0.6056747521646535	-0.7285557684743924	-0.2756725891434254	0.4727968482147357	-0.4072319452111076	1.3213334092223203	-0.7726856887469034	-0.3960886582278417	-0.7526274753347585	-0.6079762323498235	1.138402596679004	0.1124475012286445	-0.9248997328962744	-0.5724233539493933	-0.9613727302921016
-0.3380263723552301	-0.3943929979018353	-0.3451968425268188	-0.3936693383072014	0.9763619290484448	-0.4981064558107962	-0.2334036738843093	-0.2643405133698029	-0.507230862090724	-0.3468695172716419	0.2964630033308257	-0.2529635944626889	-0.26855517988467	-0.4009762512744428	-0.2655159677122348	-0.3978602730397892	-0.3635653200479045	0.308308376286381	0.8373286218187546	-0.5850130778407159	0.9242175410948634	-0.660631310459793	-0.4089617692424434	0.3755311221501018	-0.4043153467121406	-0.4054698619672136	0.5167742581224991	-0.0597929239658235	-0.2251447698821798	0.0160577137507519	-0.8253142774017163	0.3362943673680622	0.9037249843958872	-0.6342541201020987	-0.8965116914378394	-0.5910841607839137	-0.7285557684743924	-0.1925830638283927	0.0757904750398352	-0.3986866292119263	0.390075158178417	-0.7601846450894124	-0.3961751510273475	0.9608489963134188	-0.5674207193992761	1.20938918910971	-0.3209288779066586	-0.6267424254962182	-0.5722891685379309	-0.9672509266463496
-0.3113296173694249	-0.3939310216121897	-0.3451968809272933	-0.3940481711489671	0.9204558037893282	-0.5281849114356166	-0.18516241872841	-0.157096978529779	-0.5814483844181443	-0.340467784638344	0.5501195580898681	0.2698786263509283	-0.2579412879856996	-0.4005010952743295	0.0563683260049334	-0.3983815791531129	-0.3635687648163633	0.4025754400995794	1.0279493736032494	-0.5283905967340841	0.827963436775842	-0.660631310459793	-0.4089616957354276	0.4983881611716629	-0.4043150913037552	-0.4054698289167087	0.5167742581224991	0.2711109013778126	-0.2251447698821798	0.2020773733538393	-0.7350800473699578	0.4411061914741499	0.8353104967614249	-0.5204497921899323	-0.5885652861283198	-0.5228071971151285	-0.7285557684743924	0.0545373997976671	0.5899130010026162	-0.4007632525967368	0.6985078901009818	-0.3847783918727942	-0.3961127627056598	-0.3319998719547737	-0.0065309979436558	1.7263507766795936	-0.0470870931545868	-0.4469957584758586	-0.5722766065210511	-0.8684953276969194
-0.317425553865802	-0.3935632522464805	-0.3451951574124615	-0.3936466112538918	1.0271752057555386	-0.7431565263028208	-0.2480616726694932	-0.2355250139434193	-0.5466192714086595	-0.3466337971265602	0.444541963065826	0.1055847198822744	-0.2037204997182877	-0.4013722869742436	-0.0517190486155876	-0.3973433859778882	-0.3635684996101568	0.3013924513495273	0.3845757440706409	-0.4983708428898465	1.2096011276507437	-0.660631310459793	-0.4089616030760079	0.3841025434771875	-0.404314850827993	-0.405469857228441	0.5167742581224991	0.1380999544786069	-0.2251447698821798	0.7377322608854727	-0.8022457177609282	0.4827005686623825	1.1089092048339688	-0.7351594976315299	-0.5409651930745841	-0.5371309847812654	-0.7285557684743924	0.1802214609932555	0.1433342217692013	-0.4008937520685116	0.972795096582612	-0.5686878431342077	-0.3953852542452539	0.3828944281433047	-0.1122007329420648	1.2125153593789086	-0.2157232902206912	-0.6205442317814043	-0.5722969548445938	-1.1954697434710022
-0.3235310297616139	-0.3944736913804299	-0.3451969780607578	-0.3943469259961695	1.4070561178262413	-0.4941537114518712	-0.2342666817218066	-0.2223669457492923	-0.5172266237672964	-0.3062916563651197	0.3490265285917285	-0.0646766143742114	-0.2369381753566373	-0.4004437409268425	-0.1570207164239029	-0.3973783156051619	-0.3635630790097629	0.4571511086230105	0.4770912914167197	-0.4779865556945193	1.3091888961601954	-0.8182350175806986	-0.4089619882755086	0.2250049335814573	-0.4043150382060529	-0.4054699026562672	0.5167742581224991	-0.0057530068630608	-0.2251447698821798	-0.2442290210391092	-0.9061970916212896	0.3944063672664229	1.3257283469206156	-0.6893102792772429	-0.8725363450714163	-0.5531935833193126	-0.7285557684743924	0.0067311106737342	0.4643373367035119	-0.4092805866329154	0.03588065859477	-0.3327472379110768	-0.3961811215958188	-0.3105784052049773	-0.1103702685703596	1.1401958846712947	-0.229511003989895	-1.422981607645115	-0.5723749779808026	-0.840384123852629
-0.2844449282539419	-0.3948678414816381	-0.3451952526798595	-0.3933396759608201	1.2741383252499237	-0.5573664120108857	-0.1628008634244042	-0.2689114173484614	-0.6463605971609214	-0.2995807166778523	0.3613414116528544	0.0912074275253739	-0.2101645595070867	-0.4000500291543871	-0.0608751039268585	-0.3979034411122361	-0.3635630676405457	0.4323439865669056	0.7376692919143204	-0.5234898865212161	1.6969093261583543	-0.8182350175806986	-0.4089617835966298	0.5183881442681961	-0.404314784593911	-0.4054698691867396	0.5167742581224991	0.0772961687927836	-0.2251447698821798	-0.6029710158828832	-0.9944900932924056	0.3350930857164163	1.5649636729597969	-0.5912772912291976	-0.7570556727137874	-0.5581603180863138	-0.7285557684743924	-0.082492408192625	-0.2301846230987587	-0.3933955477886106	0.1980151762056943	-0.3951796920086352	-0.3955388457424364	-0.7694579630473093	-0.0040141513235248	1.544768794137344	-0.2566683993485091	-0.3343757562510105	-0.5723351466335304	-1.1384740171381151
[truncated: 1,259 more rows]
[truncated: 99 more columns]
