# Supplementary material for: Effective classification for neonatal brain injury using EEG feature selection based on elastic net regression and improved crow search algorithm
Source: PeerJ Comput Sci. 2025 Jul 10;11:e3000. doi: 10.7717/peerj-cs.3000 (PMC12453842; doi:10.7717/peerj-cs.3000)
Supplement: Supplemental Information 11 — operating system used [file peerj-cs-11-3000-s011.md]

README
Overview
This project involves an enhanced elastic net feature selection method and a modified crow search algorithm (EN - ICSA) for the classification of neonatal brain injury using EEG data. The project includes data preprocessing, feature extraction, feature selection, model training, and testing. The workflow is implemented in Python, utilizing various scientific computing libraries.

Operating System
All experiments were conducted on a system with the following specifications:

Operating System: Windows 10 (or the operating system you used, if different)
Processor: Intel Core i7-7700 CPU @ 4.20 GHz
RAM: 16 GB
Development Environment: Jupyter Notebook 3.6.1
Software and Libraries
The following software and libraries were used in this study:

1. Python 3.10
The main programming language used for feature extraction, feature selection, and model training/testing.
2. MATLAB EEGLAB Toolbox
Used for preprocessing EEG data. This toolbox provides functionalities for EEG signal analysis and data manipulation.
3. Python Libraries
NumPy: For numerical computing and handling matrices.
Pandas: For data manipulation and handling tabular data.
Matplotlib: For data visualization and plotting.
Seaborn: For advanced data visualization with enhanced aesthetics.
Scikit-learn: Used for feature selection (ElasticNetCV), classification model training, and evaluation.
MNE-Features: Utilized for EEG feature extraction and signal processing.
SciPy: For scientific computing, including the use of functions like chirp for chaos sequence generation.
QEEG Analysis: For quantitative EEG (QEEG) data analysis and feature extraction.
KNeighborsClassifier: From Scikit-learn for implementing K-Nearest Neighbors classification.
4. Data
The EEG data used in this study should be in CSV format and processed using the EEGLAB toolbox. The data files should be placed in the appropriate directory specified in the code (E:\train_data.csv).
Installation
To replicate the experiments, ensure you have the following installed:

Python 3.10: Install the latest version of Python from the official Python website.

MATLAB with EEGLAB Toolbox: Install MATLAB and add the EEGLAB toolbox for EEG data processing. Visit EEGLAB's official website for installation instructions.

Required Python Libraries: Install the required libraries via pip:

pip install numpy pandas matplotlib seaborn scikit-learn scipy mne
Usage
To run the experiments:

Preprocess the Data: Use MATLAB EEGLAB toolbox to preprocess your EEG data.
Run Feature Extraction: Use the MNE-Features library and QEEG Analysis in Python for extracting relevant features from the preprocessed EEG data.
Execute the Feature Selection and Classification Code: Run the provided Python script in a Jupyter Notebook environment to perform feature selection, classification model training, and evaluation.
Ensure all the data files and the necessary libraries are set up correctly in your environment before executing the scripts.

Contact
For any questions or issues, please contact:

Tao Yue (Co-first Author and Submitting Author)
Ling Li (First Author)
Hui Wu (Corresponding Author)
Yanping Zhao (Co-Corresponding Author)
